# Supplementary material for: Mixed mechanism of conformational selection and induced fit as a molecular recognition process in the calreticulin family of proteins
Source: PLoS Comput Biol. 2022 Dec 12;18(12):e1010661. doi: 10.1371/journal.pcbi.1010661 (PMC9744295; doi:10.1371/journal.pcbi.1010661)
Supplement: S1 Data — (XLSX) [file pcbi.1010661.s036.xlsx]

## Sheet: CALR3
Lectin	Glycan	WATER_IDX
TYR_A_128	0AG_C_355	25327
ASP_A_43	0AM_C_365	21879
ARG_A_45	GNA_C_360	23693
ARG_A_45	0AM_C_365	16599
ARG_A_73	ANN_C_362	18973
ARG_A_73	ANN_C_362	24879
LYS_A_111	0AG_C_355	20636
GLU_A_156	0AG_C_355	20457
ARG_A_45	0AM_C_365	24190
ARG_A_45	0AM_C_365	24190
GLU_A_156	0AG_C_355	23198
GLU_A_156	0AG_C_355	23198
TYR_A_109	2AM_C_357	17915
ARG_A_73	ANN_C_362	19160
ARG_A_45	0AM_C_365	24135
TYR_A_109	2AM_C_357	18828
SER_A_44	ANN_C_362	23687
ARG_A_45	0AM_C_365	21811
ASP_A_43	0AM_C_365	21811
TYR_A_109	2AM_C_357	20929
TYR_A_109	2AM_C_357	20929
TYR_A_109	2AM_C_357	20813
GLU_A_156	3AM_C_356	23154
GLU_A_156	0AG_C_355	22974
ARG_A_45	0AM_C_365	16318
ARG_A_45	0AM_C_365	16937
ARG_A_45	0AM_C_365	16937
ARG_A_45	0AM_C_365	17160
GLU_A_156	0AG_C_355	17347
ASP_A_43	0AM_C_365	20923
ASP_A_43	0AM_C_365	20923
ARG_A_45	0AM_C_365	20877
TYR_A_128	0AG_C_355	19736
ARG_A_45	0AM_C_365	21061
TYR_A_109	2AM_C_357	23435
TRP_B_305	2AM_C_357	23435
GLU_A_156	0AG_C_355	22664
TYR_A_128	0AG_C_355	22771
SER_A_44	0AM_C_365	22969
ASP_A_43	0AM_C_365	23473
ASP_A_43	0AM_C_365	23473
TYR_A_109	2AM_C_357	23435
SER_A_44	ANN_C_362	22969
SER_A_44	ANN_C_362	17804
SER_A_44	GNP_C_361	22969
SER_A_44	GNP_C_361	22969
TYR_A_128	0AG_C_355	15583
ARG_A_45	0AM_C_365	22804
ARG_A_45	0AM_C_365	22981
ARG_A_45	0AM_C_365	24038
ASP_A_43	0AM_C_365	24038
ARG_A_45	0AM_C_365	16205
GLU_A_156	3AM_C_356	22786
GLU_A_156	0AG_C_355	20949
TRP_B_305	2AM_C_357	24929
ARG_A_45	GNA_C_360	17379
SER_A_44	GNP_C_361	20618
ARG_A_45	0AM_C_365	24542
ASP_A_43	0AM_C_365	24542
TRP_B_305	2AM_C_357	22469
ARG_A_45	GNA_C_360	25331
GLU_A_156	0AG_C_355	22537
GLU_A_156	0AG_C_355	20689
GLU_A_156	0AG_C_355	20689
ARG_A_45	0AM_C_365	24696
GLU_A_156	0AG_C_355	22285
GLU_A_156	0AG_C_355	16369
TYR_A_128	0AG_C_355	18143
ARG_A_45	0AM_C_365	16810
ASP_A_43	0AM_C_365	16810
TRP_B_305	2AM_C_357	18218
ARG_A_73	ANN_C_362	16905
SER_A_44	ANN_C_362	17987
ARG_A_45	GNA_C_360	18500
ARG_A_45	0AM_C_365	18035
ASP_A_43	0AM_C_365	18035
TRP_B_305	2AM_C_357	20322
TYR_A_109	2AM_C_357	20322
SER_A_44	ANN_C_362	18548
SER_A_44	ANN_C_362	18548
GLU_A_156	0AG_C_355	21057
ASP_A_43	0AM_C_365	24439
ASP_A_43	0AM_C_365	22216
ARG_A_45	0AM_C_365	20811
ASP_A_135	2AM_C_357	17014
ARG_A_73	ANN_C_362	22493
TRP_B_305	2AM_C_357	24081
TYR_A_109	2AM_C_357	24081
ARG_A_45	0AM_C_365	18822
TRP_B_305	3AM_C_356	18132
ARG_A_45	0AM_C_365	16262
GLY_A_72	GNP_C_361	16841
SER_A_44	0AM_C_365	24916
ARG_A_45	0AM_C_365	16787
ASP_A_43	0AM_C_365	17563
ASP_A_43	0AM_C_365	17563
ASP_A_43	0AM_C_365	18831
GLN_A_70	ANN_C_362	17277
GLU_A_156	0AG_C_355	21259
ASP_A_43	0AM_C_365	19568
SER_A_44	ANN_C_362	22192
LYS_A_111	0AG_C_355	15794
LYS_A_111	0AG_C_355	15794
GLU_A_156	0AG_C_355	16840
ARG_A_45	GNA_C_360	17525
GLU_A_156	0AG_C_355	22713
ARG_A_45	0AM_C_365	24950
LYS_A_111	0AG_C_355	19388
ASN_A_71	ANN_C_362	21417
GLU_A_156	0AG_C_355	15924
GLU_A_156	0AG_C_355	15924
LYS_A_111	0AG_C_355	20432
SER_A_44	0AM_C_365	24029
ARG_A_45	0AM_C_365	24029
TYR_A_128	0AG_C_355	21053
ARG_A_45	0AM_C_365	24029
SER_A_44	0AM_C_365	20544
GLN_A_70	ANN_C_362	15885
GLU_A_156	0AG_C_355	20275
ARG_A_45	0AM_C_365	19153
TRP_B_305	2AM_C_357	15695
TYR_A_109	2AM_C_357	19119
ASN_A_71	ANN_C_362	19075
ARG_A_73	ANN_C_362	19075
TRP_B_305	2AM_C_357	18115
HIS_A_145	0AG_C_355	19350
HIS_A_145	0AG_C_355	21530
ASP_A_43	0AM_C_365	20766
GLY_A_72	ANN_C_362	17299
ARG_A_45	0AM_C_365	23089
ARG_A_45	0AM_C_365	18329
ARG_A_73	ANN_C_362	24841
LYS_A_111	0AG_C_355	17708
TYR_A_109	2AM_C_357	19494
GLU_B_303	2AM_C_357	19497
GLU_B_303	2AM_C_357	19497
ARG_A_45	GNA_C_360	19296
LYS_A_111	0AG_C_355	18329
TRP_B_305	2AM_C_357	19350
TRP_B_305	2AM_C_357	19350
TRP_B_305	2AM_C_357	21051
GLU_A_156	0AG_C_355	20531
TRP_B_305	2AM_C_357	19350
GLY_A_107	2AM_C_357	21051
ARG_A_45	GNP_C_361	22981
TYR_A_109	2AM_C_357	19352
TRP_B_305	AM1_C_358	17350
TRP_B_305	AM1_C_358	17350
GLU_A_156	0AG_C_355	16184
GLU_A_156	0AG_C_355	16184
TYR_A_109	3AM_C_356	22620
ASP_A_135	3AM_C_356	22620
TRP_B_305	2AM_C_357	19350
TRP_B_305	2AM_C_357	19350
TYR_A_109	0AG_C_355	17283
GLU_B_303	2AM_C_357	18903
ARG_A_45	AM1_C_358	17711
TYR_A_109	2AM_C_357	15853
TRP_B_305	2AM_C_357	15853
TRP_B_305	2AM_C_357	15853
ARG_A_45	GNA_C_360	23862
TRP_B_305	2AM_C_357	15853
GLU_B_303	2AM_C_357	15853
ARG_A_45	GNA_C_360	22794
GLU_B_303	2AM_C_357	17283
ARG_A_73	ANN_C_362	22402
SER_A_44	ANN_C_362	23956
ARG_A_73	GNP_C_361	19163
TYR_A_109	2AM_C_357	15749
GLU_B_303	2AM_C_357	16134
GLU_B_303	2AM_C_357	16134
ARG_A_45	GNP_C_361	18775
ARG_A_45	GNP_C_361	18775
ARG_A_45	0AM_C_365	20397
TRP_B_305	AM1_C_358	18341
ARG_A_45	0AM_C_365	16239
TRP_B_305	AM1_C_358	25457
TRP_B_305	2AM_C_357	20183
TRP_B_305	2AM_C_357	21405
TRP_B_305	AM1_C_358	23455
ARG_A_45	GNP_C_361	16720
ARG_A_45	0AM_C_365	20504
TYR_A_109	2AM_C_357	23370
TYR_A_109	2AM_C_357	17867
TRP_B_305	2AM_C_357	18992
GLU_B_303	2AM_C_357	24052
TRP_B_305	AM1_C_358	21222
TRP_B_305	2AM_C_357	17900
TYR_A_109	2AM_C_357	18068
TYR_A_109	2AM_C_357	21544
GLU_B_303	0AG_C_355	18371
TRP_B_305	AM1_C_358	18888
TRP_B_305	AM1_C_358	21680
SER_A_44	ANN_C_362	20525
SER_A_44	ANN_C_362	20525
SER_A_44	ANN_C_362	25048
LYS_A_111	0AG_C_355	18371
LYS_A_111	0AG_C_355	18371
GLU_A_156	0AG_C_355	25377
GLU_A_156	0AG_C_355	25377
TYR_A_128	0AG_C_355	17202
ASP_A_43	0AM_C_365	23304
TRP_B_305	2AM_C_357	18888
TRP_B_305	AM1_C_358	22624
ARG_A_45	0AM_C_365	18839
ARG_A_45	0AM_C_365	18839
TRP_B_305	AM1_C_358	16203
ARG_A_45	GNP_C_361	18839
ARG_A_45	0AM_C_365	15611
TRP_B_305	2AM_C_357	18888
GLU_B_303	2AM_C_357	16751
TRP_B_305	AM1_C_358	16203
TYR_A_109	2AM_C_357	16029
TRP_B_305	AM1_C_358	16203
GLU_A_156	0AG_C_355	17823
HIS_A_145	0AG_C_355	17823
TRP_B_305	2AM_C_357	17051
TYR_A_109	2AM_C_357	16700
TRP_B_305	AM1_C_358	16203
TYR_A_109	2AM_C_357	17823
TRP_B_305	AM1_C_358	25533
TRP_B_305	AM1_C_358	25533
TRP_B_305	2AM_C_357	17051
TRP_B_305	2AM_C_357	17051
TRP_B_305	AM1_C_358	20024
TRP_B_305	2AM_C_357	17051
TRP_B_305	2AM_C_357	17051
TRP_B_305	AM1_C_358	23028
SER_A_44	GNP_C_361	19990
ARG_A_45	ANN_C_362	19354
ARG_A_45	GNA_C_360	16149
TRP_B_305	AM1_C_358	20024
ARG_A_45	GNP_C_361	18185
ARG_A_45	GNP_C_361	18185
GLU_A_156	0AG_C_355	16832
TRP_B_305	2AM_C_357	15611
TRP_B_305	2AM_C_357	15611
TYR_A_128	0AG_C_355	20562
TRP_B_305	2AM_C_357	15611
TRP_B_305	2AM_C_357	18552
TYR_A_109	2AM_C_357	23882
TRP_B_305	AM1_C_358	24812
TRP_B_305	AM1_C_358	19723
ARG_A_45	GNP_C_361	22273
GLU_A_156	0AG_C_355	18709
TYR_A_109	2AM_C_357	15611
ARG_A_45	GNP_C_361	16940
GLU_A_156	0AG_C_355	22476
TRP_B_305	AM1_C_358	22543
ARG_A_45	GNP_C_361	22779
SER_A_44	GNP_C_361	20296
TRP_B_305	AM1_C_358	24297
TRP_B_305	AM1_C_358	24741
GLU_A_156	0AG_C_355	20485
LYS_A_158	0AG_C_355	20485
TRP_B_305	AM1_C_358	24816
TRP_B_305	2AM_C_357	16842
ARG_A_45	GNA_C_360	15635
GLU_A_156	0AG_C_355	22380
ARG_A_45	GNA_C_360	15635
GLU_A_156	0AG_C_355	20319
ARG_A_45	GNP_C_361	17935
TYR_A_128	0AG_C_355	23999
GLU_B_303	2AM_C_357	23036
TRP_B_305	AM1_C_358	25131
TRP_B_305	AM1_C_358	20715
SER_A_44	ANN_C_362	21335
GLU_A_156	0AG_C_355	21185
TRP_B_305	AM1_C_358	23332
ARG_A_45	GNP_C_361	22169
TRP_B_305	2AM_C_357	16747
TRP_B_305	AM1_C_358	23332
ARG_A_45	GNA_C_360	24952
GLU_A_156	0AG_C_355	24961
GLU_A_156	0AG_C_355	24961
TRP_B_305	AM1_C_358	23332
TRP_B_305	AM1_C_358	23332
TRP_B_305	AM1_C_358	24804
ARG_A_45	GNA_C_360	19686
TRP_B_305	AM1_C_358	23332
ARG_A_45	0AM_C_365	17048
SER_A_44	GNP_C_361	16233
TYR_A_109	2AM_C_357	17140
TRP_B_305	2AM_C_357	17984
TYR_A_109	2AM_C_357	21041
GLU_A_156	0AG_C_355	16836
SER_A_44	GNP_C_361	15674
SER_A_44	GNP_C_361	16582
LYS_A_111	0AG_C_355	17984
GLU_A_156	0AG_C_355	18857
GLU_B_303	2AM_C_357	17984
TYR_A_109	2AM_C_357	21041
TYR_A_109	2AM_C_357	21041
TRP_B_305	2AM_C_357	24957
TRP_B_305	2AM_C_357	24957
TYR_A_109	2AM_C_357	21041
TRP_B_305	2AM_C_357	24957
TYR_A_109	0AG_C_355	17351
TRP_B_305	AM1_C_358	16322
ARG_A_45	GNA_C_360	20471
ARG_A_45	GNP_C_361	20471
ARG_A_45	GNA_C_360	20660
TRP_B_305	2AM_C_357	16562
LEU_B_304	2AM_C_357	17984
TYR_A_128	0AG_C_355	22200
TRP_B_305	2AM_C_357	19718
TRP_B_305	2AM_C_357	19718
TRP_B_305	AM1_C_358	25148
SER_A_44	ANN_C_362	21336
TYR_A_109	0AG_C_355	24459
TYR_A_109	2AM_C_357	16562
GLU_B_303	2AM_C_357	19718
TYR_A_109	3AM_C_356	24459
TRP_B_305	AM1_C_358	25148
ARG_A_45	GNP_C_361	16089
GLU_A_156	0AG_C_355	16536
TRP_B_305	AM1_C_358	16305
TRP_B_305	AM1_C_358	18112
LYS_A_111	0AG_C_355	21163
TRP_B_305	2AM_C_357	23069
TRP_B_305	2AM_C_357	23069
TRP_B_305	2AM_C_357	19718
ARG_A_45	ANN_C_362	15582
ARG_A_45	GNP_C_361	17227
ARG_A_45	GNA_C_360	24514
ARG_A_45	GNA_C_360	24514
ARG_A_45	GNP_C_361	24514
TRP_B_305	2AM_C_357	17110
TYR_A_109	2AM_C_357	22467
ASP_A_135	2AM_C_357	22467
TYR_A_109	2AM_C_357	23131
ASP_A_135	2AM_C_357	17110
ASP_A_135	2AM_C_357	17110
GLU_A_156	0AG_C_355	17298
GLU_A_156	0AG_C_355	17298
TRP_B_305	2AM_C_357	18827
TYR_A_109	2AM_C_357	17110
GLU_A_156	0AG_C_355	19418
HIS_A_145	3AM_C_356	17428
LYS_A_111	0AG_C_355	17099
GLU_A_156	0AG_C_355	24343
LYS_A_111	0AG_C_355	18607
TYR_A_109	2AM_C_357	19718
ARG_A_73	ANN_C_362	22126
LYS_A_111	0AG_C_355	22942
TRP_B_305	AM1_C_358	16997
ARG_A_73	GNP_C_361	24287
ARG_A_73	GNP_C_361	25439
ARG_A_45	GNP_C_361	17071
GLU_A_156	0AG_C_355	19841
TRP_B_305	AM1_C_358	16997
SER_A_44	GNP_C_361	17499
TRP_B_305	2AM_C_357	22942
ARG_A_45	GNA_C_360	23069
ARG_A_45	GNA_C_360	23069
ARG_A_45	GNA_C_360	16323
GLU_B_303	0AG_C_355	18607
TRP_B_305	AM1_C_358	21740
ARG_A_73	ANN_C_362	20139
ARG_A_73	GNP_C_361	20139
LYS_A_111	0AG_C_355	18607
TRP_B_305	2AM_C_357	22942
TRP_B_305	2AM_C_357	18607
GLY_A_107	2AM_C_357	18607
ARG_A_45	GNA_C_360	22274
SER_A_44	GNP_C_361	24311
ARG_A_45	GNP_C_361	20557
ARG_A_45	GNP_C_361	20557
SER_A_44	GNP_C_361	20673
LYS_A_158	0AG_C_355	20514
ARG_A_45	GNA_C_360	24195
ARG_A_45	GNP_C_361	16306
ARG_A_45	GNA_C_360	22942
ARG_A_45	GNA_C_360	24195
ARG_A_45	GNP_C_361	22942
ARG_A_45	GNP_C_361	23322
TRP_B_305	2AM_C_357	18607
TRP_B_305	2AM_C_357	18607
TRP_B_305	AM1_C_358	22428
ARG_A_45	GNP_C_361	17650
ARG_A_45	0AM_C_367	21013
ARG_A_45	GNP_C_361	24009
GLU_A_156	0AG_C_355	21173
GLU_A_156	0AG_C_355	21173
LYS_A_158	0AG_C_355	16745
LYS_A_158	0AG_C_355	18430
LYS_A_111	0AG_C_355	22134
TRP_B_305	2AM_C_357	25277
TRP_B_305	2AM_C_357	25277
TRP_B_305	2AM_C_357	16599
LYS_A_111	0AG_C_355	22134
LYS_A_111	0AG_C_355	24195
TRP_B_305	2AM_C_357	16599
LEU_B_304	2AM_C_357	16215
GLU_B_303	2AM_C_357	16909
TRP_B_305	2AM_C_357	16599
TYR_A_109	2AM_C_357	20795
ASP_A_135	2AM_C_357	20795
TRP_B_305	2AM_C_357	16599
TRP_B_305	AM1_C_358	24723
TRP_B_305	AM1_C_358	25346
TRP_B_305	AM1_C_358	16987
GLU_A_156	0AG_C_355	24084
LYS_A_158	0AG_C_355	20863
TYR_A_109	0AG_C_355	18386
GLU_A_156	0AG_C_355	22362
TYR_A_109	2AM_C_357	17699
TRP_B_305	AM1_C_358	20488
ARG_A_45	GNA_C_360	25501
ARG_A_45	GNA_C_360	20653
TYR_A_128	0AG_C_355	21437
TYR_A_128	0AG_C_355	21437
GLU_A_156	0AG_C_355	19749
GLY_A_124	ANN_C_362	24423
TRP_B_305	2AM_C_357	20850
TRP_B_305	2AM_C_357	20850
TRP_B_305	2AM_C_357	20653
TRP_B_305	2AM_C_357	20653
TRP_B_305	2AM_C_357	20850
LYS_A_158	0AG_C_355	15999
TRP_B_305	2AM_C_357	20850
TRP_B_305	2AM_C_357	20850
TRP_B_305	AM1_C_358	20488
ARG_A_45	GNA_C_360	17771
ARG_A_45	GNP_C_361	21094
TYR_A_109	0AG_C_355	17271
TRP_B_305	AM1_C_358	20488
ARG_A_45	GNA_C_360	23543
ARG_A_45	GNA_C_360	20547
ARG_A_45	GNP_C_361	23543
GLU_A_156	0AG_C_355	18191
ARG_A_45	ANN_C_362	23357
ARG_A_45	GNA_C_360	16077
ARG_A_45	GNA_C_360	16077
HIS_A_145	0AG_C_355	19255
TRP_B_305	2AM_C_357	24321
GLU_B_303	2AM_C_357	24321
LYS_A_158	0AG_C_355	19782
GLU_A_156	0AG_C_355	20407
TYR_A_109	2AM_C_357	25232
ASP_A_135	2AM_C_357	25232
TRP_B_305	2AM_C_357	16218
ASP_A_135	3AM_C_356	25232
TYR_A_109	3AM_C_356	25232
GLU_B_303	2AM_C_357	20850
TYR_A_109	2AM_C_357	23182
ARG_A_45	GNA_C_360	18998
GLU_A_156	0AG_C_355	18456
TYR_A_109	2AM_C_357	16715
ARG_A_45	GNA_C_360	23974
ARG_A_45	GNA_C_360	17744
TRP_B_305	AM1_C_358	18211
SER_A_44	GNP_C_361	20988
GLU_B_303	2AM_C_357	15690
TRP_B_305	2AM_C_357	18733
TRP_B_305	2AM_C_357	18733
ARG_A_45	GNP_C_361	22332
SER_A_44	ANN_C_362	23512
LYS_A_111	0AG_C_355	18835
ARG_A_45	GNP_C_361	21800
TRP_B_305	2AM_C_357	23936
TRP_B_305	2AM_C_357	23936
LEU_B_304	2AM_C_357	18812
TRP_B_305	2AM_C_357	23936
TRP_B_305	2AM_C_357	23936
SER_A_44	ANN_C_362	24225
SER_A_44	ANN_C_362	25202
ARG_A_45	ANN_C_362	18145
HIS_A_145	0AG_C_355	19661
TRP_B_305	2AM_C_357	23936
TYR_A_109	2AM_C_357	22561
TRP_B_305	2AM_C_357	16510
TRP_B_305	AM1_C_358	25283
ARG_A_45	GNA_C_360	21224
LYS_A_111	0AG_C_355	18812
GLU_B_303	0AG_C_355	18812
TYR_A_109	2AM_C_357	16510
LYS_A_111	0AG_C_355	23235
SER_A_44	ANN_C_362	17624
TRP_B_305	2AM_C_357	23298
GLU_B_303	2AM_C_357	19736
TRP_B_305	2AM_C_357	23298
TRP_B_305	2AM_C_357	23298
TRP_B_305	AM1_C_358	22335
ARG_A_45	GNA_C_360	22476
TRP_B_305	AM1_C_358	16809
TRP_B_305	2AM_C_357	22559
TYR_A_109	2AM_C_357	23732
TRP_B_305	AM1_C_358	17513
ARG_A_45	GNA_C_360	16892
ARG_A_45	0AM_C_365	21056
GLU_A_156	0AG_C_355	23700
GLU_A_156	0AG_C_355	23700
TRP_B_305	AM1_C_358	18738
TRP_B_305	AM1_C_358	24052
GLU_A_156	0AG_C_355	24591
GLU_A_156	0AG_C_355	24591
LYS_A_111	0AG_C_355	21214
TRP_B_305	2AM_C_357	23087
TRP_B_305	2AM_C_357	23087
TRP_B_305	AM1_C_358	23553
TRP_B_305	AM1_C_358	24052
TRP_B_305	AM1_C_358	24052
TYR_A_109	0AG_C_355	17085
ARG_A_45	2AM_C_357	21076
ARG_A_45	AM1_C_358	21214
ARG_A_45	AM1_C_358	21943
LYS_A_111	0AG_C_355	17085
TRP_B_305	2AM_C_357	23087
TYR_A_128	0AG_C_355	18371
GLU_A_156	0AG_C_355	24343
TRP_B_305	2AM_C_357	23087
TRP_B_305	2AM_C_357	23087
ARG_A_45	GNA_C_360	17152
ARG_A_45	GNP_C_361	17152
TRP_B_305	AM1_C_358	21603
ARG_A_45	0AM_C_365	24013
TRP_B_305	AM1_C_358	21933
SER_A_44	GNP_C_361	25338
SER_A_44	GNP_C_361	25338
GLU_A_156	0AG_C_355	19820
TRP_B_305	2AM_C_357	17433
TYR_A_109	2AM_C_357	15710
LYS_A_111	0AG_C_355	23773
LYS_A_111	0AG_C_355	23773
LYS_A_111	0AG_C_355	21300
TRP_B_305	2AM_C_357	17433
TYR_A_109	2AM_C_357	15710
TYR_A_109	2AM_C_357	15710
TYR_A_109	2AM_C_357	17433
ARG_A_45	ANN_C_362	17854
ARG_A_45	ANN_C_362	17854
TYR_A_109	2AM_C_357	15710
LEU_B_304	2AM_C_357	18638
SER_A_44	ANN_C_362	23197
ARG_A_45	GNA_C_360	20160
GLU_B_303	0AG_C_355	20301
TYR_A_109	2AM_C_357	17433
TRP_B_305	AM1_C_358	23702
GLU_A_156	0AG_C_355	23941
TRP_B_305	2AM_C_357	17433
TRP_B_305	2AM_C_357	17433
TYR_A_109	2AM_C_357	22060
GLU_A_156	0AG_C_355	20401
ARG_A_45	0AM_C_365	24198
ARG_A_45	0AM_C_365	24198
ARG_A_45	0AM_C_365	18234
TRP_B_305	2AM_C_357	17433
TYR_A_109	2AM_C_357	21695
ARG_A_45	0AM_C_365	19278
ARG_A_45	0AM_C_365	19278
ARG_A_45	0AM_C_365	21967
TRP_B_305	2AM_C_357	21695
TRP_B_305	2AM_C_357	24013
GLU_A_156	0AG_C_355	21538
TRP_B_305	2AM_C_357	21695
TRP_B_305	AM1_C_358	19322
ARG_A_45	GNP_C_361	18234
TRP_B_305	2AM_C_357	21695
TRP_B_305	AM1_C_358	19322
ARG_A_45	GNP_C_361	20643
TYR_A_109	2AM_C_357	25489
SER_A_44	ANN_C_362	24377
ARG_A_45	GNA_C_360	21511
ARG_A_45	GNA_C_360	21511
LYS_A_111	0AG_C_355	20361
TYR_A_109	2AM_C_357	21282
ARG_A_45	AM1_C_358	19231
TRP_B_305	AM1_C_358	23751
GLU_B_303	2AM_C_357	23092
GLU_B_303	2AM_C_357	23092
GLU_B_303	2AM_C_357	21282
TYR_A_109	2AM_C_357	23165
LYS_A_111	0AG_C_355	17323
TRP_B_305	2AM_C_357	22098
ASP_A_135	2AM_C_357	18518
TYR_A_109	2AM_C_357	18518
GLU_A_156	0AG_C_355	22675
GLU_A_156	0AG_C_355	22675
TYR_A_109	2AM_C_357	18518
TYR_A_109	2AM_C_357	18518
TYR_A_109	2AM_C_357	18518
TRP_B_305	AM1_C_358	23874
TRP_B_305	AM1_C_358	20643
ARG_A_45	0AM_C_367	17600
ARG_A_45	0AM_C_367	17620
GLU_B_303	2AM_C_357	18819
ARG_A_45	AM1_C_358	20643
TYR_A_128	0AG_C_355	17929
GLU_A_156	0AG_C_355	23812
GLU_A_156	0AG_C_355	23812
TYR_A_109	2AM_C_357	16103
GLU_A_156	0AG_C_355	17929
TYR_A_109	2AM_C_357	24598
ARG_A_45	AM1_C_358	17212
ARG_A_45	AM1_C_358	17212
GLU_B_303	2AM_C_357	21614
ARG_A_45	AM1_C_358	17212
LYS_A_158	0AG_C_355	21441
ASP_A_140	AM3_C_364	17749
GLU_A_156	0AG_C_355	25460
GLU_B_303	0AG_C_355	18750
GLU_B_303	0AG_C_355	21614
TRP_B_305	2AM_C_357	23036
GLU_B_303	2AM_C_357	23036
TRP_B_305	AM1_C_358	18597
LYS_A_158	0AG_C_355	25015
GLU_B_303	2AM_C_357	23036
GLU_B_303	2AM_C_357	23036
LYS_A_111	0AG_C_355	23036
LYS_A_111	0AG_C_355	19336
GLU_B_303	2AM_C_357	23036
GLU_B_303	2AM_C_357	23036
TRP_B_305	AM1_C_358	20922
TRP_B_305	2AM_C_357	25362
TYR_A_128	0AG_C_355	18458
TYR_A_128	0AG_C_355	18458
GLU_A_156	0AG_C_355	21606
TRP_B_305	AM1_C_358	18441
TYR_A_128	0AG_C_355	17859
TRP_B_305	2AM_C_357	22987
TRP_B_305	2AM_C_357	15982
TYR_A_109	2AM_C_357	24418
TRP_B_305	AM1_C_358	17107
TRP_B_305	2AM_C_357	22987
TYR_A_109	2AM_C_357	15982
TYR_A_109	2AM_C_357	18912
ARG_A_45	0AM_C_367	22605
TRP_B_305	AM1_C_358	16475
GLU_A_156	0AG_C_355	18829
ARG_A_45	0AM_C_367	23102
ARG_A_45	0AM_C_367	19079
ARG_A_45	0AM_C_367	23043
ARG_A_45	0AM_C_367	23043
ARG_A_45	0AM_C_367	16340
ARG_A_45	AM1_C_358	16340
ARG_A_45	0AM_C_367	16340
ARG_A_45	AM1_C_358	17148
TRP_B_305	AM1_C_358	19952
HIS_A_145	3AM_C_356	21801
TRP_B_305	AM1_C_358	19952
LYS_A_158	0AG_C_355	23120
LYS_A_158	0AG_C_355	17599
TRP_B_305	2AM_C_357	17488
TRP_B_305	2AM_C_357	17488
TYR_A_109	2AM_C_357	19442
TRP_B_305	AM1_C_358	19952
ARG_A_45	GNA_C_360	25492
HIS_A_145	0AG_C_355	21948
TRP_B_305	2AM_C_357	19442
TRP_B_305	AM1_C_358	22183
TYR_A_109	2AM_C_357	24778
TYR_A_109	2AM_C_357	25295
ARG_A_45	AM1_C_358	21521
ARG_A_45	GNP_C_361	21202
SER_A_44	ANN_C_362	19116
ARG_A_45	GNA_C_360	15749
ARG_A_45	GNA_C_360	17895
ARG_A_45	GNA_C_360	17895
ARG_A_45	GNP_C_361	15749
ARG_A_45	GNP_C_361	15749
TRP_B_305	2AM_C_357	23275
TRP_B_305	2AM_C_357	23275
GLY_A_106	2AM_C_357	18185
TRP_B_305	2AM_C_357	25025
TYR_A_109	2AM_C_357	15697
TYR_A_109	0AG_C_355	17529
TYR_A_109	0AG_C_355	17529
GLU_B_303	2AM_C_357	16558
GLU_B_303	2AM_C_357	16558
TRP_B_305	AM1_C_358	21889
ARG_A_45	ANN_C_362	21506
GLU_A_156	0AG_C_355	21028
TRP_B_305	AM1_C_358	21889
SER_A_44	ANN_C_362	19098
ARG_A_45	GNA_C_360	22104
GLU_A_156	0AG_C_355	24705
TRP_B_305	AM1_C_358	24961
ARG_A_45	GNA_C_360	21506
TRP_B_305	AM1_C_358	24961
SER_A_44	ANN_C_362	19353
SER_A_44	ANN_C_362	19353
TYR_A_128	0AG_C_355	23634
GLU_B_303	0AG_C_355	23634
TYR_A_128	0AG_C_355	23634
TYR_A_109	2AM_C_357	18583
ASP_A_135	2AM_C_357	18583
TYR_A_109	2AM_C_357	21352
ASP_A_135	2AM_C_357	21352
TRP_B_305	2AM_C_357	22341
TRP_B_305	2AM_C_357	22341
LEU_B_304	2AM_C_357	22854
TYR_A_109	2AM_C_357	23911
GLU_B_303	2AM_C_357	16029
ARG_A_45	GNA_C_360	25467
GLU_A_156	0AG_C_355	19670
ARG_A_45	GNP_C_361	25152
ARG_A_45	GNP_C_361	25152
GLU_A_156	0AG_C_355	15780
TRP_B_305	AM1_C_358	18058
ARG_A_45	GNP_C_361	20283
ARG_A_45	GNP_C_361	20283
TYR_A_128	0AG_C_355	15780
TYR_A_128	0AG_C_355	15780
ARG_A_45	0AM_C_365	16567
ARG_A_45	0AM_C_365	16567
TRP_B_305	AM1_C_358	18058
TRP_B_305	AM1_C_358	16208
TRP_B_305	AM1_C_358	18058
SER_A_44	ANN_C_362	16567
SER_A_44	ANN_C_362	21685
TRP_B_305	2AM_C_357	19932
TRP_B_305	AM1_C_358	18058
ARG_A_45	GNA_C_360	21196
TYR_A_109	3AM_C_356	23079
TRP_B_305	AM1_C_358	24349
ASP_A_43	ANN_C_362	15858
GLU_A_156	0AG_C_355	21268
TYR_A_109	2AM_C_357	16285
TRP_B_305	AM1_C_358	24349
TRP_B_305	AM1_C_358	24349
ARG_A_45	GNP_C_361	16361
GLU_A_156	0AG_C_355	18306
TRP_B_305	2AM_C_357	23079
TYR_A_109	2AM_C_357	16285
ASP_A_135	2AM_C_357	16285
HIS_A_145	3AM_C_356	25300
TRP_B_305	AM1_C_358	24349
TRP_B_305	AM1_C_358	24349
ARG_A_45	GNP_C_361	23470
ARG_A_45	GNP_C_361	23470
TRP_B_305	2AM_C_357	23079
SER_A_44	ANN_C_362	24200
SER_A_44	GNP_C_361	24200
ARG_A_45	GNP_C_361	25316
SER_A_44	ANN_C_362	18877
TRP_B_305	2AM_C_357	23079
TYR_A_109	2AM_C_357	16285
TYR_A_109	2AM_C_357	17997
ASP_A_43	ANN_C_362	23471
ASP_A_43	ANN_C_362	23471
ASP_A_43	ANN_C_362	25033
ASP_A_43	ANN_C_362	15585
LYS_A_111	0AG_C_355	25518
ARG_A_45	GNA_C_360	21803
TRP_B_305	2AM_C_357	23471
TRP_B_305	2AM_C_357	16891
GLU_B_303	2AM_C_357	16891
GLU_B_303	2AM_C_357	25518
GLU_B_303	2AM_C_357	25518
TRP_B_305	2AM_C_357	15959
GLU_B_303	2AM_C_357	20315
ARG_A_45	GNA_C_360	16465
ARG_A_45	GNA_C_360	16465
TRP_B_305	2AM_C_357	23471
TRP_B_305	2AM_C_357	15959
TRP_B_305	2AM_C_357	22985
ARG_A_45	GNA_C_360	21339
GLU_A_156	0AG_C_355	22295
ARG_A_45	GNA_C_360	19210
ARG_A_45	GNA_C_360	19210
TYR_A_109	0AG_C_355	23227
TRP_B_305	2AM_C_357	16522
TRP_B_305	2AM_C_357	16522
TYR_A_109	2AM_C_357	21759
TRP_B_305	AM1_C_358	22503
ARG_A_45	GNA_C_360	23569
GLU_B_303	2AM_C_357	15758
GLU_A_156	0AG_C_355	16150
LEU_B_304	2AM_C_357	22985
GLU_B_303	2AM_C_357	22985
TYR_A_109	3AM_C_356	20732
ARG_A_45	ANN_C_362	18826
ARG_A_45	GNP_C_361	18826
TRP_B_305	AM1_C_358	19705
TRP_B_305	2AM_C_357	15758
TRP_B_305	2AM_C_357	15758
TRP_B_305	2AM_C_357	22608
TRP_B_305	2AM_C_357	25477
GLU_A_156	0AG_C_355	22086
TRP_B_305	2AM_C_357	15843
TRP_B_305	2AM_C_357	15666
TRP_B_305	AM1_C_358	17120
SER_A_44	GNP_C_361	21991
TRP_B_305	2AM_C_357	15666
TRP_B_305	2AM_C_357	21283
TRP_B_305	2AM_C_357	21283
GLU_B_303	2AM_C_357	16556
GLU_B_303	2AM_C_357	16556
TRP_B_305	AM1_C_358	18750
TRP_B_305	AM1_C_358	18750
TYR_A_109	2AM_C_357	20846
TRP_B_305	AM1_C_358	23320
TRP_B_305	2AM_C_357	25477
TRP_B_305	2AM_C_357	17512
TRP_B_305	2AM_C_357	25477
GLU_B_303	2AM_C_357	23397
GLU_B_303	2AM_C_357	17176
TYR_A_109	2AM_C_357	22458
TRP_B_305	2AM_C_357	25477
LYS_A_111	0AG_C_355	23397
GLU_B_303	0AG_C_355	23397
ARG_A_73	ANN_C_362	25573
ARG_A_45	GNA_C_360	17364
LYS_A_111	0AG_C_355	21239
TRP_B_305	2AM_C_357	24703
TRP_B_305	2AM_C_357	24703
TRP_B_305	2AM_C_357	21924
TRP_B_305	2AM_C_357	21924
ARG_A_73	ANN_C_362	16546
ARG_A_73	ANN_C_362	16546
LYS_A_111	0AG_C_355	21239
GLU_B_303	2AM_C_357	21924
TRP_B_305	2AM_C_357	21924
ARG_A_45	0AM_C_365	24516
TRP_B_305	2AM_C_357	24703
LEU_B_304	2AM_C_357	21924
ARG_A_45	0AM_C_365	23405
TRP_B_305	AM1_C_358	24799
LEU_B_304	2AM_C_357	24885
TRP_B_305	AM1_C_358	19542
ARG_A_45	GNA_C_360	22464
ARG_A_45	GNA_C_360	20229
ARG_A_45	GNP_C_361	18628
LYS_A_143	0AG_C_355	22872
TRP_B_305	AM1_C_358	15880
LEU_B_304	2AM_C_357	21924
TRP_B_305	AM1_C_358	15880
TRP_B_305	2AM_C_357	18150
ARG_A_45	AM1_C_358	16371
TRP_B_305	2AM_C_357	18150
TRP_B_305	2AM_C_357	18150
ARG_A_45	GNA_C_360	16371
TRP_B_305	2AM_C_357	18150
TRP_B_305	2AM_C_357	18150
ARG_A_45	GNP_C_361	22359
ARG_A_45	GNP_C_361	20433
TRP_B_305	AM1_C_358	24877
ARG_A_45	GNP_C_361	21516
GLU_A_156	0AG_C_355	24805
LYS_A_111	0AG_C_355	19586
ARG_A_45	GNP_C_361	23864
ARG_A_45	GNP_C_361	23864
ASP_A_43	GNP_C_361	23875
ARG_A_45	GNP_C_361	16298
GLU_B_303	2AM_C_357	22608
TRP_B_305	AM1_C_358	17615
TYR_A_109	0AG_C_355	18261
TRP_B_305	2AM_C_357	16296
TRP_B_305	2AM_C_357	20116
TRP_B_305	2AM_C_357	20116
GLU_B_303	2AM_C_357	22608
TYR_A_109	0AG_C_355	18261
TRP_B_305	2AM_C_357	16296
TRP_B_305	AM1_C_358	24220
ARG_A_45	GNA_C_360	20941
ARG_A_45	GNP_C_361	18744
ARG_A_45	GNP_C_361	22212
TRP_B_305	2AM_C_357	16296
TRP_B_305	AM1_C_358	24220
TRP_B_305	AM1_C_358	24220
TRP_B_305	AM1_C_358	24220
ASP_A_43	ANN_C_362	17619
ASP_A_43	ANN_C_362	24721
ARG_A_45	GNA_C_360	18744
ARG_A_45	GNP_C_361	24721
ARG_A_45	GNP_C_361	18744
TRP_B_305	AM1_C_358	25076
GLU_A_156	0AG_C_355	22963
TRP_B_305	2AM_C_357	23699
TRP_B_305	AM1_C_358	16146
TRP_B_305	2AM_C_357	20092
TRP_B_305	2AM_C_357	20092
ARG_A_45	GNA_C_360	24767
TYR_A_109	2AM_C_357	19232
TRP_B_305	AM1_C_358	16146
ARG_A_45	GNA_C_360	22608
TRP_B_305	2AM_C_357	16296
TYR_A_109	2AM_C_357	16395
ARG_A_45	GNA_C_360	24902
ARG_A_45	GNP_C_361	24902
LYS_A_111	0AG_C_355	21687
LYS_A_111	0AG_C_355	21687
GLU_B_303	0AG_C_355	21728
GLU_B_303	0AG_C_355	21728
TRP_B_305	2AM_C_357	16296
TYR_A_109	2AM_C_357	16395
TRP_B_305	2AM_C_357	16395
ARG_A_45	GNA_C_360	24902
TRP_B_305	AM1_C_358	25257
TRP_B_305	AM1_C_358	25257
LYS_A_111	0AG_C_355	21728
TRP_B_305	2AM_C_357	16395
TRP_B_305	AM1_C_358	25257
GLU_A_156	0AG_C_355	21107
TRP_B_305	2AM_C_357	21728
TRP_B_305	2AM_C_357	21728
TRP_B_305	AM1_C_358	17141
TYR_A_109	2AM_C_357	16395
TRP_B_305	AM1_C_358	15632
TRP_B_305	AM1_C_358	17141
ARG_A_45	GNA_C_360	17554
TRP_B_305	2AM_C_357	21728
ARG_A_45	GNA_C_360	21748
ASP_A_135	2AM_C_357	20252
TYR_A_109	2AM_C_357	20252
TYR_A_109	2AM_C_357	16395
TRP_B_305	AM1_C_358	19642
TRP_B_305	2AM_C_357	19166
TYR_A_109	2AM_C_357	20252
ASP_A_135	2AM_C_357	20252
TRP_B_305	AM1_C_358	19642
GLU_A_156	0AG_C_355	21779
TRP_B_305	2AM_C_357	19166
ARG_A_45	GNA_C_360	22231
TRP_B_305	2AM_C_357	19166
TRP_B_305	2AM_C_357	17421
TRP_B_305	2AM_C_357	17421
LEU_B_304	2AM_C_357	22971
GLY_A_106	AM1_C_358	19166
TRP_B_305	2AM_C_357	15762
ARG_A_45	GNA_C_360	17286
ARG_A_45	GNP_C_361	17286
TRP_B_305	2AM_C_357	15762
TYR_A_109	2AM_C_357	16042
GLY_A_107	2AM_C_357	19757
TYR_A_109	2AM_C_357	16042
TRP_B_305	2AM_C_357	19757
SER_A_44	ANN_C_362	17066
TRP_B_305	2AM_C_357	19757
TYR_A_109	2AM_C_357	22505
TRP_B_305	AM1_C_358	16042
TRP_B_305	AM1_C_358	21908
TRP_B_305	2AM_C_357	19757
TRP_B_305	2AM_C_357	19757
TRP_B_305	2AM_C_357	19757
TRP_B_305	2AM_C_357	19757
TRP_B_305	2AM_C_357	19757
TYR_A_109	2AM_C_357	19250
ARG_A_45	GNA_C_360	22876
ARG_A_45	GNP_C_361	22876
ARG_A_45	GNP_C_361	22876
ARG_A_45	GNP_C_361	22079
TYR_A_109	0AG_C_355	16934
TRP_B_305	2AM_C_357	19757
TRP_B_305	2AM_C_357	15759
LYS_A_111	0AG_C_355	24376
GLU_A_156	0AG_C_355	18385
TRP_B_305	2AM_C_357	15759
ARG_A_45	GNA_C_360	17065
ARG_A_45	GNP_C_361	22361
TRP_B_305	2AM_C_357	19757
TYR_A_109	2AM_C_357	15759
GLU_A_156	0AG_C_355	25108
TRP_B_305	2AM_C_357	15759
HIS_A_145	0AG_C_355	20948
TRP_B_305	2AM_C_357	15759
SER_A_44	ANN_C_362	19425
ARG_A_45	GNA_C_360	25533
TRP_B_305	2AM_C_357	15759
TYR_A_109	2AM_C_357	21831
TRP_B_305	2AM_C_357	23968
TRP_B_305	2AM_C_357	23968
TRP_B_305	2AM_C_357	15767
LYS_A_111	0AG_C_355	17367
ARG_A_45	GNP_C_361	19947
ARG_A_45	GNP_C_361	19947
TRP_B_305	AM1_C_358	16087
GLU_A_156	0AG_C_355	16634
TRP_B_305	2AM_C_357	18155
TRP_B_305	2AM_C_357	18155
ARG_A_45	GNA_C_360	23105
TRP_B_305	2AM_C_357	18155
LEU_B_304	2AM_C_357	18558
ARG_A_45	GNP_C_361	24749
ARG_A_45	GNP_C_361	24749
TRP_B_305	2AM_C_357	18558
TRP_B_305	2AM_C_357	18558
TRP_B_305	AM1_C_358	25223
SER_A_44	ANN_C_362	25317
ARG_A_45	GNP_C_361	20356
ARG_A_45	GNP_C_361	20356
LYS_A_111	0AG_C_355	16036
TRP_B_305	AM1_C_358	16111
ARG_A_73	ANN_C_362	22099
TRP_B_305	2AM_C_357	18558
TRP_B_305	AM1_C_358	16111
TRP_B_305	AM1_C_358	20614
ARG_A_45	GNA_C_360	23735
TRP_B_305	2AM_C_357	18360
TRP_B_305	2AM_C_357	18360
TRP_B_305	2AM_C_357	22941
TRP_B_305	2AM_C_357	25269
TRP_B_305	AM1_C_358	20607
ARG_A_45	GNP_C_361	20721
LYS_A_158	0AG_C_355	23423
GLU_A_156	0AG_C_355	19791
SER_A_44	ANN_C_362	23080
ARG_A_45	GNP_C_361	24808
ARG_A_45	GNP_C_361	24808
LYS_A_158	0AG_C_355	16810
TRP_B_305	2AM_C_357	19880
TRP_B_305	2AM_C_357	19880
TYR_A_109	2AM_C_357	16023
ARG_A_45	GNP_C_361	18874
TRP_B_305	2AM_C_357	19880
ARG_A_45	GNP_C_361	18545
ARG_A_45	GNP_C_361	18545
TRP_B_305	2AM_C_357	22524
TRP_B_305	2AM_C_357	22524
TRP_B_305	AM1_C_358	19085
SER_A_44	GNP_C_361	20367
LYS_A_111	0AG_C_355	17306
LYS_A_111	0AG_C_355	24684
TYR_A_109	2AM_C_357	22296
ARG_A_45	GNA_C_360	23205
SER_A_44	GNP_C_361	21469
ARG_A_45	GNP_C_361	21469
ARG_A_45	GNA_C_360	22358
GLU_A_156	0AG_C_355	17369
TRP_B_305	2AM_C_357	24684
TYR_A_109	2AM_C_357	19880
SER_A_44	ANN_C_362	24486
ARG_A_45	GNA_C_360	22358
ARG_A_45	GNP_C_361	19789
SER_A_44	GNP_C_361	19789
LYS_A_158	0AG_C_355	20296
GLU_B_303	2AM_C_357	19240
ARG_A_45	GNP_C_361	22358
TRP_B_305	2AM_C_357	17076
TRP_B_305	AM1_C_358	25488
TRP_B_305	2AM_C_357	17076
TRP_B_305	2AM_C_357	17076
TYR_A_109	2AM_C_357	16381
GLU_A_156	0AG_C_355	18766
TRP_B_305	2AM_C_357	17076
TYR_A_109	2AM_C_357	24684
TRP_B_305	AM1_C_358	20188
ARG_A_45	GNP_C_361	23399
TRP_B_305	2AM_C_357	17076
ASP_A_135	2AM_C_357	18370
LEU_B_304	2AM_C_357	19522
TYR_A_109	3AM_C_356	18370
ARG_A_45	GNA_C_360	18960
TRP_B_305	AM1_C_358	21485
ARG_A_45	GNA_C_360	17030
ARG_A_45	GNA_C_360	22116
ARG_A_45	0AM_C_367	23927
ARG_A_45	0AM_C_367	16153
ARG_A_45	0AM_C_367	16153
TYR_A_109	2AM_C_357	18370
ASP_A_135	2AM_C_357	18370
ARG_A_45	GNA_C_360	23927
ARG_A_45	0AM_C_367	23696
TRP_B_305	2AM_C_357	23259
TRP_B_305	2AM_C_357	23259
TYR_A_109	2AM_C_357	17076
GLU_A_156	0AG_C_355	24519
TYR_A_109	2AM_C_357	22614
TYR_A_109	2AM_C_357	22614
TRP_B_305	2AM_C_357	18370
TYR_A_109	2AM_C_357	24547
ARG_A_45	GNP_C_361	17138
TRP_B_305	AM1_C_358	22965
ARG_A_45	GNP_C_361	25461
TRP_B_305	2AM_C_357	23259
TRP_B_305	2AM_C_357	23259
TRP_B_305	AM1_C_358	22965
TRP_B_305	2AM_C_357	23259
TRP_B_305	2AM_C_357	16493
TRP_B_305	2AM_C_357	16493
ARG_A_45	AM1_C_358	22332
ARG_A_45	GNP_C_361	15606
ARG_A_45	2AM_C_357	17257
ARG_A_45	GNA_C_360	22332
ARG_A_45	GNA_C_360	22332
ARG_A_45	GNA_C_360	22987
ARG_A_45	GNA_C_360	22987
ARG_A_45	GNA_C_360	18925
ARG_A_45	GNP_C_361	22987
ARG_A_45	GNP_C_361	22987
ARG_A_45	GNP_C_361	18925
TRP_B_305	2AM_C_357	23259
TRP_B_305	2AM_C_357	20869
TRP_B_305	2AM_C_357	20869
LEU_B_304	2AM_C_357	20869
TRP_B_305	AM1_C_358	25236
ARG_A_45	GNP_C_361	24143
ARG_A_45	GNP_C_361	24143
ARG_A_45	GNP_C_361	23544
ARG_A_45	GNP_C_361	23544
ARG_A_45	GNP_C_361	24823
TRP_B_305	AM1_C_358	24306
ARG_A_45	GNP_C_361	25286
ARG_A_45	GNP_C_361	25286
TRP_B_305	2AM_C_357	23259
GLU_B_303	2AM_C_357	23259
ARG_A_45	0AM_C_367	18318
ARG_A_45	AM1_C_358	21935
ARG_A_45	AM1_C_358	22945
ARG_A_45	AM1_C_358	22945
TYR_A_109	2AM_C_357	24115
TYR_A_109	2AM_C_357	15592
ARG_A_45	GNA_C_360	25162
ARG_A_45	GNA_C_360	25162
TRP_B_305	2AM_C_357	20526
TRP_B_305	2AM_C_357	20526
ARG_A_45	GNP_C_361	18449
TRP_B_305	2AM_C_357	22212
TRP_B_305	AM1_C_358	21357
TRP_B_305	2AM_C_357	24069
GLY_A_107	2AM_C_357	22212
TRP_B_305	2AM_C_357	18184
GLU_A_156	0AG_C_355	23987
TRP_B_305	AM1_C_358	17004
GLU_B_303	0AG_C_355	22990
TRP_B_305	2AM_C_357	23639
TRP_B_305	2AM_C_357	23639
TRP_B_305	2AM_C_357	22990
TRP_B_305	2AM_C_357	22990
TYR_A_109	2AM_C_357	18184
TYR_A_109	2AM_C_357	18184
TYR_A_109	2AM_C_357	16889
TRP_B_305	AM1_C_358	25036
ARG_A_45	0AM_C_367	25379
TYR_A_109	2AM_C_357	23979
TRP_B_305	AM1_C_358	21972
ASN_A_123	ANN_C_362	17439
ASN_A_123	ANN_C_362	20938
ASN_A_123	ANN_C_362	20938
LYS_A_143	0AG_C_355	23458
ARG_A_45	0AM_C_367	24858
TRP_B_305	2AM_C_357	18727
TRP_B_305	AM1_C_358	16276
TRP_B_305	2AM_C_357	21833
TRP_B_305	2AM_C_357	21833
GLY_A_124	ANN_C_362	15866
GLY_A_124	ANN_C_362	15866
TRP_B_305	2AM_C_357	24590
ASN_A_123	ANN_C_362	15741
ASN_A_123	ANN_C_362	21926
ARG_A_45	GNP_C_361	17428
TYR_A_109	2AM_C_357	22972
ASP_A_43	ANN_C_362	24761
ARG_A_45	GNP_C_361	15741
TYR_A_109	0AG_C_355	19954
TRP_B_305	AM1_C_358	15698
ARG_A_45	GNP_C_361	22705
TRP_B_305	2AM_C_357	24590
TRP_B_305	2AM_C_357	19954
ASN_A_121	ANN_C_362	22222
ASN_A_121	ANN_C_362	22222
ARG_A_45	GNA_C_360	17671
ARG_A_45	GNP_C_361	17671
TRP_B_305	AM1_C_358	23222
TRP_B_305	AM1_C_358	16472
GLU_A_156	0AG_C_355	23999
GLU_B_303	2AM_C_357	22541
TYR_A_109	2AM_C_357	22972
TRP_B_305	2AM_C_357	19954
GLU_A_156	0AG_C_355	22829
TRP_B_305	AM1_C_358	16228
GLU_A_156	0AG_C_355	15609
GLU_A_156	0AG_C_355	18964
GLU_A_156	0AG_C_355	18964
TYR_A_109	2AM_C_357	15794
ARG_A_45	AM1_C_358	19179
ASN_A_123	ANN_C_362	25087
LYS_A_111	0AG_C_355	19954
TYR_A_109	2AM_C_357	23272
ASP_A_43	ANN_C_362	17080
ASP_A_43	ANN_C_362	17080
TRP_B_305	2AM_C_357	22091
TRP_B_305	2AM_C_357	22091
TRP_B_305	2AM_C_357	15648
TRP_B_305	AM1_C_358	16320
TYR_A_109	2AM_C_357	24043
TYR_A_109	2AM_C_357	21260
TRP_B_305	AM1_C_358	21688
ASN_A_121	ANN_C_362	24656
GLU_A_156	0AG_C_355	24550
GLU_A_156	0AG_C_355	21677
ASN_A_42	ANN_C_362	18641
LYS_A_158	0AG_C_355	24550
TRP_B_305	2AM_C_357	21246
LEU_B_304	2AM_C_357	20539
TRP_B_305	AM1_C_358	16933
TRP_B_305	2AM_C_357	20539
TRP_B_305	2AM_C_357	20539
GLU_B_303	2AM_C_357	19379
TRP_B_305	AM1_C_358	17225
TRP_B_305	AM1_C_358	17225
GLU_A_156	0AG_C_355	23953
TRP_B_305	2AM_C_357	20539
TRP_B_305	2AM_C_357	20539
ARG_A_45	0AM_C_367	18299
SER_A_44	ANN_C_362	19332
SER_A_44	ANN_C_362	19332
TRP_B_305	2AM_C_357	20539
GLU_B_303	2AM_C_357	23538
ASN_A_42	ANN_C_362	18677
TRP_B_305	2AM_C_357	20539
TYR_A_109	2AM_C_357	20539
TRP_B_305	AM1_C_358	22136
TRP_B_305	2AM_C_357	21496
TRP_B_305	AM1_C_358	17746
ASP_A_43	ANN_C_362	17017
ASN_A_123	ANN_C_362	18342
ASN_A_121	ANN_C_362	18342
TRP_B_305	AM1_C_358	21287
TRP_B_305	AM1_C_358	17173
TYR_A_109	2AM_C_357	25448
GLU_B_303	2AM_C_357	21861
TRP_B_305	2AM_C_357	21861
GLU_B_303	2AM_C_357	21435
ASN_A_123	ANN_C_362	23664
ASN_A_123	ANN_C_362	23664
ASP_A_43	ANN_C_362	25270
TYR_A_128	0AG_C_355	17575
TYR_A_128	0AG_C_355	17575
TRP_B_305	2AM_C_357	21861
GLU_B_303	2AM_C_357	21861
GLU_A_156	0AG_C_355	20374
GLU_A_156	0AG_C_355	20499
GLU_A_156	0AG_C_355	20499
TRP_B_305	AM1_C_358	15600
GLU_A_156	0AG_C_355	25353
GLU_B_303	0AG_C_355	17575
GLU_B_303	2AM_C_357	17111
GLU_B_303	2AM_C_357	17575
ASN_A_42	ANN_C_362	23175
ARG_A_45	AM1_C_358	23464
ARG_A_45	AM1_C_358	24765
TRP_B_305	AM1_C_358	19867
TRP_B_305	AM1_C_358	19867
ASN_A_123	ANN_C_362	25038
ASN_A_123	ANN_C_362	25038
GLU_B_303	2AM_C_357	21314
ASP_A_43	ANN_C_362	23389
TRP_B_305	2AM_C_357	23113
TRP_B_305	2AM_C_357	23113
TRP_B_305	AM1_C_358	20229
TYR_A_109	2AM_C_357	16848
LYS_A_158	0AG_C_355	16508
TYR_A_109	2AM_C_357	22035
ARG_A_45	AM1_C_358	17658
ARG_A_45	AM1_C_358	23409
ARG_A_45	AM1_C_358	23409
TRP_B_305	AM1_C_358	18860
ASP_A_43	ANN_C_362	16674
ARG_A_45	GNA_C_360	23409
LYS_A_158	0AG_C_355	23917
TYR_A_128	0AG_C_355	25029
TRP_B_305	2AM_C_357	19320
TRP_B_305	2AM_C_357	19320
GLU_B_303	2AM_C_357	22841
GLU_B_303	2AM_C_357	22841
TYR_A_109	2AM_C_357	24148
TRP_B_305	AM1_C_358	20239
LYS_A_158	0AG_C_355	19100
TYR_A_109	2AM_C_357	24221
ARG_A_45	AM1_C_358	24630
TRP_B_305	2AM_C_357	17164
TRP_B_305	2AM_C_357	21316
TRP_B_305	2AM_C_357	21316
TRP_B_305	2AM_C_357	24639
TRP_B_305	AM1_C_358	21630
ASP_A_43	ANN_C_362	16614
TRP_B_305	2AM_C_357	21316
TRP_B_305	AM1_C_358	21630
ARG_A_45	ANN_C_362	19189
ARG_A_45	GNP_C_361	19189
ARG_A_45	GNP_C_361	19189
ARG_A_45	GNP_C_361	21465
ARG_A_45	GNP_C_361	21465
LYS_A_158	0AG_C_355	15585
LYS_A_158	0AG_C_355	15585
ARG_A_45	0AM_C_367	16446
TRP_B_305	2AM_C_357	18130
TRP_B_305	2AM_C_357	18130
TRP_B_305	AM1_C_358	16563
ARG_A_45	GNP_C_361	22815

## Sheet: CNXH
Clus 1	Lectin	Glycan	WATER_IDX			Clus 2	Lectin	Glycan	WATER_IDX			Clus 3	Lectin	Glycan	WATER_IDX
	GLU_A_216	0AG_C_460	10992				TRP_B_427	2AM_C_462	13143				ASP_A_181	0AG_C_460	12666
	GLU_A_216	0AG_C_460	10992				GLU_B_425	2AM_C_462	16491				TYR_A_185	0AG_C_460	14118
	LEU_B_426	2AM_C_462	13838				GLU_B_425	2AM_C_462	16491				GLU_A_216	0AG_C_460	14118
	GLU_B_425	2AM_C_462	14934				GLU_B_425	2AM_C_462	10185				TYR_A_164	3AM_C_461	14533
	LYS_A_99	ANN_C_466	15320				CYS_A_194	AM1_C_463	14810				TYR_A_164	AM1_C_463	14533
	LYS_A_99	ANN_C_466	15320				ASP_A_192	AM1_C_463	16691				CYS_A_194	0AM_C_471	12684
	TRP_B_427	GNA_C_464	14189				ARG_A_125	ANN_C_466	10837				LYS_A_99	ANN_C_466	18494
	TYR_A_185	0AG_C_460	12473				LYS_A_166	0AG_C_460	12960				LYS_A_127	GNP_C_465	15220
	GLU_A_216	0AG_C_460	12473				ASP_A_181	0AG_C_460	16491				ASP_A_181	0AG_C_460	12594
	TYR_A_164	AM1_C_463	15869				ASP_A_181	0AG_C_460	16491				ASP_A_181	0AG_C_460	12594
	ILE_A_97	ANN_C_466	16157				TYR_A_164	2AM_C_462	12359				GLU_A_159	0AM_C_471	11944
	ASP_A_95	ANN_C_466	17769				ASP_A_181	3AM_C_461	12960				CYS_A_194	0AM_C_471	11944
	GLU_B_425	2AM_C_462	14893				ASP_A_192	AM1_C_463	13205				GLU_A_216	0AG_C_460	11126
	LEU_B_426	2AM_C_462	14893				LYS_A_199	AM1_C_463	13205				GLU_A_216	0AG_C_460	11126
	HIS_A_201	AM1_C_463	19287				CYS_A_194	AM1_C_463	10137				GLU_A_159	0AM_C_471	9838
	TRP_B_427	GNA_C_464	12663				TYR_A_164	AM1_C_463	12359				GLU_B_425	2AM_C_462	16269
	LYS_A_127	2AM_C_462	14893				ASP_A_192	AM1_C_463	14810				LYS_A_127	2AM_C_462	16269
	LEU_B_426	2AM_C_462	14893				ASP_A_192	AM1_C_463	14810				LYS_A_127	2AM_C_462	11942
	LYS_A_127	2AM_C_462	10979				GLU_A_196	AM6_C_470	11855				LYS_A_127	2AM_C_462	11942
	HIS_A_201	3AM_C_461	18638				HIS_A_218	0AG_C_460	14534				LYS_A_182	0AG_C_460	16674
	ASP_A_192	AM1_C_463	10149				ASP_A_181	3AM_C_461	17037				GLU_B_425	0AG_C_460	10051
	ASP_A_192	AM1_C_463	10149				ASP_A_181	3AM_C_461	17037				CYS_A_194	0AM_C_471	19452
	TRP_B_427	GNA_C_464	19112				LYS_A_199	AM1_C_463	12359				LYS_A_99	ANN_C_466	13920
	LYS_A_127	GNA_C_464	19547				GLY_A_195	AM6_C_470	10507				CYS_A_194	0AM_C_471	19452
	GLU_A_96	GNP_C_465	19547				ILE_A_97	ANN_C_466	9653				ALA_A_126	ANN_C_466	11998
	HIS_A_201	0AG_C_460	15194				TRP_B_427	GNA_C_464	16133				TYR_A_185	0AG_C_460	13135
	CYS_A_194	0AM_C_471	10919				GLU_B_425	2AM_C_462	14723				GLU_A_216	0AG_C_460	13135
	TRP_B_427	GNA_C_464	15128				GLU_B_425	2AM_C_462	14723				LYS_A_182	0AG_C_460	13844
	GLU_A_96	GNP_C_465	15535				LYS_A_89	3AM_C_461	18136				GLU_A_216	0AG_C_460	15446
	GLU_B_425	2AM_C_462	12537				ASP_A_181	3AM_C_461	14528				LYS_A_182	0AG_C_460	15446
	LEU_B_426	2AM_C_462	12537				CYS_A_194	AM1_C_463	9962				LYS_A_127	2AM_C_462	16269
	GLU_B_425	2AM_C_462	12637				CYS_A_194	AM6_C_470	10697				ASP_A_101	ANN_C_466	18371
	GLU_B_425	2AM_C_462	12637				ILE_A_97	ANN_C_466	19538				ASP_A_101	ANN_C_466	18371
	LEU_B_426	2AM_C_462	12537				HIS_A_218	0AG_C_460	14779				ARG_A_125	ANN_C_466	18424
	GLU_B_425	2AM_C_462	12537				HIS_A_218	0AG_C_460	14779				ARG_A_125	ANN_C_466	18424
	GLU_B_425	2AM_C_462	12637				TYR_A_164	2AM_C_462	14810				TRP_B_427	GNA_C_464	13465
	TYR_A_164	3AM_C_461	10242				LYS_A_89	3AM_C_461	15047				TYR_A_185	0AG_C_460	12644
	TYR_A_164	AM1_C_463	10242				ASP_A_192	AM1_C_463	12359				GLU_A_216	0AG_C_460	12644
	TYR_A_164	AM1_C_463	10242				ARG_A_205	0AG_C_460	12003				LYS_A_127	2AM_C_462	16269
	LYS_A_99	ANN_C_466	17794				HIS_A_218	0AG_C_460	18081				LYS_A_182	3AM_C_461	12940
	LYS_A_99	ANN_C_466	10346				ASP_A_192	AM1_C_463	12359				LYS_A_182	3AM_C_461	12940
	GLU_B_425	2AM_C_462	17072				ASP_A_192	AM1_C_463	12359				TYR_A_164	3AM_C_461	13014
	GLU_B_425	2AM_C_462	17072				ASP_A_192	AM1_C_463	17309				LYS_A_182	3AM_C_461	16247
	GLU_B_425	2AM_C_462	12637				CYS_A_194	AM6_C_470	11150				TYR_A_164	AM1_C_463	13014
	GLU_B_425	2AM_C_462	12637				LYS_A_127	3AM_C_461	16193				ALA_A_126	ANN_C_466	11998
	TYR_A_164	AM1_C_463	10242				CYS_A_194	AM1_C_463	17309				LYS_A_127	GNP_C_465	19444
	TYR_A_164	AM1_C_463	10242				ASP_A_192	AM1_C_463	12359				GLU_A_159	0AM_C_471	15721
	LYS_A_99	ANN_C_466	16795				ASP_A_192	AM1_C_463	12359				CYS_A_194	0AM_C_471	18585
	LYS_A_99	GNP_C_465	16181				TYR_A_164	2AM_C_462	16146				GLU_B_425	3AM_C_461	13164
	LYS_A_127	2AM_C_462	12536				TRP_B_427	2AM_C_462	12783				HIS_A_201	AM1_C_463	17240
	LYS_A_127	2AM_C_462	12536				GLU_B_425	2AM_C_462	14723				TYR_A_164	AM1_C_463	13793
	HIS_A_201	3AM_C_461	11162				CYS_A_194	AM1_C_463	14304				ASP_A_192	AM1_C_463	13793
	CYS_A_194	AM6_C_470	12975				TYR_A_164	AM1_C_463	16146				LYS_A_127	GNA_C_464	14618
	GLU_A_216	0AG_C_460	14310				TRP_B_427	GNA_C_464	16807				TRP_B_427	GNA_C_464	17331
	LYS_A_127	2AM_C_462	13921				TRP_B_427	GNA_C_464	18184				LYS_A_182	0AG_C_460	12583
	GLU_B_425	2AM_C_462	14259				ASP_A_181	0AG_C_460	18067				GLU_A_216	0AG_C_460	12583
	THR_A_93	ANN_C_466	16682				TRP_B_427	2AM_C_462	12783				TYR_A_164	2AM_C_462	13793
	ASP_A_94	ANN_C_466	17038				LYS_A_89	3AM_C_461	16491				TYR_A_164	3AM_C_461	13793
	LYS_A_166	0AG_C_460	14819				CYS_A_194	AM1_C_463	14304				TYR_A_164	AM1_C_463	13793
	HIS_A_201	0AG_C_460	13864				TRP_B_427	GNA_C_464	14228				TYR_A_164	AM1_C_463	13793
	GLU_A_216	0AG_C_460	17540				TRP_B_427	GNA_C_464	18184				TYR_A_164	AM1_C_463	13709
	GLU_A_216	0AG_C_460	17540				ARG_A_205	0AG_C_460	16016				ASP_A_192	AM1_C_463	13709
	GLU_B_425	2AM_C_462	14259				GLU_B_425	0AG_C_460	15818				CYS_A_194	AM6_C_470	16257
	ASP_A_94	ANN_C_466	16682				ASP_A_181	0AG_C_460	18064				ASP_A_101	ANN_C_466	19059
	GLU_A_96	GNA_C_464	13427				ARG_A_205	0AG_C_460	13711				ASP_A_101	ANN_C_466	11517
	ARG_A_205	0AG_C_460	17937				TRP_B_427	2AM_C_462	18153				ASP_A_101	ANN_C_466	11517
	HIS_A_201	0AG_C_460	13864				CYS_A_194	AM6_C_470	14662				LYS_A_127	GNP_C_465	11913
	GLU_A_216	0AG_C_460	10515				ILE_A_97	GNP_C_465	14967				LYS_A_127	3AM_C_461	13164
	GLU_B_425	2AM_C_462	12778				ILE_A_97	GNP_C_465	14967				GLU_A_216	3AM_C_461	10630
	LYS_A_127	2AM_C_462	18832				ARG_A_205	0AG_C_460	13711				ASP_A_181	0AG_C_460	12338
	LYS_A_127	2AM_C_462	18832				LYS_A_166	0AG_C_460	17179				LYS_A_182	0AG_C_460	13842
	TRP_B_427	2AM_C_462	13921				ASP_A_181	3AM_C_461	17179				LYS_A_182	0AG_C_460	13842
	GLU_B_425	2AM_C_462	14539				ASP_A_181	3AM_C_461	18081				GLU_A_216	0AG_C_460	12606
	ARG_A_205	0AG_C_460	17540				ASP_A_181	3AM_C_461	18081				LYS_A_127	2AM_C_462	13164
	HIS_A_201	0AG_C_460	15019				ASP_A_192	AM1_C_463	18184				LYS_A_182	3AM_C_461	12338
	HIS_A_201	0AG_C_460	15019				ILE_A_97	GNP_C_465	14967				GLY_A_161	AM1_C_463	14276
	GLU_A_216	0AG_C_460	16772				LYS_A_166	0AG_C_460	11418				GLY_A_161	AM1_C_463	14276
	GLU_A_216	0AG_C_460	17937				ASP_A_181	0AG_C_460	9781				LYS_A_182	0AG_C_460	12809
	GLU_B_425	2AM_C_462	14539				ILE_A_97	GNP_C_465	14967				LYS_A_182	0AG_C_460	12809
	GLU_A_96	GNA_C_464	15657				GLU_A_216	0AG_C_460	17330				LYS_A_182	0AG_C_460	14563
	HIS_A_218	0AG_C_460	12854				GLU_A_216	0AG_C_460	17330				LYS_A_127	3AM_C_461	13164
	HIS_A_201	0AG_C_460	15019				GLU_B_425	2AM_C_462	12825				ASP_A_101	ANN_C_466	17527
	GLU_B_425	2AM_C_462	12778				GLU_B_425	2AM_C_462	11418				GLU_A_216	0AG_C_460	19324
	GLU_B_425	2AM_C_462	14539				GLU_B_425	2AM_C_462	11418				TYR_A_185	0AG_C_460	11168
	GLU_B_425	2AM_C_462	14539				ILE_A_97	GNP_C_465	14967				CYS_A_160	0AM_C_471	14276
	GLU_B_425	2AM_C_462	15569				HIS_A_218	0AG_C_460	16868				MET_B_429	0AM_C_471	14276
	CYS_A_194	0AM_C_471	11357				TYR_A_164	2AM_C_462	14723				MET_B_429	0AM_C_471	12198
	ASP_A_192	AM1_C_463	19020				ASP_A_181	3AM_C_461	15693				GLU_B_425	2AM_C_462	13164
	TYR_A_164	AM1_C_463	19020				CYS_A_194	AM1_C_463	12738				LYS_A_199	AM1_C_463	12628
	ARG_A_205	0AG_C_460	11795				HIS_A_201	0AG_C_460	14723				CYS_A_194	AM1_C_463	12628
	GLU_B_425	2AM_C_462	14539				GLU_A_216	0AG_C_460	16150				LYS_A_127	GNP_C_465	18347
	GLU_B_425	2AM_C_462	14539				TRP_B_427	GNA_C_464	17464				ASP_A_181	0AG_C_460	12628
	ASP_A_192	AM1_C_463	15508				GLU_A_216	0AG_C_460	11190				ASP_A_181	0AG_C_460	12628
	CYS_A_194	AM6_C_470	13147				GLU_A_216	0AG_C_460	11190				GLU_A_216	0AG_C_460	12731
	GLU_A_96	GNA_C_464	15657				LYS_A_127	2AM_C_462	12825				MET_B_429	0AM_C_471	14276
	HIS_A_201	0AG_C_460	11773				TRP_B_427	2AM_C_462	18153				LYS_A_127	2AM_C_462	13164
	GLU_A_159	0AM_C_471	18880				LYS_A_127	2AM_C_462	18153				LYS_A_127	2AM_C_462	13164
	GLU_B_425	2AM_C_462	18832				CYS_A_194	AM1_C_463	12852				LYS_A_127	2AM_C_462	15168
	TYR_A_164	3AM_C_461	11332				TYR_A_185	0AG_C_460	13935				LYS_A_127	2AM_C_462	17683
	TYR_A_164	AM1_C_463	11332				LYS_A_127	2AM_C_462	15539				TYR_A_164	3AM_C_461	13495
	TYR_A_164	AM1_C_463	11332				LYS_A_127	2AM_C_462	17464				LYS_A_199	AM1_C_463	16287
	ILE_A_97	ANN_C_466	12434				TYR_A_164	3AM_C_461	14194				CYS_A_160	AM1_C_463	14276
	ILE_A_97	ANN_C_466	12434				GLU_A_96	GNP_C_465	14488				ARG_A_125	ANN_C_466	12979
	GLU_B_425	2AM_C_462	12290				GLU_A_96	GNP_C_465	14488				ASP_A_101	ANN_C_466	16752
	GLU_B_425	2AM_C_462	12742				LYS_A_166	0AG_C_460	13624				ASP_A_101	ANN_C_466	16752
	GLU_B_425	2AM_C_462	12742				ASP_A_181	0AG_C_460	13624				TYR_A_185	0AG_C_460	12449
	GLU_B_425	2AM_C_462	18832				TYR_A_185	0AG_C_460	13935				GLU_A_216	0AG_C_460	12449
	GLU_B_425	2AM_C_462	18832				ASP_A_181	0AG_C_460	18395				CYS_A_194	AM6_C_470	18650
	TYR_A_164	3AM_C_461	10037				LYS_A_89	2AM_C_462	9976				LYS_A_182	0AG_C_460	10106
	ASP_A_192	AM1_C_463	10037				LYS_A_89	2AM_C_462	9976				LYS_A_127	2AM_C_462	16379
	ASP_A_192	AM1_C_463	10037				CYS_A_194	AM1_C_463	9826				LYS_A_127	2AM_C_462	16379
	ASP_A_192	AM1_C_463	11332				GLU_A_96	GNP_C_465	16994				TYR_A_164	AM1_C_463	18984
	ASP_A_192	AM1_C_463	11332				ILE_A_97	GNP_C_465	10298				ASP_A_192	AM1_C_463	18984
	ILE_A_97	ANN_C_466	12434				ILE_A_97	GNP_C_465	10298				CYS_A_194	AM6_C_470	17967
	LYS_A_127	2AM_C_462	18832				ASP_A_181	0AG_C_460	13624				GLU_A_216	0AG_C_460	12017
	LYS_A_199	AM1_C_463	11332				ASP_A_181	0AG_C_460	13624				GLU_B_425	2AM_C_462	13823
	ILE_A_97	ANN_C_466	12434				ASP_A_181	0AG_C_460	13935				LYS_A_127	2AM_C_462	13823
	ILE_A_97	ANN_C_466	12434				ARG_A_125	0AM_C_471	14975				ASP_A_192	AM1_C_463	18913
	LEU_B_426	2AM_C_462	11033				TYR_A_164	AM1_C_463	19102				ASP_A_192	AM1_C_463	18913
	GLU_B_425	2AM_C_462	11033				TYR_A_164	AM1_C_463	19102				LYS_A_182	0AG_C_460	14737
	ILE_A_97	ANN_C_466	12434				ASP_A_181	0AG_C_460	13935				CYS_A_194	0AM_C_471	18852
	TYR_A_164	0AG_C_460	10780				GLU_A_96	GNP_C_465	10720				GLU_B_425	2AM_C_462	12209
	GLU_B_425	2AM_C_462	14586				GLU_A_96	GNP_C_465	10720				LYS_A_127	2AM_C_462	12209
	HIS_A_201	3AM_C_461	10780				GLU_A_216	0AG_C_460	14882				GLU_B_425	2AM_C_462	14737
	TYR_A_164	AM1_C_463	10780				LYS_A_89	2AM_C_462	9689				TYR_A_164	AM1_C_463	12465
	TYR_A_164	AM1_C_463	10780				TYR_A_164	AM1_C_463	18289				ASP_A_192	AM1_C_463	12465
	ILE_A_97	ANN_C_466	12434				TYR_A_164	AM1_C_463	19102				CYS_A_194	AM1_C_463	18061
	ILE_A_97	ANN_C_466	12434				TYR_A_164	AM1_C_463	19102				GLU_A_196	AM6_C_470	19561
	TRP_B_427	GNA_C_464	13722				GLU_A_96	GNP_C_465	14235				ARG_A_125	ANN_C_466	18058
	GLU_A_216	0AG_C_460	16206				GLU_A_96	GNP_C_465	14235				TRP_B_427	2AM_C_462	13582
	ILE_A_97	ANN_C_466	12434				ASP_A_181	0AG_C_460	10535				ASP_A_181	2AM_C_462	13582
	ILE_A_97	ANN_C_466	12434				ASP_A_181	0AG_C_460	10535				ASP_A_192	AM1_C_463	11121
	TYR_A_185	0AG_C_460	17314				TYR_A_164	AM1_C_463	17973				LYS_A_199	AM1_C_463	11121
	GLU_A_216	0AG_C_460	19617				TYR_A_164	AM1_C_463	17973				TYR_A_164	AM1_C_463	17177
	LYS_A_127	2AM_C_462	19113				TYR_A_164	AM1_C_463	18289				ASP_A_192	AM1_C_463	17177
	GLU_B_425	2AM_C_462	19113				GLU_A_96	GNP_C_465	10885				TRP_B_427	GNA_C_464	15867
	GLU_B_425	2AM_C_462	15525				HIS_A_201	0AG_C_460	12631				GLU_A_216	0AG_C_460	13917
	LYS_A_127	2AM_C_462	15525				GLU_A_216	0AG_C_460	17475				GLU_A_216	3AM_C_461	13917
	TYR_A_164	3AM_C_461	16916				GLU_A_216	0AG_C_460	17475				GLU_A_216	3AM_C_461	13917
	TYR_A_164	3AM_C_461	16916				LYS_A_193	AM1_C_463	17973				ASP_A_101	ANN_C_466	17570
	TYR_A_164	AM1_C_463	16916				ASP_A_192	AM1_C_463	18289				THR_A_183	0AG_C_460	13375
	TYR_A_164	AM1_C_463	16916				HIS_A_201	0AG_C_460	12631				THR_A_183	0AG_C_460	13375
	ILE_A_97	ANN_C_466	12434				LYS_A_193	AM1_C_463	18289				LYS_A_182	0AG_C_460	17849
	ILE_A_97	ANN_C_466	12434				LYS_A_193	AM1_C_463	18289				GLU_B_425	2AM_C_462	14703
	TRP_B_427	GNA_C_464	19225				LYS_A_166	0AG_C_460	16488				GLU_B_425	2AM_C_462	16269
	TYR_A_185	0AG_C_460	18652				LYS_A_166	0AG_C_460	16488				GLU_B_425	2AM_C_462	16269
	TRP_B_427	GNA_C_464	13722				LYS_A_89	3AM_C_461	10720				GLU_A_216	3AM_C_461	17574
	ILE_A_97	GNP_C_465	12434				GLU_A_96	GNP_C_465	17379				ARG_A_125	ANN_C_466	17605
	LYS_A_127	2AM_C_462	9762				GLU_A_96	GNP_C_465	10243				ASP_A_181	0AG_C_460	17838
	LYS_A_127	2AM_C_462	12431				ASP_A_192	AM1_C_463	12543				CYS_A_194	0AM_C_471	12600
	LYS_A_127	2AM_C_462	19113				ASP_A_192	AM1_C_463	12543				LYS_A_127	2AM_C_462	14703
	GLU_B_425	2AM_C_462	19113				LYS_A_166	0AG_C_460	16488				ASP_A_181	2AM_C_462	14703
	ASP_A_192	AM1_C_463	19554				TRP_B_427	GNA_C_464	10007				GLU_B_425	2AM_C_462	16269
	ASP_A_192	AM1_C_463	19554				GLU_A_96	GNP_C_465	18878				GLU_A_196	AM6_C_470	12138
	ASP_A_94	ANN_C_466	17506				GLU_A_96	GNP_C_465	19595				ASP_A_181	0AG_C_460	12268
	LYS_A_182	0AG_C_460	13841				LYS_A_166	0AG_C_460	16488				ASP_A_181	0AG_C_460	12268
	LYS_A_127	2AM_C_462	19113				TRP_B_427	GNA_C_464	10007				CYS_A_194	0AM_C_471	12600
	LYS_A_127	2AM_C_462	19113				LYS_A_166	0AG_C_460	16488				GLU_A_159	0AM_C_471	12600
	GLU_B_425	2AM_C_462	9762				ASP_A_95	ANN_C_466	10281				GLU_B_425	2AM_C_462	16269
	LYS_A_127	2AM_C_462	9762				ASP_A_181	0AG_C_460	16488				GLU_A_196	AM6_C_470	12451
	TYR_A_164	AM1_C_463	15957				ASP_A_181	0AG_C_460	19025				TYR_A_185	0AG_C_460	14612
	TYR_A_164	AM1_C_463	15957				LYS_A_127	2AM_C_462	16122				TYR_A_185	0AG_C_460	19175
	CYS_A_194	AM6_C_470	15841				LYS_A_127	2AM_C_462	16122				LYS_A_182	0AG_C_460	11509
	TRP_B_427	GNA_C_464	15563				TYR_A_185	0AG_C_460	16488				LYS_A_127	2AM_C_462	14703
	GLU_A_216	0AG_C_460	19587				LYS_A_166	0AG_C_460	16488				ASP_A_181	2AM_C_462	14703
	LYS_A_127	2AM_C_462	19113				LYS_A_166	0AG_C_460	16488				LYS_A_127	2AM_C_462	18960
	LYS_A_127	2AM_C_462	19113				GLU_A_216	0AG_C_460	18052				LYS_A_127	2AM_C_462	16269
	TYR_A_164	AM1_C_463	15957				ASP_A_181	0AG_C_460	18064				GLU_B_425	2AM_C_462	16269
	GLU_A_216	0AG_C_460	15283				HIS_A_218	0AG_C_460	10043				LYS_A_127	2AM_C_462	14703
	GLU_A_216	0AG_C_460	15283				GLU_B_425	2AM_C_462	16122				GLU_A_159	0AM_C_471	14812
	TRP_B_427	2AM_C_462	15525				GLU_B_425	2AM_C_462	14510				LYS_A_127	2AM_C_462	14703
	TRP_B_427	GNA_C_464	15563				TRP_B_427	2AM_C_462	18326				GLU_B_425	2AM_C_462	16269
	GLU_B_425	2AM_C_462	19474				TRP_B_427	GNA_C_464	12330				ASP_A_101	ANN_C_466	10077
	LEU_B_426	2AM_C_462	19474				GLU_A_96	ANN_C_466	13783				ARG_A_125	ANN_C_466	10077
	GLU_A_159	0AM_C_471	14444				TRP_B_427	GNA_C_464	12330				GLU_A_159	0AM_C_471	12440
	LYS_A_193	0AM_C_471	14444				HIS_A_201	0AG_C_460	9960				GLU_A_159	0AM_C_471	14348
	GLU_B_425	2AM_C_462	17547				GLU_B_425	2AM_C_462	17215				LYS_A_127	2AM_C_462	14703
	TYR_A_164	3AM_C_461	19246				HIS_A_201	0AG_C_460	11533				LYS_A_127	2AM_C_462	14703
	TYR_A_164	3AM_C_461	19246				LYS_A_127	2AM_C_462	16657				ASP_A_192	AM1_C_463	17932
	LYS_A_199	AM1_C_463	12619				HIS_A_128	2AM_C_462	17215				LYS_A_199	AM1_C_463	17932
	CYS_A_194	AM6_C_470	14974				LYS_A_127	2AM_C_462	17049				CYS_A_194	AM6_C_470	10448
	TYR_A_185	0AG_C_460	12834				GLU_A_96	ANN_C_466	14360				LYS_A_99	ANN_C_466	19280
	TYR_A_185	0AG_C_460	15323				LYS_A_166	0AG_C_460	12010				LYS_A_199	AM1_C_463	14323
	GLU_A_216	0AG_C_460	15323				GLU_B_425	2AM_C_462	17215				LYS_A_127	GNA_C_464	14948
	GLU_B_425	2AM_C_462	12290				GLU_B_425	2AM_C_462	17215				ALA_A_126	GNP_C_465	18194
	TYR_A_164	AM1_C_463	19246				CYS_A_194	AM1_C_463	17682				GLU_A_216	0AG_C_460	13375
	LYS_A_99	ANN_C_466	15904				ASP_A_192	AM1_C_463	10757				GLU_A_216	0AG_C_460	13375
	ASP_A_94	ANN_C_466	11145				ASP_A_192	AM1_C_463	10757				LYS_A_127	2AM_C_462	14703
	TYR_A_185	0AG_C_460	19258				ARG_A_125	GNP_C_465	14650				LYS_A_127	2AM_C_462	16269
	GLU_A_216	0AG_C_460	19258				LYS_A_99	GNP_C_465	17559				GLU_B_425	2AM_C_462	16269
	GLU_B_425	2AM_C_462	12290				LYS_A_89	2AM_C_462	14597				ARG_A_125	ANN_C_466	11496
	GLU_B_425	2AM_C_462	12290				LYS_A_89	2AM_C_462	14597				GLU_A_216	0AG_C_460	16513
	GLU_B_425	2AM_C_462	14999				GLU_B_425	2AM_C_462	17215				LYS_A_127	2AM_C_462	16269
	LYS_A_127	GNA_C_464	14867				GLU_B_425	2AM_C_462	17215				LYS_A_127	2AM_C_462	16269
	GLU_B_425	2AM_C_462	14999				GLU_B_425	2AM_C_462	10038				LYS_A_127	2AM_C_462	19550
	CYS_A_194	CBM_C_464	13404				GLU_B_425	2AM_C_462	10038				LYS_A_127	2AM_C_462	19550
	GLU_B_425	2AM_C_462	14999				LYS_A_127	2AM_C_462	11951				TRP_B_427	2AM_C_462	12155
	GLU_B_425	2AM_C_462	11550				ASP_A_181	3AM_C_461	14754				CYS_A_194	AM6_C_470	16757
	LYS_A_127	2AM_C_462	11550				ASP_A_181	3AM_C_461	10688				ARG_A_125	ANN_C_466	15259
	LYS_A_182	0AG_C_460	13215				TYR_A_164	AM1_C_463	14510				TRP_B_427	GNA_C_464	12155
	TYR_A_185	0AG_C_460	14013				ASP_A_192	AM1_C_463	14510				LYS_A_127	GNP_C_465	10034
	GLU_A_216	0AG_C_460	14013				ASP_A_192	AM1_C_463	10757				GLU_A_216	0AG_C_460	17193
	GLU_A_159	0AM_C_471	17752				ASP_A_192	AM1_C_463	10757				TYR_A_185	0AG_C_460	10458
	CYS_A_194	0AM_C_471	17752				GLY_A_195	AM6_C_470	11647				GLU_B_425	2AM_C_462	16269
	GLU_B_425	2AM_C_462	14999				LYS_A_99	ANN_C_466	13640				GLU_B_425	2AM_C_462	16269
	GLU_B_425	2AM_C_462	17927				LYS_A_99	ANN_C_466	14949				TRP_B_427	2AM_C_462	9891
	GLU_B_425	2AM_C_462	17927				LYS_A_166	0AG_C_460	14091				TRP_B_427	GNA_C_464	9891
	CYS_A_194	AM6_C_470	13428				LYS_A_166	0AG_C_460	14091				THR_A_183	0AG_C_460	15086
	GLU_A_159	0AM_C_471	17752				LYS_A_89	2AM_C_462	13160				GLU_A_216	0AG_C_460	14090
	GLU_A_159	0AM_C_471	17752				HIS_A_128	2AM_C_462	15725				GLU_A_159	0AM_C_471	14318
	GLU_B_425	2AM_C_462	17927				CYS_A_194	AM1_C_463	14510				GLU_A_159	0AM_C_471	14635
	TYR_A_185	0AG_C_460	16019				ASP_A_192	AM1_C_463	17325				CYS_A_194	0AM_C_471	14635
	GLU_A_159	0AM_C_471	17752				ASP_A_192	AM1_C_463	17325				GLU_B_425	2AM_C_462	16269
	CYS_A_194	0AM_C_471	17752				GLY_A_195	AM6_C_470	12171				LYS_A_127	2AM_C_462	16269
	ASP_A_95	2AM_C_462	17927				GLU_A_96	GNP_C_465	12761				GLU_A_196	AM6_C_470	12709
	GLU_B_425	2AM_C_462	17927				LYS_A_166	0AG_C_460	18098				ARG_A_125	ANN_C_466	15564
	ASP_A_192	AM1_C_463	13875				GLU_A_96	0AM_C_469	16631				GLU_A_216	0AG_C_460	17021
	ASP_A_192	AM1_C_463	13875				ASP_A_95	0AM_C_469	16631				LYS_A_127	2AM_C_462	19550
	ILE_A_97	GNP_C_465	14032				TYR_A_164	AM1_C_463	17325				LYS_A_127	2AM_C_462	19550
	GLU_A_216	0AG_C_460	14991				GLY_A_195	AM6_C_470	16398				GLU_B_425	2AM_C_462	16269
	GLU_A_216	0AG_C_460	15626				GLY_A_195	AM6_C_470	18252				ARG_A_125	ANN_C_466	9735
	GLU_A_216	0AG_C_460	15626				GLY_A_195	AM6_C_470	18252				ARG_A_125	ANN_C_466	10034
	GLU_A_216	0AG_C_460	18158				ILE_A_97	GNA_C_464	15950				ARG_A_125	ANN_C_466	10034
	TYR_A_185	0AG_C_460	18158				ILE_A_97	GNP_C_465	15950				LYS_A_99	ANN_C_466	16453
	GLU_A_159	0AM_C_471	17752				LYS_A_166	0AG_C_460	13160				GLY_A_195	0AM_C_471	18989
	CYS_A_194	0AM_C_471	17752				GLU_A_216	0AG_C_460	13486				GLU_A_196	0AM_C_471	18989
	GLU_A_159	0AM_C_471	10131				HIS_A_218	0AG_C_460	10955				GLU_B_425	0AG_C_460	14225
	LYS_A_127	2AM_C_462	17927				GLU_A_159	0AM_C_471	11071				TYR_A_185	0AG_C_460	10847
	ASP_A_95	2AM_C_462	17927				LYS_A_89	3AM_C_461	14381				LYS_A_127	2AM_C_462	18807
	GLU_B_425	2AM_C_462	17927				ASP_A_192	AM1_C_463	13829				LYS_A_127	2AM_C_462	18807
	ILE_A_97	GNP_C_465	14032				ASP_A_192	AM1_C_463	13829				ASP_A_192	AM1_C_463	15091
	GLU_A_159	0AM_C_471	17752				CYS_A_194	AM6_C_470	10348				HIS_A_201	AM1_C_463	15091
	CYS_A_194	0AM_C_471	17752				GLU_A_96	0AM_C_469	10951				LYS_A_199	AM1_C_463	15437
	LYS_A_127	2AM_C_462	17927				GLU_A_96	0AM_C_469	18955				LYS_A_199	AM1_C_463	18970
	ASP_A_192	AM1_C_463	17528				GLU_A_96	0AM_C_469	18955				ASP_A_101	ANN_C_466	17734
	TYR_A_164	AM1_C_463	17528				LYS_A_89	2AM_C_462	13365				ASP_A_101	ANN_C_466	17734
	ILE_A_97	GNP_C_465	19568				LYS_A_127	2AM_C_462	15265				THR_A_183	0AG_C_460	10412
	TYR_A_185	0AG_C_460	18426				ASP_A_192	AM1_C_463	19425				GLU_A_159	0AM_C_471	13192
	GLU_B_425	2AM_C_462	17927				TYR_A_164	AM1_C_463	19425				GLU_A_159	0AM_C_471	10062
	LYS_A_127	2AM_C_462	17927				LYS_A_99	ANN_C_466	15584				LYS_A_127	2AM_C_462	15481
	LYS_A_127	2AM_C_462	11631				ILE_A_97	GNA_C_464	13477				ARG_A_125	ANN_C_466	11872
	HIS_A_201	3AM_C_461	13516				GLU_A_96	GNA_C_464	10951				GLU_A_216	0AG_C_460	17527
	ASP_A_192	AM1_C_463	10916				ARG_A_125	GNP_C_465	10793				LYS_A_193	0AM_C_471	16742
	ASP_A_192	AM1_C_463	10916				ASP_A_181	0AG_C_460	13160				LYS_A_199	AM1_C_463	14542
	GLU_A_216	0AG_C_460	11065				LYS_A_89	2AM_C_462	17088				ASP_A_192	AM1_C_463	14542
	GLU_A_216	0AG_C_460	11065				LYS_A_89	2AM_C_462	9749				ASP_A_192	AM1_C_463	16192
	GLU_B_425	2AM_C_462	11631				LYS_A_89	2AM_C_462	9749				LYS_A_199	AM1_C_463	16192
	GLU_B_425	2AM_C_462	11631				ASP_A_91	2AM_C_462	14025				GLU_A_216	0AG_C_460	15411
	LYS_A_99	GNP_C_465	13755				TYR_A_164	AM1_C_463	19425				GLU_A_216	0AG_C_460	15493
	ARG_A_205	0AG_C_460	15972				TYR_A_164	AM1_C_463	19425				TRP_B_427	2AM_C_462	13340
	LYS_A_127	2AM_C_462	11631				ASP_A_192	AM1_C_463	19017				GLU_B_425	2AM_C_462	17316
	TRP_B_427	2AM_C_462	18318				GLU_A_216	0AG_C_460	18803				LYS_A_199	AM1_C_463	16192
	LYS_A_127	2AM_C_462	18318				GLU_A_216	0AG_C_460	18803				TYR_A_164	AM1_C_463	14542
	LYS_A_99	ANN_C_466	11910				GLU_A_216	0AG_C_460	9844				LYS_A_193	0AM_C_471	17070
	ILE_A_97	GNP_C_465	13783				GLU_A_216	0AG_C_460	9844				ASP_A_192	AM1_C_463	14542
	LYS_A_99	GNP_C_465	11910				LYS_A_127	2AM_C_462	17088				ASP_A_192	AM1_C_463	14542
	GLU_A_216	0AG_C_460	10967				ASP_A_91	2AM_C_462	17088				ASP_A_181	0AG_C_460	10777
	GLU_B_425	2AM_C_462	18318				GLU_B_425	2AM_C_462	11217				GLU_A_159	0AM_C_471	12293
	ASP_A_95	2AM_C_462	18318				ASP_A_192	AM1_C_463	16732				GLU_A_159	0AM_C_471	12293
	GLU_B_425	2AM_C_462	11631				CYS_A_194	AM6_C_470	15092				GLU_A_196	0AM_C_471	14893
	HIS_A_201	3AM_C_461	14609				GLU_A_216	0AG_C_460	16344				GLU_A_196	0AM_C_471	14893
	ASP_A_192	AM1_C_463	12974				ASP_A_181	0AG_C_460	18246				LYS_A_193	0AM_C_471	15288
	LYS_A_99	GNP_C_465	10362				ASP_A_181	0AG_C_460	18246				GLU_A_159	0AM_C_471	11948
	LYS_A_127	2AM_C_462	11631				LYS_A_127	2AM_C_462	18846				LYS_A_193	0AM_C_471	11948
	TRP_B_427	2AM_C_462	18318				LYS_A_127	2AM_C_462	18846				TYR_A_164	3AM_C_461	10349
	LYS_A_127	2AM_C_462	18318				TYR_A_164	2AM_C_462	11217				ASP_A_192	AM1_C_463	10349
	ASP_A_192	AM1_C_463	17685				ASP_A_181	3AM_C_461	15873				TYR_A_164	AM1_C_463	10349
	ILE_A_97	GNP_C_465	10597				ASP_A_181	3AM_C_461	15873				ASP_A_192	AM1_C_463	10894
	TYR_A_185	0AG_C_460	17010				ASP_A_181	3AM_C_461	17065				ASP_A_192	AM1_C_463	10894
	TYR_A_185	0AG_C_460	17010				CYS_A_194	AM1_C_463	12022				ARG_A_125	ANN_C_466	19429
	LYS_A_127	2AM_C_462	11631				GLU_A_96	GNP_C_465	11212				GLU_A_216	0AG_C_460	15877
	TYR_A_164	3AM_C_461	13876				ASP_A_181	0AG_C_460	16371				GLU_A_216	0AG_C_460	11988
	ASP_A_94	GNP_C_465	12495				GLU_A_96	0AM_C_469	15686				GLU_A_196	0AM_C_471	16162
	TYR_A_164	0AG_C_460	13876				ASP_A_95	0AM_C_469	11497				GLU_A_196	0AM_C_471	16162
	LYS_A_127	2AM_C_462	11631				GLU_A_159	0AM_C_471	13897				GLU_A_159	0AM_C_471	15288
	LYS_A_127	2AM_C_462	11631				GLU_B_425	2AM_C_462	15391				CYS_A_194	0AM_C_471	15288
	TYR_A_164	3AM_C_461	13876				GLU_B_425	2AM_C_462	15391				HIS_A_201	3AM_C_461	17353
	TYR_A_164	3AM_C_461	10824				TRP_B_427	2AM_C_462	17888				ARG_A_125	ANN_C_466	15945
	TYR_A_164	AM1_C_463	13876				TYR_A_164	2AM_C_462	11217				GLU_A_196	0AM_C_471	11005
	TYR_A_164	AM1_C_463	10824				CYS_A_194	AM1_C_463	12022				LYS_A_193	0AM_C_471	11005
	ASP_A_192	AM1_C_463	10824				CYS_A_194	AM6_C_470	13618				CYS_A_194	0AM_C_471	13540
	ASP_A_92	ANN_C_466	12780				CYS_A_194	AM6_C_470	16732				GLY_A_195	0AM_C_471	13540
	THR_A_93	ANN_C_466	11574				ARG_A_125	GNP_C_465	9892				GLU_A_196	0AM_C_471	15053
	LYS_A_127	2AM_C_462	11631				ASP_A_181	0AG_C_460	17576				GLU_A_196	0AM_C_471	18786
	LYS_A_127	2AM_C_462	11631				LYS_A_89	2AM_C_462	15725				GLU_A_196	0AM_C_471	18786
	TYR_A_164	3AM_C_461	14311				LYS_A_127	2AM_C_462	11922				ASP_A_181	0AG_C_460	15811
	GLU_B_425	3AM_C_461	11631				GLU_A_216	0AG_C_460	11876				LYS_A_127	2AM_C_462	15827
	TYR_A_164	AM1_C_463	14311				GLU_A_216	0AG_C_460	11876				LYS_A_99	ANN_C_466	12746
	ASP_A_192	AM1_C_463	14311				CYS_A_194	AM6_C_470	13897				ALA_A_98	ANN_C_466	12746
	ASP_A_192	AM1_C_463	11404				CYS_A_194	AM6_C_470	18877				GLU_A_159	0AM_C_471	13540
	ASP_A_192	AM1_C_463	11404				LYS_A_99	GNP_C_465	16220				GLU_B_425	2AM_C_462	14903
	GLU_A_159	0AM_C_471	17474				LYS_A_99	GNP_C_465	16220				LYS_A_127	2AM_C_462	16966
	LYS_A_127	2AM_C_462	15115				LYS_A_99	GNP_C_465	12825				GLU_B_425	2AM_C_462	13393
	TYR_A_164	3AM_C_461	14327				TYR_A_164	2AM_C_462	11217				GLU_A_216	0AG_C_460	10777
	TYR_A_164	3AM_C_461	14327				GLY_A_195	AM6_C_470	13897				GLU_A_196	0AM_C_471	14753
	TYR_A_164	AM1_C_463	14327				LYS_A_99	GNP_C_465	11922				TRP_B_427	2AM_C_462	19532
	ASP_A_192	AM1_C_463	14327				LYS_A_99	GNP_C_465	11922				GLU_B_425	2AM_C_462	17941
	ASP_A_192	AM1_C_463	12259				HIS_A_218	0AG_C_460	12824				GLU_B_425	2AM_C_462	17941
	ASP_A_192	AM1_C_463	12259				HIS_A_218	0AG_C_460	18189				CYS_A_194	AM6_C_470	19536
	CYS_A_194	AM6_C_470	19132				CYS_A_194	0AM_C_471	12529				ARG_A_125	ANN_C_466	15014
	ILE_A_97	GNP_C_465	10732				GLU_B_425	2AM_C_462	15745				LYS_A_127	GNP_C_465	16299
	GLU_A_216	0AG_C_460	10414				GLU_B_425	2AM_C_462	15745				GLU_A_159	0AM_C_471	12208
	GLU_A_216	0AG_C_460	10414				GLU_B_425	2AM_C_462	11217				GLU_A_159	0AM_C_471	19159
	LYS_A_127	2AM_C_462	9836				TYR_A_164	AM1_C_463	13493				GLU_A_159	0AM_C_471	19159
	TYR_A_164	3AM_C_461	15514				TYR_A_164	AM1_C_463	13493				LYS_A_127	2AM_C_462	14903
	TYR_A_164	AM1_C_463	14327				TRP_B_427	GNA_C_464	14027				LYS_A_127	2AM_C_462	9648
	ASP_A_192	AM1_C_463	14327				ARG_A_125	GNP_C_465	14990				LYS_A_127	2AM_C_462	9648
	TYR_A_164	AM1_C_463	15514				GLU_B_425	2AM_C_462	13264				TRP_B_427	2AM_C_462	19064
	TYR_A_164	AM1_C_463	15514				GLU_B_425	2AM_C_462	15745				HIS_A_201	3AM_C_461	16461
	TYR_A_185	0AG_C_460	11478				GLU_B_425	2AM_C_462	15745				TYR_A_164	AM1_C_463	16461
	GLU_A_216	0AG_C_460	11478				LYS_A_99	GNP_C_465	13051				HIS_A_201	AM1_C_463	16461
	GLU_A_159	0AM_C_471	15584				LYS_A_99	GNP_C_465	13051				ASP_A_192	AM1_C_463	18384
	LYS_A_127	2AM_C_462	9836				ASP_A_181	0AG_C_460	9986				ASP_A_192	AM1_C_463	18384
	LYS_A_127	2AM_C_462	9836				ASP_A_181	0AG_C_460	9986				TRP_B_427	GNA_C_464	10276
	TYR_A_164	3AM_C_461	11449				ASP_A_181	0AG_C_460	10273				LYS_A_182	0AG_C_460	15847
	TYR_A_164	3AM_C_461	11449				TYR_A_164	AM1_C_463	15496				LYS_A_182	0AG_C_460	15847
	TYR_A_164	AM1_C_463	15652				ASP_A_192	AM1_C_463	15496				GLU_A_159	0AM_C_471	13406
	ASP_A_192	AM1_C_463	15652				TRP_B_427	GNA_C_464	13582				LYS_A_193	0AM_C_471	13406
	LYS_A_99	ANN_C_466	16371				LYS_A_99	GNP_C_465	15752				GLY_A_195	0AM_C_471	14122
	ASP_A_94	GNA_C_464	18216				LYS_A_127	2AM_C_462	12580				GLU_A_196	0AM_C_471	14122
	ASP_A_94	GNA_C_464	10629				ASP_A_91	2AM_C_462	12580				TRP_B_427	2AM_C_462	17532
	ASP_A_94	GNP_C_465	13703				ASP_A_181	3AM_C_461	18904				ASP_A_181	2AM_C_462	9648
	GLU_B_425	2AM_C_462	18598				ASP_A_192	AM1_C_463	18095				GLY_A_195	AM6_C_470	14122
	GLU_B_425	2AM_C_462	18598				GLY_A_195	AM6_C_470	10599				LYS_A_182	0AG_C_460	18067
	GLU_B_425	2AM_C_462	9836				GLY_A_195	AM6_C_470	10599				LYS_A_182	0AG_C_460	18067
	CYS_A_194	AM6_C_470	15119				HIS_A_201	0AG_C_460	15496				GLU_A_196	0AM_C_471	19391
	LYS_A_127	2AM_C_462	9836				TRP_B_427	2AM_C_462	11373				LYS_A_127	2AM_C_462	18291
	ASP_A_95	2AM_C_462	16952				ASP_A_192	AM1_C_463	15496				LYS_A_127	2AM_C_462	18291
	LYS_A_127	2AM_C_462	18598				TYR_A_164	AM1_C_463	15496				TYR_A_164	3AM_C_461	19332
	LYS_A_127	2AM_C_462	9836				CYS_A_194	AM6_C_470	14054				LYS_A_199	AM1_C_463	13880
	LYS_A_127	2AM_C_462	18598				LYS_A_99	GNA_C_464	19280				TYR_A_164	AM1_C_463	19332
	LYS_A_99	ANN_C_466	15150				LYS_A_127	2AM_C_462	10879				TYR_A_164	AM1_C_463	19332
	ILE_A_97	GNP_C_465	16267				ASP_A_181	3AM_C_461	12934				LYS_A_99	ANN_C_466	12290
	GLU_A_159	0AM_C_471	13874				ASP_A_181	3AM_C_461	12934				LYS_A_99	ANN_C_466	17158
	CYS_A_194	AM6_C_470	10563				LYS_A_99	GNA_C_464	17552				ALA_A_98	ANN_C_466	17158
	LYS_A_127	2AM_C_462	9836				LYS_A_99	GNA_C_464	19200				ASP_A_181	0AG_C_460	14678
	LYS_A_127	2AM_C_462	9836				LYS_A_99	GNP_C_465	17552				ASP_A_181	0AG_C_460	14678
	LYS_A_127	2AM_C_462	18598				ASP_A_181	3AM_C_461	16507				GLU_A_216	0AG_C_460	17192
	CYS_A_194	AM6_C_470	19387				CYS_A_194	AM1_C_463	16124				GLU_A_196	0AM_C_471	12913
	LYS_A_127	2AM_C_462	9836				GLU_A_196	AM6_C_470	15612				LYS_A_127	2AM_C_462	18512
	ASP_A_95	2AM_C_462	18598				LYS_A_166	0AG_C_460	14409				LYS_A_127	2AM_C_462	18512
	LYS_A_127	2AM_C_462	18598				ASP_A_181	0AG_C_460	14128				GLU_B_425	2AM_C_462	13743
	GLU_A_196	AM6_C_470	15558				ASP_A_181	0AG_C_460	14128				LYS_A_127	2AM_C_462	13743
	GLU_A_216	0AG_C_460	14264				ASP_A_181	3AM_C_461	15372				TYR_A_164	3AM_C_461	10441
	LYS_A_127	2AM_C_462	9836				TYR_A_164	AM1_C_463	14045				GLU_A_216	3AM_C_461	19017
	TRP_B_427	2AM_C_462	18598				ASP_A_192	AM1_C_463	14045				TYR_A_164	AM1_C_463	10441
	LYS_A_127	2AM_C_462	18598				GLY_A_195	AM6_C_470	17665				TYR_A_164	AM1_C_463	10441
	TYR_A_164	3AM_C_461	12254				GLY_A_195	AM6_C_470	17665				GLU_A_216	0AG_C_460	12843
	HIS_A_201	3AM_C_461	14601				GLU_A_216	0AG_C_460	13089				GLU_A_216	0AG_C_460	12843
	TYR_A_164	AM1_C_463	12254				HIS_A_218	0AG_C_460	13384				GLU_A_196	0AM_C_471	10826
	ASP_A_192	AM1_C_463	12254				ASP_A_181	0AG_C_460	15941				GLU_A_159	0AM_C_471	11834
	ASP_A_192	AM1_C_463	12763				ASP_A_181	0AG_C_460	15941				GLU_A_159	0AM_C_471	11834
	TYR_A_164	AM1_C_463	12763				GLU_A_216	0AG_C_460	17925				CYS_A_194	0AM_C_471	11782
	GLU_B_425	2AM_C_462	9836				TYR_A_185	0AG_C_460	17925				GLY_A_195	0AM_C_471	11782
	LYS_A_127	2AM_C_462	18598				GLU_A_216	0AG_C_460	18164				GLU_B_425	2AM_C_462	18512
	TYR_A_185	0AG_C_460	13910				GLU_A_216	0AG_C_460	18164				LYS_A_127	2AM_C_462	18512
	GLU_A_216	0AG_C_460	13910				GLU_A_159	0AM_C_471	13152				LYS_A_127	2AM_C_462	10047
	LYS_A_127	2AM_C_462	12655				ASP_A_192	AM1_C_463	14045				LYS_A_127	2AM_C_462	10047
	ASP_A_192	AM1_C_463	16625				ASP_A_192	AM1_C_463	14045				LYS_A_182	3AM_C_461	13435
	ASP_A_192	AM1_C_463	16625				LYS_A_99	0AM_C_469	9831				LYS_A_182	3AM_C_461	13435
	CYS_A_194	AM6_C_470	18818				LYS_A_99	0AM_C_469	9831				LYS_A_182	3AM_C_461	16449
	ASP_A_95	2AM_C_462	15025				CYS_A_194	AM6_C_470	11462				LYS_A_182	3AM_C_461	16449
	LYS_A_99	ANN_C_466	19226				ARG_A_125	ANN_C_466	19386				GLU_A_216	3AM_C_461	17006
	CYS_A_194	CBM_C_464	13301				ARG_A_125	ANN_C_466	10251				ARG_A_125	ANN_C_466	10027
	LYS_A_193	0AM_C_471	19338				LYS_A_99	GNA_C_464	9831				ASP_A_181	0AG_C_460	17679
	TYR_A_164	3AM_C_461	11184				LYS_A_99	GNA_C_464	9831				GLU_A_159	0AM_C_471	11782
	TYR_A_164	AM1_C_463	11184				LYS_A_99	GNP_C_465	18422				GLY_A_195	0AM_C_471	11782
	ASP_A_192	AM1_C_463	12048				LYS_A_99	GNP_C_465	9831				LYS_A_127	2AM_C_462	18512
	ASP_A_192	AM1_C_463	12048				LYS_A_99	GNP_C_465	11613				TRP_B_427	2AM_C_462	18764
	ASP_A_192	AM1_C_463	13022				LYS_A_166	0AG_C_460	12203				GLU_A_216	0AG_C_460	17735
	ASP_A_192	AM1_C_463	13022				GLY_A_195	0AM_C_471	14027				TYR_A_185	0AG_C_460	17735
	GLU_A_216	0AG_C_460	13396				GLY_A_195	AM6_C_470	14027				GLU_A_196	0AM_C_471	12070
	TYR_A_185	0AG_C_460	19526				CYS_A_194	AM6_C_470	10765				LYS_A_127	2AM_C_462	18512
	TRP_B_427	2AM_C_462	12510				LYS_A_99	GNP_C_465	9831				ASP_A_181	2AM_C_462	18512
	TYR_A_164	3AM_C_461	10624				ASP_A_181	0AG_C_460	13366				LYS_A_127	2AM_C_462	13107
	ASP_A_192	AM1_C_463	13022				HIS_A_218	0AG_C_460	17974				ALA_A_126	GNP_C_465	12980
	ASP_A_192	AM1_C_463	13022				ASP_A_181	3AM_C_461	15601				GLU_A_216	0AG_C_460	11337
	TYR_A_164	AM1_C_463	10624				ASP_A_181	3AM_C_461	15601				GLU_B_425	2AM_C_462	11592
	ASP_A_95	GNA_C_464	12510				GLU_A_96	ANN_C_466	12219				GLU_A_216	3AM_C_461	13860
	TRP_B_427	GNA_C_464	12510				LYS_A_99	GNA_C_464	17184				ARG_A_125	ANN_C_466	18288
	ASP_A_95	GNA_C_464	13189				LYS_A_99	GNP_C_465	12219				ARG_A_125	ANN_C_466	10666
	GLU_A_96	GNA_C_464	13189				LYS_A_99	GNP_C_465	17184				ASP_A_101	ANN_C_466	10666
	ILE_A_97	GNP_C_465	13569				ASP_A_181	3AM_C_461	18074				ASP_A_181	0AG_C_460	13798
	HIS_A_201	3AM_C_461	11106				CYS_A_194	AM1_C_463	18882				GLU_A_216	0AG_C_460	16775
	ASP_A_192	AM1_C_463	10624				ASP_A_192	AM1_C_463	12414				ARG_A_125	ANN_C_466	11247
	ASP_A_192	AM1_C_463	10624				ASP_A_192	AM1_C_463	12414				ALA_A_126	GNP_C_465	17283
	GLU_A_216	0AG_C_460	11106				GLY_A_195	AM6_C_470	11463				LYS_A_127	2AM_C_462	10307
	GLU_A_216	0AG_C_460	13396				GLY_A_195	AM6_C_470	11463				LYS_A_199	AM1_C_463	9990
	TYR_A_164	3AM_C_461	13204				ASP_A_181	0AG_C_460	11221				ARG_A_125	ANN_C_466	10988
	TYR_A_164	3AM_C_461	13204				ASP_A_192	AM1_C_463	17987				GLU_A_216	0AG_C_460	17943
	TYR_A_164	AM1_C_463	13204				ASP_A_192	AM1_C_463	17987				GLU_A_216	0AG_C_460	17943
	TYR_A_164	AM1_C_463	13204				GLY_A_195	AM6_C_470	16074				TRP_B_427	2AM_C_462	11158
	ILE_A_97	GNP_C_465	13569				GLY_A_195	AM6_C_470	16074				GLU_B_425	2AM_C_462	11592
	ASP_A_94	GNP_C_465	12472				LYS_A_99	GNP_C_465	10350				ARG_A_125	ANN_C_466	11202
	GLU_A_216	0AG_C_460	13396				ASP_A_192	AM1_C_463	17987				LYS_A_182	0AG_C_460	17285
	GLU_A_216	0AG_C_460	13396				ASP_A_192	AM1_C_463	17987				LYS_A_182	0AG_C_460	17285
	HIS_A_201	3AM_C_461	13204				TRP_B_427	GNA_C_464	16297				CYS_A_194	AM6_C_470	13102
	TYR_A_164	3AM_C_461	11169				HIS_A_218	0AG_C_460	12527				LYS_A_182	0AG_C_460	14753
	TYR_A_164	3AM_C_461	11169				HIS_A_218	0AG_C_460	12527				LYS_A_182	0AG_C_460	17943
	TYR_A_164	AM1_C_463	11169				LYS_A_127	2AM_C_462	9669				LYS_A_182	0AG_C_460	17943
	GLU_A_216	0AG_C_460	13396				CYS_A_194	AM6_C_470	18574				TYR_A_185	0AG_C_460	17285
	GLU_A_216	0AG_C_460	13396				LYS_A_127	2AM_C_462	11001				ARG_A_125	ANN_C_466	15639
	TYR_A_164	3AM_C_461	13022				GLU_B_425	2AM_C_462	11221				ARG_A_125	ANN_C_466	15639
	TYR_A_164	AM1_C_463	13022				TYR_A_164	AM1_C_463	11563				ASP_A_101	ANN_C_466	10574
	ASP_A_94	GNP_C_465	13569				ASP_A_192	AM1_C_463	11563				ARG_A_125	ANN_C_466	10574
	TYR_A_164	0AG_C_460	13022				HIS_A_218	0AG_C_460	13274				GLU_B_425	0AG_C_460	16082
	TYR_A_164	3AM_C_461	13022				GLU_A_216	0AG_C_460	10248				GLU_A_216	0AG_C_460	12016
	ASP_A_192	AM1_C_463	11169				GLU_A_216	0AG_C_460	10766				GLU_A_216	0AG_C_460	12016
	ASP_A_192	AM1_C_463	11169				GLU_A_216	0AG_C_460	10766				GLU_A_216	0AG_C_460	17779
	CYS_A_194	AM6_C_470	16317				TRP_B_427	2AM_C_462	11001				GLU_A_216	0AG_C_460	17779
	LYS_A_99	ANN_C_466	13840				ARG_A_205	0AG_C_460	10248				LYS_A_193	0AM_C_471	18036
	ASP_A_92	ANN_C_466	10702				ASP_A_181	0AG_C_460	18691				GLU_A_159	0AM_C_471	9893
	ASP_A_92	ANN_C_466	10702				HIS_A_218	0AG_C_460	18709				GLU_B_425	2AM_C_462	16082
	ASP_A_92	ANN_C_466	10462				ASP_A_181	0AG_C_460	18925				TYR_A_164	3AM_C_461	12670
	ILE_A_97	GNP_C_465	13189				ASP_A_181	0AG_C_460	18925				LYS_A_127	3AM_C_461	16082
	GLU_B_425	2AM_C_462	17597				LYS_A_89	2AM_C_462	13416				TYR_A_164	AM1_C_463	12670
	LYS_A_99	ANN_C_466	10231				LYS_A_89	2AM_C_462	11221				TYR_A_164	AM1_C_463	12670
	ASP_A_94	GNP_C_465	15781				LYS_A_89	3AM_C_461	11221				TRP_B_427	GNA_C_464	12414
	GLU_B_425	2AM_C_462	17597				ASP_A_181	3AM_C_461	15607				THR_A_183	0AG_C_460	13389
	GLU_B_425	2AM_C_462	17597				ASP_A_181	3AM_C_461	15607				ASP_A_181	0AG_C_460	13994
	TYR_A_164	3AM_C_461	10243				GLU_A_216	0AG_C_460	15791				ASP_A_181	0AG_C_460	13994
	ASP_A_192	AM1_C_463	10243				GLU_A_216	0AG_C_460	15791				GLU_A_216	0AG_C_460	14969
	TYR_A_164	AM1_C_463	10243				ASP_A_181	0AG_C_460	17901				CYS_A_194	0AM_C_471	12535
	ASP_A_94	GNP_C_465	17881				CYS_A_194	0AM_C_471	17119				GLU_A_159	0AM_C_471	16673
	GLU_B_425	2AM_C_462	17597				GLU_A_159	0AM_C_471	17119				TRP_B_427	2AM_C_462	15504
	GLU_B_425	2AM_C_462	17597				LYS_A_127	2AM_C_462	10926				ASP_A_181	3AM_C_461	13994
	TRP_B_427	2AM_C_462	15973				LYS_A_127	2AM_C_462	10926				ASP_A_181	3AM_C_461	13994
	ASP_A_94	GNP_C_465	14033				TRP_B_427	GNA_C_464	14248				GLU_A_216	3AM_C_461	16796
	GLU_A_159	0AM_C_471	19285				GLU_A_216	0AG_C_460	16256				GLU_A_216	3AM_C_461	16796
	CYS_A_194	0AM_C_471	19285				ARG_A_205	0AG_C_460	16256				LYS_A_199	AM1_C_463	15086
	GLU_B_425	2AM_C_462	17334				ASP_A_181	0AG_C_460	17901				LYS_A_199	AM1_C_463	15086
	GLU_B_425	2AM_C_462	17334				ASP_A_181	0AG_C_460	17901				TYR_A_164	AM1_C_463	16769
	TYR_A_164	AM1_C_463	10215				TYR_A_164	AM1_C_463	12482				CYS_A_194	AM6_C_470	12535
	ASP_A_192	AM1_C_463	10215				ASP_A_192	AM1_C_463	12482				HIS_A_180	0AG_C_460	14856
	ASP_A_94	GNP_C_465	15077				CYS_A_194	AM6_C_470	16159				LYS_A_182	0AG_C_460	13389
	ASP_A_95	GNP_C_465	15077				CYS_A_194	AM6_C_470	17711				GLU_A_159	0AM_C_471	15855
	GLU_A_216	0AG_C_460	13401				LYS_A_166	0AG_C_460	11221				LYS_A_193	0AM_C_471	15082
	LEU_B_426	2AM_C_462	17334				GLU_B_425	2AM_C_462	19441				GLY_A_195	0AM_C_471	15082
	GLU_B_425	2AM_C_462	17334				GLU_B_425	2AM_C_462	10791				LYS_A_182	0AG_C_460	13641
	HIS_A_201	3AM_C_461	10243				GLU_B_425	2AM_C_462	10791				LYS_A_182	0AG_C_460	13641
	TYR_A_164	AM1_C_463	10215				TYR_A_164	2AM_C_462	11563				LYS_A_127	2AM_C_462	16082
	ASP_A_192	AM1_C_463	10215				CYS_A_194	AM1_C_463	12482				LYS_A_127	2AM_C_462	9841
	LYS_A_127	2AM_C_462	17334				GLU_A_196	AM6_C_470	10572				GLU_A_216	0AG_C_460	13702
	GLU_B_425	2AM_C_462	17334				LYS_A_99	ANN_C_466	18588				ASP_A_181	3AM_C_461	9892
	TYR_A_164	3AM_C_461	10215				LYS_A_99	GNP_C_465	15691				LYS_A_199	AM1_C_463	14471
	TYR_A_185	0AG_C_460	14159				LYS_A_99	GNP_C_465	15691				LYS_A_199	AM1_C_463	14471
	TYR_A_185	0AG_C_460	18184				LYS_A_99	GNP_C_465	18588				CYS_A_194	AM6_C_470	16929
	LYS_A_127	2AM_C_462	17334				TRP_B_427	2AM_C_462	14978				TRP_B_427	GNA_C_464	10063
	GLU_B_425	2AM_C_462	17334				GLU_B_425	2AM_C_462	18691				LYS_A_99	GNP_C_465	19407
	GLU_B_425	2AM_C_462	17597				GLU_B_425	2AM_C_462	18691				GLU_A_159	0AM_C_471	18189
	TYR_A_164	3AM_C_461	13406				ASP_A_181	3AM_C_461	14182				GLU_A_159	0AM_C_471	18189
	TYR_A_164	3AM_C_461	13880				ASP_A_192	AM1_C_463	10141				LYS_A_99	ANN_C_466	10382
	TYR_A_164	3AM_C_461	13880				TYR_A_164	AM1_C_463	10141				THR_A_183	0AG_C_460	17666
	TYR_A_164	AM1_C_463	13406				GLU_B_425	0AG_C_460	18691				GLY_A_195	0AM_C_471	16002
	ASP_A_192	AM1_C_463	13406				GLU_B_425	2AM_C_462	18691				LYS_A_193	0AM_C_471	18189
	ASP_A_95	GNP_C_465	18100				GLU_B_425	3AM_C_461	18691				LYS_A_199	AM1_C_463	10866
	GLU_A_96	GNP_C_465	18100				ARG_A_125	GNP_C_465	10781				ASP_A_192	AM1_C_463	10866
	GLU_A_159	0AM_C_471	15115				GLU_A_216	0AG_C_460	18832				ASP_A_181	0AG_C_460	11853
	ASP_A_192	AM1_C_463	14922				GLU_A_216	0AG_C_460	18832				GLU_A_159	0AM_C_471	17513
	ASP_A_192	AM1_C_463	14922				GLU_B_425	2AM_C_462	18691				LYS_A_127	2AM_C_462	16304
	ASP_A_192	AM1_C_463	14922				GLU_B_425	3AM_C_461	18691				LYS_A_199	AM1_C_463	9892
	ASP_A_192	AM1_C_463	14922				ARG_A_125	ANN_C_466	17140				GLU_A_159	0AM_C_471	10009
	LYS_A_99	ANN_C_466	16748				LYS_A_127	2AM_C_462	18853				GLU_A_159	0AM_C_471	10009
	ASP_A_94	GNP_C_465	17511				LYS_A_127	2AM_C_462	18853				LYS_A_127	GNP_C_465	13741
	GLU_A_216	0AG_C_460	15664				GLU_B_425	2AM_C_462	18691				THR_A_183	0AG_C_460	17666
	GLU_A_216	0AG_C_460	15664				GLU_B_425	2AM_C_462	18691				TYR_A_164	2AM_C_462	19266
	ASP_A_95	GNA_C_464	15650				ARG_A_125	ANN_C_466	17140				TYR_A_164	3AM_C_461	19266
	TRP_B_427	GNA_C_464	16981				ASP_A_181	0AG_C_460	15927				LYS_A_199	AM1_C_463	11837
	TRP_B_427	GNA_C_464	11134				GLU_B_425	2AM_C_462	10791				TYR_A_164	AM1_C_463	19266
	ILE_A_97	GNP_C_465	15265				GLU_B_425	2AM_C_462	10791				CYS_A_194	AM6_C_470	18054
	GLU_A_96	GNP_C_465	15265				TYR_A_164	2AM_C_462	18691				TYR_A_185	0AG_C_460	10908
	ARG_A_205	0AG_C_460	19501				LYS_A_127	2AM_C_462	18705				ASP_A_181	3AM_C_461	19266
	HIS_A_201	3AM_C_461	10204				CYS_A_194	AM6_C_470	11463				ASP_A_192	AM1_C_463	18054
	ASP_A_192	AM1_C_463	17699				ARG_A_125	GNP_C_465	17140				LYS_A_199	AM1_C_463	18054
	ASP_A_192	AM1_C_463	17699				HIS_A_201	0AG_C_460	14818				ASP_A_101	ANN_C_466	13862
	ASP_A_94	GNA_C_464	14072				HIS_A_201	0AG_C_460	14818				LYS_A_199	AM1_C_463	14616
	TRP_B_427	GNA_C_464	11134				GLU_B_425	2AM_C_462	10791				ASP_A_192	AM1_C_463	14616
	ASP_A_192	AM1_C_463	17699				CYS_A_194	AM1_C_463	15476				TRP_B_427	GNA_C_464	11934
	ASP_A_192	AM1_C_463	17699				ARG_A_125	ANN_C_466	17140				LYS_A_127	GNP_C_465	11934
	GLU_A_216	0AG_C_460	11725				LYS_A_99	GNA_C_464	15598				THR_A_183	0AG_C_460	17666
	GLU_A_216	0AG_C_460	16982				CYS_A_194	0AM_C_471	15573				GLU_A_216	0AG_C_460	13570
	ASP_A_192	AM1_C_463	14120				TYR_A_164	AM1_C_463	17333				GLU_A_216	0AG_C_460	13570
	ASP_A_192	AM1_C_463	14120				ASP_A_192	AM1_C_463	17333				GLU_A_196	0AM_C_471	17961
	ASP_A_94	GNP_C_465	15265				LYS_A_99	GNA_C_464	15598				GLY_A_195	0AM_C_471	11837
	TYR_A_164	AM1_C_463	11405				LYS_A_99	GNA_C_464	15598				TYR_A_164	AM1_C_463	18054
	ASP_A_192	AM1_C_463	11405				TYR_A_164	2AM_C_462	18691				ARG_A_125	GNA_C_464	15116
	ASP_A_95	GNA_C_464	10363				LYS_A_99	GNA_C_464	10724				GLU_A_196	0AM_C_471	17697
	TYR_A_164	0AG_C_460	16468				LYS_A_99	GNA_C_464	10724				GLU_A_159	0AM_C_471	17961
	TYR_A_164	3AM_C_461	16468				LYS_A_99	GNA_C_464	14941				ASP_A_181	3AM_C_461	18999
	CYS_A_194	AM6_C_470	17089				ARG_A_125	GNP_C_465	14941				LYS_A_199	AM1_C_463	14073
	TYR_A_185	0AG_C_460	17500				CYS_A_194	AM6_C_470	17125				ASP_A_192	AM1_C_463	14073
	GLU_A_216	0AG_C_460	17500				ASP_A_181	0AG_C_460	11906				HIS_A_201	AM1_C_463	16429
	TYR_A_185	0AG_C_460	19078				GLU_A_196	AM6_C_470	16074				LYS_A_127	GNA_C_464	18854
	GLU_A_216	0AG_C_460	19078				LYS_A_99	GNA_C_464	11474				THR_A_183	0AG_C_460	12319
	TRP_B_427	2AM_C_462	14474				LYS_A_99	GNP_C_465	11474				LYS_A_127	2AM_C_462	19256
	ASP_A_192	AM1_C_463	17023				LYS_A_99	GNP_C_465	11474				TRP_B_427	GNA_C_464	9872
	ASP_A_192	AM1_C_463	17023				GLU_B_425	2AM_C_462	18691				LYS_A_182	0AG_C_460	17666
	LYS_A_127	2AM_C_462	14474				GLU_B_425	2AM_C_462	18691				GLY_A_195	0AM_C_471	11380
	GLU_B_425	2AM_C_462	15250				ARG_A_125	ANN_C_466	10567				GLU_A_196	AM6_C_470	11091
	TRP_B_427	2AM_C_462	18182				LYS_A_166	0AG_C_460	16791				GLU_A_216	0AG_C_460	14270
	TYR_A_164	AM1_C_463	17023				LYS_A_166	0AG_C_460	16791				TYR_A_185	0AG_C_460	14270
	ASP_A_192	AM1_C_463	17023				LYS_A_127	2AM_C_462	13717				GLY_A_195	0AM_C_471	15920
	LYS_A_99	ANN_C_466	9762				LYS_A_127	2AM_C_462	13717				TRP_B_427	GNA_C_464	17944
	GLU_A_216	0AG_C_460	10955				LYS_A_99	GNA_C_464	16359				GLU_A_159	0AM_C_471	16461
	GLU_A_216	0AG_C_460	18787				LYS_A_99	GNA_C_464	16359				LYS_A_127	3AM_C_461	17462
	GLU_A_216	0AG_C_460	18787				ARG_A_125	GNP_C_465	15902				GLU_B_425	0AG_C_460	17462
	LYS_A_127	2AM_C_462	14474				ARG_A_205	0AG_C_460	16791				GLU_A_216	0AG_C_460	14270
	LYS_A_127	2AM_C_462	14844				ARG_A_205	0AG_C_460	16791				THR_A_183	0AG_C_460	14270
	ASP_A_95	2AM_C_462	14844				ASP_A_181	3AM_C_461	15956				GLU_A_216	0AG_C_460	10693
	CYS_A_194	AM6_C_470	15466				ASP_A_181	3AM_C_461	15956				GLU_A_216	0AG_C_460	10693
	LYS_A_99	ANN_C_466	16039				GLU_A_196	AM6_C_470	17348				GLU_B_425	2AM_C_462	17462
	TRP_B_427	GNA_C_464	13952				GLU_A_196	AM6_C_470	17348				TYR_A_164	AM1_C_463	11657
	HIS_A_201	3AM_C_461	12805				LYS_A_99	GNA_C_464	17350				LYS_A_199	AM1_C_463	11657
	TYR_A_164	0AG_C_460	12805				LYS_A_99	GNP_C_465	13102				CYS_A_194	AM6_C_470	16968
	TYR_A_185	0AG_C_460	15934				ARG_A_125	GNP_C_465	14941				ARG_A_125	ANN_C_466	18056
	GLU_B_425	2AM_C_462	15250				HIS_A_201	0AG_C_460	14818				TRP_B_427	GNA_C_464	15116
	TYR_A_164	3AM_C_461	12805				TRP_B_427	2AM_C_462	9697				LYS_A_127	GNP_C_465	17944
	ASP_A_192	AM1_C_463	11484				CYS_A_194	AM1_C_463	13282				GLU_A_216	0AG_C_460	14270
	ASP_A_95	GNA_C_464	13952				GLU_B_425	2AM_C_462	11563				GLU_A_216	0AG_C_460	10117
	TRP_B_427	GNA_C_464	13952				GLU_B_425	3AM_C_461	11563				GLU_A_216	0AG_C_460	10117
	ASP_A_94	GNP_C_465	16163				GLU_A_196	AM6_C_470	15187				ASP_A_192	AM1_C_463	10921
	ASP_A_94	GNP_C_465	16163				ARG_A_125	ANN_C_466	15695				TYR_A_164	AM1_C_463	10921
	LYS_A_127	2AM_C_462	14474				ARG_A_125	ANN_C_466	15695				THR_A_183	0AG_C_460	17653
	GLU_B_425	2AM_C_462	15250				ASP_A_181	0AG_C_460	19098				GLU_A_216	0AG_C_460	14270
	ASP_A_192	AM1_C_463	17655				LYS_A_127	2AM_C_462	17492				LYS_A_193	0AM_C_471	14503
	ASP_A_192	AM1_C_463	17655				GLU_A_216	0AG_C_460	18705				LYS_A_127	2AM_C_462	17462
	GLU_A_216	0AG_C_460	15214				ASP_A_192	AM1_C_463	10873				LYS_A_127	2AM_C_462	17462
	GLU_A_216	0AG_C_460	15214				ASP_A_192	AM1_C_463	10873				LYS_A_182	0AG_C_460	17853
	TYR_A_185	0AG_C_460	18940				GLU_A_196	AM6_C_470	12184				TYR_A_185	0AG_C_460	18804
	LYS_A_99	ANN_C_466	18046				LYS_A_99	GNA_C_464	10542				ASP_A_192	AM1_C_463	10925
	LYS_A_199	AM1_C_463	11240				ASP_A_181	0AG_C_460	18035				GLU_A_216	0AG_C_460	18804
	LYS_A_99	ANN_C_466	18250				TYR_A_164	AM1_C_463	10873				GLU_A_216	0AG_C_460	9907
	ASP_A_95	GNA_C_464	11995				TYR_A_164	AM1_C_463	10873				TYR_A_185	0AG_C_460	9907
	ASP_A_94	GNP_C_465	15554				ASP_A_181	0AG_C_460	18691				GLU_A_196	0AM_C_471	14480
	ASP_A_192	AM1_C_463	16170				ASP_A_181	0AG_C_460	18691				LYS_A_193	0AM_C_471	17834
	ASP_A_92	ANN_C_466	11811				ASP_A_192	AM1_C_463	10873				LYS_A_193	0AM_C_471	17834
	TRP_B_427	GNA_C_464	15934				TYR_A_164	AM1_C_463	10873				GLU_A_159	0AM_C_471	14772
	LYS_A_127	2AM_C_462	12265				ASP_A_192	AM1_C_463	10873				CYS_A_194	0AM_C_471	14772
	TRP_B_427	2AM_C_462	14474				GLU_A_196	AM6_C_470	18644				GLU_B_425	2AM_C_462	13290
	ASP_A_192	AM1_C_463	14681				CYS_A_194	AM6_C_470	10267				GLU_B_425	2AM_C_462	13290
	ASP_A_192	AM1_C_463	14681				ARG_A_125	ANN_C_466	11256				GLU_B_425	2AM_C_462	17462
	GLU_A_196	AM6_C_470	17121				ARG_A_125	ANN_C_466	11256				GLU_B_425	3AM_C_461	17462
	LYS_A_127	2AM_C_462	12265				ARG_A_205	0AG_C_460	14713				ASP_A_192	AM1_C_463	18891
	ASP_A_95	GNA_C_464	13020				GLU_B_425	2AM_C_462	11563				LYS_A_199	AM1_C_463	18891
	LYS_A_127	2AM_C_462	12265				GLU_B_425	3AM_C_461	11563				LYS_A_99	ANN_C_466	14809
	ASP_A_95	GNA_C_464	19611				ASP_A_181	3AM_C_461	16421				LYS_A_127	GNA_C_464	12625
	THR_A_93	GNP_C_465	16083				ASP_A_181	3AM_C_461	16421				TRP_B_427	GNA_C_464	12625
	ASP_A_94	GNP_C_465	19611				ASP_A_192	AM1_C_463	10873				GLU_A_216	0AG_C_460	9907
	ASP_A_95	GNP_C_465	19611				TYR_A_164	AM1_C_463	10873				TYR_A_185	0AG_C_460	9907
	GLU_A_216	0AG_C_460	11266				TRP_B_427	2AM_C_462	10450				GLU_A_159	0AM_C_471	19369
	GLU_A_216	0AG_C_460	11266				ASP_A_192	AM1_C_463	10873				GLU_A_159	0AM_C_471	19369
	LYS_A_127	2AM_C_462	12265				ASP_A_192	AM1_C_463	10873				LYS_A_127	2AM_C_462	13290
	LYS_A_127	2AM_C_462	12265				GLU_A_196	AM6_C_470	18262				LYS_A_127	3AM_C_461	13290
	GLU_B_425	2AM_C_462	19253				LYS_A_99	GNP_C_465	12434				ASP_A_181	3AM_C_461	10620
	TRP_B_427	2AM_C_462	19611				LYS_A_99	GNP_C_465	18311				GLU_A_196	AM6_C_470	18902
	ASP_A_94	GNA_C_464	13203				LYS_A_99	GNP_C_465	18311				LYS_A_99	ANN_C_466	12995
	ASP_A_95	GNA_C_464	17910				TYR_A_164	2AM_C_462	11563				TRP_B_427	GNA_C_464	12625
	TRP_B_427	GNA_C_464	19611				ASP_A_181	3AM_C_461	11179				LYS_A_127	GNP_C_465	16759
	ASP_A_94	GNP_C_465	16083				CYS_A_194	AM6_C_470	19516				GLU_A_216	0AG_C_460	10761
	ASP_A_95	GNP_C_465	17910				ARG_A_205	0AG_C_460	19566				GLU_A_159	0AM_C_471	14772
	LYS_A_127	2AM_C_462	18408				GLU_B_425	2AM_C_462	11563				LYS_A_127	2AM_C_462	13290
	GLU_B_425	2AM_C_462	18408				TYR_A_164	2AM_C_462	11563				LYS_A_127	2AM_C_462	13290
	ASP_A_95	2AM_C_462	14785				ASP_A_181	3AM_C_461	11179				GLU_B_425	2AM_C_462	17462
	ASP_A_192	AM1_C_463	16608				GLU_A_196	AM6_C_470	19136				GLU_B_425	2AM_C_462	17462
	ASP_A_192	AM1_C_463	16608				LYS_A_99	GNA_C_464	11045				LYS_A_127	2AM_C_462	10921
	CYS_A_194	AM6_C_470	14242				LYS_A_99	GNA_C_464	10450				LYS_A_182	0AG_C_460	17011
	CYS_A_194	AM6_C_470	11933				LYS_A_99	GNP_C_465	14109				GLU_A_216	0AG_C_460	17011
	LYS_A_99	ANN_C_466	16083				LYS_A_99	GNP_C_465	11045				LYS_A_182	0AG_C_460	10761
	LYS_A_99	ANN_C_466	10120				LYS_A_166	3AM_C_461	11996				GLU_A_216	0AG_C_460	10761
	ASP_A_92	ANN_C_466	16483				ASP_A_181	3AM_C_461	11996				GLU_A_196	0AM_C_471	13970
	ASP_A_95	GNA_C_464	10255				ARG_A_125	GNP_C_465	14941				CYS_A_194	0AM_C_471	14145
	HIS_A_201	0AG_C_460	16891				TYR_A_164	AM1_C_463	14662				GLU_A_159	0AM_C_471	14772
	GLU_A_216	0AG_C_460	15233				ASP_A_192	AM1_C_463	14662				CYS_A_194	0AM_C_471	14772
	GLU_A_216	0AG_C_460	15233				GLU_A_196	AM6_C_470	11554				LYS_A_127	2AM_C_462	13290
	GLU_B_425	2AM_C_462	12265				LYS_A_99	GNA_C_464	10041				LYS_A_127	2AM_C_462	13290
	GLU_B_425	2AM_C_462	12265				LYS_A_99	GNA_C_464	10041				GLU_B_425	2AM_C_462	17462
	GLU_B_425	2AM_C_462	18408				ASP_A_192	AM1_C_463	16235				GLU_B_425	2AM_C_462	17462
	GLU_B_425	2AM_C_462	18408				TYR_A_164	AM1_C_463	16235				LYS_A_127	GNP_C_465	13817
	TYR_A_164	3AM_C_461	13985				GLU_A_196	AM6_C_470	12711				GLU_A_216	0AG_C_460	17011
	TYR_A_164	3AM_C_461	13985				LYS_A_99	GNP_C_465	9666				TYR_A_185	0AG_C_460	12052
	TYR_A_164	AM1_C_463	13985				LYS_A_99	0AM_C_471	17639				GLU_A_216	0AG_C_460	12052
	ASP_A_192	AM1_C_463	13985				TYR_A_164	AM1_C_463	16235				LYS_A_193	0AM_C_471	14145
	CYS_A_194	AM6_C_470	10260				ASP_A_192	AM1_C_463	16235				LYS_A_193	0AM_C_471	17897
	TRP_B_427	GNA_C_464	10255				GLU_A_216	0AG_C_460	13845				CYS_A_194	0AM_C_471	14772
	ASP_A_95	GNA_C_464	10255				GLU_A_96	0AM_C_469	18028				LYS_A_127	2AM_C_462	13290
	HIS_A_201	0AG_C_460	18603				ASP_A_95	0AM_C_469	18028				LYS_A_127	2AM_C_462	13290
	HIS_A_201	0AG_C_460	11493				LYS_A_127	2AM_C_462	10926				TYR_A_164	AM1_C_463	15116
	LYS_A_127	2AM_C_462	18408				ASP_A_181	3AM_C_461	16322				LYS_A_99	ANN_C_466	12495
	GLU_B_425	2AM_C_462	18408				TYR_A_164	0AG_C_460	10746				GLU_A_216	0AG_C_460	16078
	ASP_A_95	GNA_C_464	17247				ASP_A_95	0AM_C_469	13446				GLU_A_216	0AG_C_460	18139
	ASP_A_95	GNP_C_465	11345				TRP_B_427	2AM_C_462	16893				LYS_A_193	0AM_C_471	14145
	GLU_A_96	GNP_C_465	11345				LYS_A_127	2AM_C_462	10926				LYS_A_193	0AM_C_471	14772
	LYS_A_127	2AM_C_462	15404				LYS_A_127	2AM_C_462	10926				CYS_A_194	0AM_C_471	11620
	LYS_A_127	2AM_C_462	18408				LYS_A_99	GNP_C_465	19290				LYS_A_127	2AM_C_462	13290
	LYS_A_127	2AM_C_462	18408				LYS_A_99	GNP_C_465	19290				LYS_A_127	2AM_C_462	13290
	TYR_A_164	AM1_C_463	12480				ARG_A_205	0AG_C_460	16331				TYR_A_164	2AM_C_462	14826
	ASP_A_192	AM1_C_463	12480				TYR_A_164	AM1_C_463	12566				ASP_A_101	ANN_C_466	17219
	THR_A_93	ANN_C_466	18945				TYR_A_164	AM1_C_463	13233				GLU_A_216	0AG_C_460	14633
	ASP_A_95	GNA_C_464	17247				TYR_A_164	AM1_C_463	13233				LYS_A_127	2AM_C_462	13290
	HIS_A_201	0AG_C_460	18268				GLU_A_196	AM6_C_470	14754				LYS_A_127	2AM_C_462	16151
	LYS_A_127	2AM_C_462	18408				LYS_A_99	GNP_C_465	19290				GLY_A_162	AM1_C_463	15116
	TYR_A_164	AM1_C_463	12480				TYR_A_164	AM1_C_463	12566				LYS_A_182	0AG_C_460	18223
	ASP_A_192	AM1_C_463	12480				GLU_A_216	0AG_C_460	12031				TYR_A_185	0AG_C_460	14633
	ILE_A_97	GNP_C_465	18696				TRP_B_427	2AM_C_462	13082				GLU_B_425	2AM_C_462	13290
	GLU_A_159	0AM_C_471	12633				LYS_A_166	3AM_C_461	11563				GLU_B_425	2AM_C_462	13290
	ASP_A_95	2AM_C_462	17332				GLU_A_216	0AG_C_460	13313				LYS_A_127	3AM_C_461	13290
	GLU_B_425	2AM_C_462	18408				GLU_A_216	0AG_C_460	10784				LYS_A_182	3AM_C_461	18223
	TYR_A_164	AM1_C_463	12480				ARG_A_205	0AG_C_460	10784				LYS_A_182	3AM_C_461	18223
	ASP_A_95	GNA_C_464	17247				ASP_A_181	3AM_C_461	16641				TYR_A_164	AM1_C_463	15116
	TRP_B_427	GNA_C_464	17247				TYR_A_164	AM1_C_463	16116				TYR_A_164	AM1_C_463	15116
	ASP_A_94	GNP_C_465	17520				TYR_A_164	AM1_C_463	10964				ASP_A_101	ANN_C_466	19001
	GLU_B_425	2AM_C_462	18408				TYR_A_164	AM1_C_463	10964				ASP_A_101	ANN_C_466	10244
	LYS_A_127	2AM_C_462	18408				GLU_A_196	AM6_C_470	12271				LYS_A_127	GNP_C_465	16830
	ASP_A_192	AM1_C_463	14556				LYS_A_99	GNP_C_465	19439				LYS_A_182	0AG_C_460	14900
	TYR_A_164	AM1_C_463	14556				GLU_A_216	0AG_C_460	10784				LYS_A_193	0AM_C_471	11384
	ASP_A_192	AM1_C_463	19414				GLU_A_216	0AG_C_460	10784				LYS_A_193	0AM_C_471	11384
	ASP_A_192	AM1_C_463	19414				ASP_A_181	3AM_C_461	14692				CYS_A_194	0AM_C_471	17219
	CYS_A_194	AM6_C_470	12119				ASP_A_181	3AM_C_461	14692				GLY_A_195	0AM_C_471	10940
	TRP_B_427	GNA_C_464	17247				TYR_A_164	AM1_C_463	10746				GLU_B_425	3AM_C_461	13290
	ASP_A_95	GNA_C_464	17247				TYR_A_164	AM1_C_463	10746				LYS_A_182	3AM_C_461	18144
	GLU_A_216	0AG_C_460	14419				ASP_A_197	AM6_C_470	12271				LYS_A_182	3AM_C_461	18144
	HIS_A_201	3AM_C_461	10507				GLU_A_216	0AG_C_460	13313				LYS_A_182	3AM_C_461	16904
	LYS_A_127	2AM_C_462	15349				ASP_A_181	3AM_C_461	14692				ASP_A_181	3AM_C_461	16904
	LYS_A_127	2AM_C_462	15349				ASP_A_181	3AM_C_461	14692				TYR_A_164	AM1_C_463	15116
	ASP_A_94	GNP_C_465	14258				LYS_A_127	2AM_C_462	11595				TYR_A_164	AM1_C_463	15116
	ASP_A_94	GNP_C_465	16041				LYS_A_127	2AM_C_462	11595				ASP_A_101	ANN_C_466	11013
	GLU_A_216	0AG_C_460	11813				ASP_A_181	3AM_C_461	10784				LYS_A_127	GNP_C_465	17212
	GLU_A_216	0AG_C_460	11813				TYR_A_164	AM1_C_463	17322				CYS_A_194	0AM_C_471	17219
	ASP_A_95	2AM_C_462	15349				TYR_A_164	AM1_C_463	17322				GLU_A_159	0AM_C_471	17219
	ASP_A_95	2AM_C_462	15349				LYS_A_99	GNA_C_464	15797				GLU_A_159	0AM_C_471	11384
	LYS_A_127	2AM_C_462	18408				LYS_A_99	GNP_C_465	19363				GLU_A_159	0AM_C_471	11384
	LEU_B_426	2AM_C_462	18408				LYS_A_99	GNP_C_465	19363				GLU_B_425	2AM_C_462	13290
	TYR_A_164	3AM_C_461	15822				TYR_A_164	0AG_C_460	14955				GLU_B_425	2AM_C_462	13290
	TYR_A_164	AM1_C_463	15822				TYR_A_164	AM1_C_463	14955				TYR_A_164	2AM_C_462	15116
	ASP_A_192	AM1_C_463	15822				TYR_A_164	AM1_C_463	14955				GLU_B_425	2AM_C_462	17462
	TYR_A_164	2AM_C_462	13922				GLU_A_196	AM6_C_470	17905				LYS_A_199	AM1_C_463	12395
	LYS_A_127	2AM_C_462	15349				ARG_A_125	GNP_C_465	15797				TYR_A_164	AM1_C_463	15116
	ASP_A_95	2AM_C_462	15349				LYS_A_99	GNP_C_465	19363				TYR_A_164	AM1_C_463	15116
	LYS_A_127	2AM_C_462	18408				LYS_A_99	GNP_C_465	19363				LYS_A_199	AM1_C_463	19041
	TYR_A_164	3AM_C_461	13922				CYS_A_194	AM1_C_463	13651				ASP_A_192	AM1_C_463	19041
	TYR_A_164	AM1_C_463	13922				TYR_A_164	AM1_C_463	18774				GLU_A_216	0AG_C_460	17307
	ASP_A_192	AM1_C_463	13922				GLU_A_216	0AG_C_460	13517				LYS_A_182	0AG_C_460	17307
	ASP_A_192	AM1_C_463	18012				ASP_A_181	0AG_C_460	15119				GLU_A_196	0AM_C_471	17438
	ASP_A_192	AM1_C_463	18012				TRP_B_427	2AM_C_462	10730				CYS_A_194	0AM_C_471	17219
	CYS_A_194	AM6_C_470	16055				LYS_A_99	GNA_C_464	14791				GLU_A_159	0AM_C_471	17219
	CYS_A_194	AM6_C_470	16587				LYS_A_99	GNA_C_464	18130				LYS_A_193	0AM_C_471	11384
	CYS_A_194	AM6_C_470	18143				LYS_A_99	GNA_C_464	18130				GLU_A_196	0AM_C_471	12050
	ILE_A_97	GNP_C_465	17247				TYR_A_164	3AM_C_461	12005				TYR_A_164	AM1_C_463	18139
	TYR_A_185	0AG_C_460	18343				TYR_A_164	AM1_C_463	12005				ASP_A_192	AM1_C_463	18139
	GLU_A_216	0AG_C_460	18343				TYR_A_164	AM1_C_463	12005				LYS_A_193	0AM_C_471	16085
	CYS_A_194	0AM_C_471	17744				LYS_A_99	GNA_C_464	16096				LYS_A_193	0AM_C_471	10294
	LYS_A_127	2AM_C_462	18408				LYS_A_99	GNA_C_464	16096				LYS_A_193	0AM_C_471	10294
	GLU_B_425	2AM_C_462	18408				LYS_A_99	GNA_C_464	19442				LYS_A_193	0AM_C_471	11384
	ASP_A_95	2AM_C_462	15349				LYS_A_99	GNP_C_465	14791				ASP_A_181	3AM_C_461	16904
	GLU_B_425	2AM_C_462	15349				LYS_A_99	GNP_C_465	14791				TYR_A_164	AM1_C_463	12938
	GLU_A_216	0AG_C_460	19123				LYS_A_99	GNP_C_465	19442				TYR_A_164	AM1_C_463	19041
	GLU_A_216	0AG_C_460	19123				TYR_A_164	AM1_C_463	13651				ASP_A_192	AM1_C_463	19041
	LEU_B_426	2AM_C_462	18408				TYR_A_164	AM1_C_463	13651				GLY_A_195	AM6_C_470	13550
	GLU_B_425	2AM_C_462	15349				TYR_A_164	AM1_C_463	12005				ASP_A_101	ANN_C_466	12325
	GLU_B_425	2AM_C_462	18216				GLU_A_196	AM6_C_470	15677				GLU_A_159	0AM_C_471	17042
	LYS_A_127	2AM_C_462	18216				GLU_A_196	AM6_C_470	10272				GLY_A_195	0AM_C_471	17042
	CYS_A_194	AM1_C_463	19414				LYS_A_99	GNP_C_465	11804				GLU_A_159	0AM_C_471	11384
	GLU_A_216	0AG_C_460	18735				GLU_A_216	0AG_C_460	11494				CYS_A_194	0AM_C_471	11384
	GLU_A_216	0AG_C_460	18735				LYS_A_127	2AM_C_462	12949				TYR_A_164	AM1_C_463	12938
	GLU_B_425	2AM_C_462	15349				LYS_A_99	GNP_C_465	13162				ASP_A_192	AM1_C_463	12938
	LYS_A_127	2AM_C_462	18408				GLU_A_196	AM6_C_470	14955				LYS_A_99	ANN_C_466	16861
	GLU_B_425	2AM_C_462	18408				LYS_A_99	GNA_C_464	14186				ASP_A_181	0AG_C_460	17851
	ASP_A_192	AM1_C_463	17989				ARG_A_125	GNP_C_465	19442				GLU_A_196	0AM_C_471	17657
	ASP_A_192	AM1_C_463	17989				LYS_A_99	GNP_C_465	14186				ASP_A_181	3AM_C_461	17851
	GLU_A_216	0AG_C_460	13923				ASP_A_181	3AM_C_461	16133				TYR_A_164	3AM_C_461	19041
	ARG_A_205	0AG_C_460	13923				ASP_A_181	3AM_C_461	16133				ASP_A_192	AM1_C_463	12938
	GLU_B_425	2AM_C_462	15349				TYR_A_164	AM1_C_463	12526				LYS_A_199	AM1_C_463	12938
	GLU_B_425	2AM_C_462	18408				TYR_A_164	AM1_C_463	12526				GLU_A_196	0AM_C_471	18084
	LEU_B_426	2AM_C_462	18408				LYS_A_99	GNP_C_465	12738				LYS_A_182	3AM_C_461	17851
	ASP_A_95	GNA_C_464	15012				LYS_A_99	GNP_C_465	12738				ASP_A_192	AM1_C_463	19041
	GLU_B_425	2AM_C_462	15349				ARG_A_125	GNP_C_465	10092				GLU_A_196	AM6_C_470	14143
	LYS_A_127	2AM_C_462	18408				ASP_A_181	3AM_C_461	17960				GLU_A_196	AM6_C_470	18084
	LEU_B_426	2AM_C_462	18408				ASP_A_181	3AM_C_461	17960				THR_A_183	0AG_C_460	10384
	CYS_A_194	AM6_C_470	11945				LYS_A_99	GNA_C_464	13744				GLU_A_159	0AM_C_471	11620
	ASP_A_95	GNA_C_464	17912				LYS_A_99	GNP_C_465	12738				GLU_A_159	0AM_C_471	11620
	ASP_A_95	2AM_C_462	15349				LYS_A_99	GNP_C_465	13744				TYR_A_164	AM1_C_463	14832
	GLU_B_425	2AM_C_462	15349				LYS_A_99	GNP_C_465	13744				ASP_A_192	AM1_C_463	14832
	ASP_A_95	2AM_C_462	18408				GLU_A_216	0AG_C_460	15552				ASP_A_192	AM1_C_463	18225
	LEU_B_426	2AM_C_462	18408				ASP_A_181	0AG_C_460	17960				ASP_A_192	AM1_C_463	18225
	ASP_A_95	GNA_C_464	15012				GLU_A_216	0AG_C_460	10561				ASP_A_101	ANN_C_466	19357
	ASP_A_95	GNP_C_465	15012				GLU_A_216	0AG_C_460	10561				LYS_A_127	GNP_C_465	19393
	ASP_A_94	GNP_C_465	18216				GLU_A_216	0AG_C_460	10716				GLU_A_159	0AM_C_471	10788
	ARG_A_205	0AG_C_460	15110				ASP_A_181	3AM_C_461	18512				GLU_B_425	2AM_C_462	15116
	GLU_A_159	0AM_C_471	17254				ASP_A_181	3AM_C_461	18512				LYS_A_127	2AM_C_462	17653
	ASP_A_95	GNA_C_464	15012				GLU_A_196	AM6_C_470	12826				ASP_A_192	AM1_C_463	18225
	ASP_A_95	GNA_C_464	11973				LYS_A_99	GNP_C_465	12738				ASP_A_192	AM1_C_463	18225
	TRP_B_427	GNA_C_464	11973				ARG_A_205	0AG_C_460	10561				GLU_A_159	0AM_C_471	18470
	TYR_A_185	0AG_C_460	18000				LYS_A_99	0AM_C_471	17494				GLU_A_159	0AM_C_471	18470
	GLU_A_216	0AG_C_460	18000				LYS_A_127	2AM_C_462	11681				CYS_A_194	0AM_C_471	10788
	GLU_B_425	2AM_C_462	15349				LYS_A_127	2AM_C_462	11681				LYS_A_127	2AM_C_462	17653
	LYS_A_127	2AM_C_462	17332				ASP_A_181	3AM_C_461	18512				LYS_A_182	0AG_C_460	16951
	ASP_A_95	2AM_C_462	17332				ASP_A_181	3AM_C_461	18512				CYS_A_194	0AM_C_471	10788
	ASP_A_95	GNA_C_464	18500				LYS_A_127	2AM_C_462	18589				LYS_A_127	2AM_C_462	12525
	ASP_A_95	GNA_C_464	11973				LYS_A_127	2AM_C_462	18589				LYS_A_127	2AM_C_462	13658
	GLU_A_96	GNA_C_464	11973				TYR_A_164	3AM_C_461	10300				LYS_A_127	3AM_C_461	13658
	ASP_A_95	GNP_C_465	18500				TYR_A_164	AM1_C_463	18970				LYS_A_182	3AM_C_461	18436
	GLU_A_216	0AG_C_460	13923				GLU_A_196	AM6_C_470	12160				LYS_A_182	3AM_C_461	18436
	GLU_A_216	0AG_C_460	9713				LYS_A_99	ANN_C_466	10999				TYR_A_164	AM1_C_463	11616
	GLU_A_159	0AM_C_471	17874				GLU_A_216	0AG_C_460	12717				ASP_A_192	AM1_C_463	11616
	GLU_B_425	2AM_C_462	15349				GLU_A_216	0AG_C_460	12717				GLU_A_196	AM6_C_470	14079
	LYS_A_127	2AM_C_462	17332				LYS_A_166	0AG_C_460	10716				CYS_A_194	0AM_C_471	10788
	GLU_B_425	2AM_C_462	17332				ASP_A_181	0AG_C_460	10716				GLU_A_159	0AM_C_471	10788
	ASP_A_192	AM1_C_463	9874				ASP_A_181	0AG_C_460	10944				LYS_A_127	3AM_C_461	13658
	ASP_A_192	AM1_C_463	9874				ASP_A_181	0AG_C_460	10944				ASP_A_101	ANN_C_466	11844
	ASP_A_95	GNA_C_464	11973				TRP_B_427	2AM_C_462	17193				LYS_A_127	2AM_C_462	13658
	GLU_B_425	2AM_C_462	17332				TRP_B_427	2AM_C_462	17193				TYR_A_164	2AM_C_462	15116
	LYS_A_127	2AM_C_462	17332				TRP_B_427	AM1_C_463	17193				TYR_A_164	AM1_C_463	15116
	LYS_A_127	2AM_C_462	18408				GLU_A_196	AM6_C_470	12160				ASP_A_192	AM1_C_463	15715
	LEU_B_426	2AM_C_462	18408				LYS_A_99	GNA_C_464	11020				ASP_A_192	AM1_C_463	15715
	TYR_A_164	3AM_C_461	18992				LYS_A_166	0AG_C_460	10716				GLU_A_196	AM6_C_470	13343
	ASP_A_92	ANN_C_466	19553				ASP_A_181	0AG_C_460	10716				LYS_A_99	ANN_C_466	14756
	ASP_A_95	GNP_C_465	14188				LYS_A_127	2AM_C_462	16192				GLU_A_196	0AM_C_471	11221
	TYR_A_164	0AG_C_460	18992				LYS_A_127	2AM_C_462	16192				GLU_A_196	0AM_C_471	11221
	GLU_A_216	0AG_C_460	19205				ASP_A_181	3AM_C_461	12765				GLU_A_159	0AM_C_471	11987
	GLU_A_216	0AG_C_460	18000				ASP_A_181	3AM_C_461	12765				GLU_A_196	AM6_C_470	11221
	TYR_A_185	0AG_C_460	18000				GLU_A_196	AM6_C_470	17774				LYS_A_127	GNP_C_465	11072
	TYR_A_164	3AM_C_461	18992				LYS_A_166	0AG_C_460	10716				GLU_A_159	0AM_C_471	11203
	GLU_A_216	0AG_C_460	18000				ASP_A_181	0AG_C_460	10716				LYS_A_127	2AM_C_462	13658
	TYR_A_185	0AG_C_460	18000				LYS_A_127	2AM_C_462	16240				HIS_A_201	3AM_C_461	14590
	GLU_A_159	0AM_C_471	11631				LYS_A_99	GNP_C_465	14719				TRP_B_427	GNA_C_464	12525
	LYS_A_193	0AM_C_471	11631				LYS_A_166	0AG_C_460	10716				TRP_B_427	GNA_C_464	13750
	GLU_B_425	2AM_C_462	15349				LYS_A_127	2AM_C_462	18589				ARG_A_125	GNP_C_465	13750
	GLU_B_425	2AM_C_462	15349				LYS_A_127	2AM_C_462	18589				TRP_B_427	GNP_C_465	13750
	TYR_A_164	3AM_C_461	12954				ASP_A_181	3AM_C_461	14456				GLU_A_196	0AM_C_471	11474
	ASP_A_94	GNA_C_464	18612				ASP_A_181	3AM_C_461	14456				HIS_A_201	3AM_C_461	10876
	TYR_A_164	3AM_C_461	11089				TYR_A_164	0AG_C_460	17927				GLU_A_159	0AM_C_471	10065
	TYR_A_164	3AM_C_461	11089				ASP_A_181	0AG_C_460	13027				CYS_A_194	0AM_C_471	10065
	TYR_A_164	AM1_C_463	11089				GLU_A_216	0AG_C_460	10211				ARG_A_125	ANN_C_466	17277
	TYR_A_164	AM1_C_463	11089				LYS_A_166	0AG_C_460	10716				GLU_A_159	0AM_C_471	13851
	GLU_A_196	AM6_C_470	16043				TYR_A_164	3AM_C_461	17927				GLU_A_159	0AM_C_471	13851
	ASP_A_94	GNA_C_464	18612				ASP_A_181	3AM_C_461	14456				GLU_A_196	0AM_C_471	16150
	GLU_B_425	2AM_C_462	15349				ASP_A_181	3AM_C_461	14456				LYS_A_127	2AM_C_462	17576
	GLU_B_425	2AM_C_462	15349				TYR_A_164	AM1_C_463	17927				ARG_A_125	ANN_C_466	13756
	TRP_B_427	2AM_C_462	10907				LYS_A_99	GNA_C_464	13744				LYS_A_127	2AM_C_462	14432
	TYR_A_164	0AG_C_460	12954				LYS_A_99	GNA_C_464	14719				ASP_A_192	AM1_C_463	18156
	TYR_A_164	3AM_C_461	12954				LYS_A_166	0AG_C_460	10716				LYS_A_199	AM1_C_463	18156
	TYR_A_164	3AM_C_461	12954				ASP_A_181	0AG_C_460	10716				LYS_A_127	GNP_C_465	10012
	CYS_A_194	AM6_C_470	18372				TYR_A_185	0AG_C_460	11393				GLU_A_196	0AM_C_471	14212
	ASP_A_95	GNP_C_465	17874				ASP_A_181	3AM_C_461	14456				GLU_A_159	0AM_C_471	12892
	HIS_A_201	0AG_C_460	17852				ASP_A_181	3AM_C_461	14456				GLU_A_159	0AM_C_471	12892
	LYS_A_182	0AG_C_460	18740				TYR_A_164	AM1_C_463	17927				GLU_A_196	0AM_C_471	13160
	LYS_A_99	ANN_C_466	10915				TYR_A_164	AM1_C_463	17927				GLU_A_196	0AM_C_471	13160
	ARG_A_205	0AG_C_460	14864				LYS_A_99	GNA_C_464	11617				LYS_A_127	2AM_C_462	15116
	GLU_B_425	2AM_C_462	15349				ASP_A_95	0AM_C_469	13662				LYS_A_127	2AM_C_462	15116
	ASP_A_192	AM1_C_463	13394				ASP_A_181	3AM_C_461	10211				GLU_B_425	2AM_C_462	13658
	ASP_A_192	AM1_C_463	13394				TYR_A_164	AM1_C_463	13835				LYS_A_182	3AM_C_461	14432
	ASP_A_94	0AM_C_469	12207				TYR_A_164	AM1_C_463	13835				GLU_A_196	AM6_C_470	14212
	ASP_A_94	0AM_C_469	12207				TRP_B_427	2AM_C_462	12916				GLU_B_425	2AM_C_462	15116
	ASP_A_94	0AM_C_469	14600				TYR_A_164	AM1_C_463	13835				GLY_A_195	0AM_C_471	13301
	ASP_A_94	0AM_C_469	11415				TYR_A_164	AM1_C_463	13835				LYS_A_193	0AM_C_471	16695
	LYS_A_199	AM1_C_463	11528				GLU_A_196	AM6_C_470	9917				LYS_A_193	0AM_C_471	16695
	GLU_A_216	0AG_C_460	12318				GLU_A_216	0AG_C_460	15107				LYS_A_193	0AM_C_471	19572
	HIS_A_201	0AG_C_460	19310				TYR_A_185	0AG_C_460	15107				GLU_B_425	2AM_C_462	15116
	TYR_A_164	3AM_C_461	17421				LYS_A_127	2AM_C_462	12916				LYS_A_127	2AM_C_462	16280
	TYR_A_164	AM1_C_463	17421				LYS_A_99	GNA_C_464	12596				LYS_A_182	3AM_C_461	16731
	LYS_A_199	AM1_C_463	17421				LYS_A_99	GNP_C_465	12898				ASP_A_192	AM1_C_463	13401
	ASP_A_94	GNA_C_464	18142				LYS_A_99	GNP_C_465	12898				ASP_A_192	AM1_C_463	13401
	LYS_A_199	AM1_C_463	19310				ASP_A_181	0AG_C_460	10716				THR_A_183	0AG_C_460	17744
	ASP_A_94	ANN_C_466	19176				LYS_A_166	0AG_C_460	10716				GLU_B_425	2AM_C_462	15116
	TRP_B_427	GNA_C_464	18142				ASP_A_181	3AM_C_461	12115				GLY_A_162	2AM_C_462	15116
	ASP_A_95	GNA_C_464	18142				GLU_A_196	AM6_C_470	13748				LYS_A_199	AM1_C_463	17286
	ASP_A_192	AM1_C_463	10200				GLU_A_196	AM6_C_470	12042				LYS_A_199	AM1_C_463	13501
	LYS_A_182	0AG_C_460	16907				LYS_A_99	GNA_C_464	12596				TRP_B_427	GNA_C_464	11462
	TRP_B_427	GNA_C_464	18142				GLU_A_216	0AG_C_460	17385				GLU_A_159	0AM_C_471	18620
	ASP_A_95	GNA_C_464	18142				ASP_A_181	0AG_C_460	10716				GLU_A_159	0AM_C_471	18620
	LYS_A_182	0AG_C_460	16907				LYS_A_166	0AG_C_460	10716				LYS_A_182	3AM_C_461	16534
	GLU_A_216	0AG_C_460	18744				TRP_B_427	2AM_C_462	11617				ASP_A_181	3AM_C_461	16534
	GLU_A_216	0AG_C_460	18744				LYS_A_166	3AM_C_461	19635				LYS_A_182	3AM_C_461	16556
	GLU_B_425	2AM_C_462	17314				LYS_A_166	3AM_C_461	19635				LYS_A_182	3AM_C_461	16556
	LYS_A_182	3AM_C_461	14984				GLU_A_216	0AG_C_460	16716				LYS_A_199	AM1_C_463	17286
	GLU_A_159	0AM_C_471	11426				GLU_A_216	0AG_C_460	16716				GLU_A_196	0AM_C_471	19033
	CYS_A_194	0AM_C_471	11426				ASP_A_181	0AG_C_460	19526				ASP_A_181	3AM_C_461	9663
	ASP_A_95	2AM_C_462	13509				LYS_A_166	0AG_C_460	10716				LYS_A_182	3AM_C_461	9663
	TYR_A_164	3AM_C_461	11385				ASP_A_181	0AG_C_460	10716				ASP_A_192	AM1_C_463	15718
	LYS_A_199	AM1_C_463	18580				GLU_A_216	0AG_C_460	11211				LYS_A_127	2AM_C_462	10816
	ASP_A_95	GNA_C_464	9682				ASP_A_95	0AM_C_469	12917				LYS_A_127	3AM_C_461	10816
	LYS_A_182	0AG_C_460	10893				ASP_A_95	0AM_C_469	13663				ASP_A_181	3AM_C_461	18351
	LYS_A_127	2AM_C_462	15349				ASP_A_95	0AM_C_469	13663				ASP_A_192	AM1_C_463	13150
	LYS_A_127	2AM_C_462	15349				ASP_A_95	0AM_C_469	18061				ASP_A_192	AM1_C_463	13150
	GLU_B_425	2AM_C_462	16907				CYS_A_194	0AM_C_471	11844				ARG_A_125	ANN_C_466	17054
	LYS_A_199	AM1_C_463	10110				GLU_A_159	0AM_C_471	11844				GLU_A_216	0AG_C_460	11699
	LYS_A_199	AM1_C_463	10110				LYS_A_127	2AM_C_462	16784				GLU_A_216	0AG_C_460	11699
	ASP_A_95	GNP_C_465	18142				ASP_A_181	3AM_C_461	15677				GLU_B_425	2AM_C_462	10816
	GLU_A_216	0AG_C_460	12955				CYS_A_194	AM1_C_463	9917				LYS_A_127	3AM_C_461	10816
	GLU_A_216	0AG_C_460	12955				LYS_A_99	ANN_C_466	10148				CYS_A_194	AM6_C_470	14313
	ASP_A_94	0AM_C_469	14740				LYS_A_99	GNA_C_464	14655				THR_A_183	0AG_C_460	14712
	LYS_A_127	2AM_C_462	15349				ASP_A_181	0AG_C_460	14032				GLU_A_159	0AM_C_471	14035
	TRP_B_427	2AM_C_462	9682				LYS_A_166	0AG_C_460	10716				GLU_A_159	0AM_C_471	18377
	GLU_B_425	2AM_C_462	10893				ASP_A_181	0AG_C_460	10716				GLU_A_196	0AM_C_471	18377
	LYS_A_182	3AM_C_461	18560				TYR_A_185	0AG_C_460	11211				GLU_B_425	2AM_C_462	10816
	LYS_A_199	AM1_C_463	18580				GLU_A_216	0AG_C_460	11211				ASP_A_181	3AM_C_461	17595
	GLU_A_196	AM6_C_470	13530				LYS_A_127	2AM_C_462	14577				ASP_A_192	AM1_C_463	17411
	TRP_B_427	GNA_C_464	17356				ASP_A_181	3AM_C_461	19526				LYS_A_199	AM1_C_463	17411
	TRP_B_427	GNA_C_464	18142				ASP_A_181	3AM_C_461	19526				CYS_A_194	AM6_C_470	19274
	ASP_A_95	GNA_C_464	18142				ASP_A_181	3AM_C_461	19635				ASP_A_101	ANN_C_466	16081
	ASP_A_94	GNA_C_464	17359				GLU_B_425	3AM_C_461	19635				ASP_A_101	ANN_C_466	16081
	LYS_A_182	0AG_C_460	17799				CYS_A_194	AM1_C_463	9917				TYR_A_185	0AG_C_460	10489
	ASP_A_94	0AM_C_469	15037				GLU_A_216	0AG_C_460	10504				LYS_A_193	0AM_C_471	14035
	GLU_B_425	2AM_C_462	10893				GLU_A_216	0AG_C_460	10504				LYS_A_193	0AM_C_471	14035
	TYR_A_164	AM1_C_463	18580				GLU_A_216	0AG_C_460	18191				TYR_A_185	0AG_C_460	10489
	ASP_A_95	GNA_C_464	18142				LYS_A_166	0AG_C_460	10716				GLU_B_425	2AM_C_462	15116
	ASP_A_95	GNA_C_464	11372				ASP_A_181	0AG_C_460	10716				LYS_A_127	2AM_C_462	15444
	ASP_A_95	GNP_C_465	11372				LYS_A_99	GNP_C_465	11009				LYS_A_127	2AM_C_462	15444
	ASP_A_94	GNP_C_465	11372				ASP_A_95	0AM_C_469	9751				GLU_B_425	2AM_C_462	18784
	ASP_A_94	0AM_C_469	11731				ASP_A_95	0AM_C_469	9751				ASP_A_181	3AM_C_461	12152
	ASP_A_94	0AM_C_469	11731				LYS_A_127	2AM_C_462	12687				CYS_A_194	AM6_C_470	19274
	GLU_B_425	2AM_C_462	17799				LYS_A_166	3AM_C_461	19635				GLU_A_159	0AM_C_471	14035
	ASP_A_94	GNA_C_464	17359				ASP_A_181	3AM_C_461	12613				GLY_A_195	0AM_C_471	14035
	ASP_A_95	GNA_C_464	11372				ASP_A_181	3AM_C_461	12613				ASP_A_181	3AM_C_461	12152
	TRP_B_427	GNA_C_464	11372				CYS_A_194	AM1_C_463	9917				TRP_B_427	GNA_C_464	18489
	ASP_A_94	GNP_C_465	17359				CYS_A_194	AM6_C_470	13727				GLU_A_216	0AG_C_460	17583
	CYS_A_194	0AM_C_471	11426				CYS_A_194	AM6_C_470	13837				LYS_A_127	2AM_C_462	15444
	LYS_A_127	2AM_C_462	17799				LYS_A_99	GNA_C_464	14655				ASP_A_181	2AM_C_462	12816
	LYS_A_127	2AM_C_462	17799				ASP_A_181	0AG_C_460	12613				TYR_A_164	AM1_C_463	17224
	ASP_A_95	GNA_C_464	17359				LYS_A_166	0AG_C_460	10716				ASP_A_192	AM1_C_463	17224
	ASP_A_95	GNA_C_464	11372				ASP_A_181	0AG_C_460	10716				TYR_A_185	0AG_C_460	14233
	TRP_B_427	GNA_C_464	11372				LYS_A_89	2AM_C_462	17904				ASP_A_181	0AG_C_460	15444
	ASP_A_95	GNP_C_465	17359				LYS_A_127	2AM_C_462	14483				GLU_A_216	0AG_C_460	10284
	ASP_A_192	AM1_C_463	13548				ASP_A_181	3AM_C_461	13963				GLU_B_425	2AM_C_462	15116
	ASP_A_192	AM1_C_463	13548				ASP_A_181	3AM_C_461	13963				GLU_B_425	2AM_C_462	17881
	ASP_A_95	GNA_C_464	18948				TYR_A_164	AM1_C_463	12643				LYS_A_127	2AM_C_462	12326
	TRP_B_427	GNA_C_464	18948				TYR_A_164	AM1_C_463	12643				TYR_A_164	3AM_C_461	16080
	LYS_A_127	2AM_C_462	11372				LYS_A_99	GNA_C_464	16392				ASP_A_192	AM1_C_463	10548
	CYS_A_194	AM6_C_470	13390				LYS_A_99	GNA_C_464	16392				ASP_A_192	AM1_C_463	10548
	CYS_A_194	AM6_C_470	13877				LYS_A_99	GNA_C_464	18154				LYS_A_127	GNP_C_465	18489
	LYS_A_99	ANN_C_466	18763				LYS_A_99	GNA_C_464	14655				ASP_A_181	0AG_C_460	13071
	ASP_A_92	ANN_C_466	13551				LYS_A_99	GNP_C_465	18154				ASP_A_192	AM1_C_463	16080
	ASP_A_95	GNA_C_464	18142				LYS_A_99	GNP_C_465	18154				CYS_A_194	AM6_C_470	16940
	ASP_A_95	GNA_C_464	18142				ASP_A_181	0AG_C_460	12613				THR_A_183	0AG_C_460	11961
	ASP_A_95	GNA_C_464	18863				GLU_A_216	0AG_C_460	18920				ASP_A_181	0AG_C_460	12149
	ASP_A_95	GNP_C_465	18863				TYR_A_185	0AG_C_460	18920				LYS_A_127	2AM_C_462	14545
	TYR_A_164	0AG_C_460	11184				ASP_A_181	0AG_C_460	10716				LYS_A_127	2AM_C_462	14545
	TYR_A_164	AM1_C_463	11184				LYS_A_166	0AG_C_460	10716				LYS_A_127	2AM_C_462	17881
	LYS_A_99	ANN_C_466	10197				LEU_B_426	2AM_C_462	17904				ASP_A_192	AM1_C_463	12827
	ASP_A_95	GNA_C_464	18142				ASP_A_181	3AM_C_461	13963				LYS_A_199	AM1_C_463	12827
	ASP_A_95	GNA_C_464	18863				LYS_A_166	3AM_C_461	13963				LYS_A_127	GNP_C_465	15179
	LYS_A_127	2AM_C_462	17031				TYR_A_164	AM1_C_463	13560				ASP_A_181	0AG_C_460	15347
	LYS_A_127	2AM_C_462	17031				CYS_A_194	AM6_C_470	19399				LYS_A_127	2AM_C_462	14545
	ASP_A_95	GNA_C_464	13165				CYS_A_194	AM6_C_470	12042				ASP_A_192	AM1_C_463	13005
	LYS_A_127	2AM_C_462	17031				CYS_A_194	AM6_C_470	12069				ARG_A_125	ANN_C_466	11301
	GLU_B_425	2AM_C_462	17031				LYS_A_99	GNP_C_465	17511				LYS_A_127	2AM_C_462	14545
	HIS_A_201	3AM_C_461	18784				LYS_A_99	GNP_C_465	12243				ASP_A_192	AM1_C_463	13005
	ARG_A_205	0AG_C_460	12293				ASP_A_95	GNP_C_465	13887				ASP_A_192	AM1_C_463	13005
	ASP_A_95	2AM_C_462	17031				GLU_A_216	0AG_C_460	15105				CYS_A_194	AM6_C_470	10495
	ASP_A_95	2AM_C_462	17031				LYS_A_166	0AG_C_460	10716				LYS_A_193	0AM_C_471	16758
	LYS_A_199	AM1_C_463	11184				ASP_A_181	0AG_C_460	10716				LYS_A_193	0AM_C_471	18658
	ARG_A_205	0AG_C_460	14906				TRP_B_427	2AM_C_462	14655				GLU_A_159	0AM_C_471	18599
	LYS_A_127	2AM_C_462	17031				ASP_A_181	3AM_C_461	13963				GLU_A_159	0AM_C_471	18599
	LYS_A_199	AM1_C_463	11184				ASP_A_181	3AM_C_461	18466				LYS_A_127	2AM_C_462	18751
	LYS_A_199	AM1_C_463	11184				ASP_A_181	3AM_C_461	18466				LYS_A_127	2AM_C_462	18751
	ASP_A_94	0AM_C_469	14086				GLU_A_196	AM6_C_470	10417				GLU_A_216	3AM_C_461	13559
	ASP_A_94	0AM_C_469	10238				CYS_A_194	AM6_C_470	17300				ASP_A_192	AM1_C_463	14055
	LYS_A_127	2AM_C_462	17031				LYS_A_166	0AG_C_460	10716				GLU_A_196	AM6_C_470	14801
	GLU_B_425	2AM_C_462	17031				ASP_A_181	0AG_C_460	10716				LYS_A_127	GNP_C_465	14698
	LYS_A_182	0AG_C_460	13064				TRP_B_427	2AM_C_462	14655				GLU_A_216	0AG_C_460	17250
	ASP_A_94	0AM_C_469	19562				LYS_A_127	2AM_C_462	18492				TYR_A_198	0AM_C_471	18658
	ASP_A_94	0AM_C_469	19562				GLU_B_425	2AM_C_462	19635				GLU_B_425	2AM_C_462	10247
	ASP_A_94	0AM_C_469	10238				ASP_A_181	3AM_C_461	18466				LYS_A_127	3AM_C_461	10247
	ASP_A_94	0AM_C_469	10779				ASP_A_181	3AM_C_461	18466				ASP_A_192	AM1_C_463	11777
	LYS_A_127	2AM_C_462	17031				ASP_A_192	AM1_C_463	12668				ASP_A_192	AM1_C_463	11777
	LYS_A_127	2AM_C_462	17031				ASP_A_192	AM1_C_463	12668				ASP_A_101	ANN_C_466	12233
	CYS_A_194	AM6_C_470	14450				ASP_A_181	0AG_C_460	10716				LYS_A_182	0AG_C_460	12282
	CYS_A_194	AM6_C_470	15877				GLU_B_425	2AM_C_462	11996				GLU_A_216	0AG_C_460	12282
	LYS_A_182	0AG_C_460	15081				GLU_B_425	2AM_C_462	11996				HIS_A_180	0AG_C_460	17083
	ASP_A_95	GNA_C_464	11024				GLU_A_196	AM6_C_470	14008				LYS_A_193	0AM_C_471	18528
	ILE_A_97	GNP_C_465	17698				ASP_A_181	3AM_C_461	10385				LYS_A_193	0AM_C_471	18528
	ASP_A_94	0AM_C_469	15519				ASP_A_181	3AM_C_461	10385				GLU_B_425	2AM_C_462	13425
	LYS_A_127	2AM_C_462	13645				HIS_A_201	0AG_C_460	14803				GLU_B_425	2AM_C_462	13425
	GLU_B_425	2AM_C_462	13645				TYR_A_164	AM1_C_463	16922				ASP_A_192	AM1_C_463	15267
	LYS_A_182	0AG_C_460	15767				ASP_A_192	AM1_C_463	16922				LYS_A_127	GNP_C_465	9908
	LYS_A_182	0AG_C_460	15767				ASP_A_192	AM1_C_463	11096				TYR_A_185	0AG_C_460	12282
	LYS_A_182	0AG_C_460	11161				ASP_A_192	AM1_C_463	11096				GLU_A_216	3AM_C_461	12741
	GLU_A_159	0AM_C_471	12007				GLU_A_216	0AG_C_460	9712				ASP_A_192	AM1_C_463	13559
	GLU_A_159	0AM_C_471	12007				GLU_A_216	0AG_C_460	9712				ASP_A_192	AM1_C_463	13559
	LYS_A_127	2AM_C_462	19525				ASP_A_95	0AM_C_469	18094				LYS_A_182	0AG_C_460	17247
	TYR_A_164	3AM_C_461	16045				CYS_A_194	0AM_C_471	19607				LYS_A_182	0AG_C_460	11877
	HIS_A_201	3AM_C_461	16045				CYS_A_194	AM1_C_463	12668				TYR_A_185	0AG_C_460	12282
	CYS_A_194	AM1_C_463	16930				TYR_A_164	AM1_C_463	16922				LYS_A_193	0AM_C_471	13767
	ASP_A_192	AM1_C_463	13287				ASP_A_192	AM1_C_463	16922				TYR_A_164	AM1_C_463	13174
	ASP_A_192	AM1_C_463	13287				ASP_A_192	AM1_C_463	11096				ASP_A_192	AM1_C_463	13174
	TYR_A_164	AM1_C_463	16045				ASP_A_192	AM1_C_463	11096				ASP_A_192	AM1_C_463	13559
	TYR_A_164	2AM_C_462	10434				ASP_A_95	0AM_C_469	11379				ASP_A_192	AM1_C_463	13559
	TYR_A_164	3AM_C_461	10434				ASP_A_95	0AM_C_469	11379				ASP_A_101	ANN_C_466	10133
	LYS_A_199	AM1_C_463	16045				LYS_A_127	2AM_C_462	11026				LYS_A_99	ANN_C_466	17264
	LYS_A_182	3AM_C_461	11161				ASP_A_192	AM1_C_463	16922				LYS_A_127	2AM_C_462	15116
	LYS_A_199	AM1_C_463	10434				ASP_A_192	AM1_C_463	16922				LYS_A_127	2AM_C_462	15116
	CYS_A_194	AM6_C_470	17347				LYS_A_99	GNA_C_464	12898				GLU_A_216	3AM_C_461	11893
	LYS_A_182	0AG_C_460	13902				ARG_A_205	0AG_C_460	17069				GLU_A_196	AM6_C_470	13022
	LYS_A_182	3AM_C_461	10311				ASP_A_95	0AM_C_469	18033				GLU_A_196	AM6_C_470	13022
	TYR_A_164	AM1_C_463	10434				CYS_A_194	0AM_C_471	13752				LYS_A_99	ANN_C_466	10288
	LYS_A_199	AM1_C_463	10434				GLU_A_159	0AM_C_471	13752				LYS_A_127	GNP_C_465	15179
	LYS_A_99	ANN_C_466	15998				LYS_A_89	2AM_C_462	15830				GLU_B_425	2AM_C_462	10336
	ASP_A_92	ANN_C_466	17114				TRP_B_427	2AM_C_462	12898				ASP_A_101	ANN_C_466	14403
	CYS_A_194	AM1_C_463	13793				LYS_A_127	2AM_C_462	14479				LYS_A_127	GNP_C_465	12067
	ASP_A_92	ANN_C_466	16582				TYR_A_164	AM1_C_463	13285				GLU_B_425	2AM_C_462	13425
	ILE_A_97	GNP_C_465	15761				ASP_A_192	AM1_C_463	13285				CYS_A_194	AM6_C_470	11760
	ARG_A_205	0AG_C_460	15801				ASP_A_192	AM1_C_463	10059				ASP_A_101	ANN_C_466	16075
	LYS_A_199	AM1_C_463	13793				ARG_A_205	0AG_C_460	18181				THR_A_183	0AG_C_460	12809
	LYS_A_99	ANN_C_466	11580				HIS_A_201	0AG_C_460	9700				GLU_A_216	0AG_C_460	10227
	ARG_A_205	0AG_C_460	9816				TRP_B_427	2AM_C_462	12898				LYS_A_193	0AM_C_471	17876
	GLU_A_216	0AG_C_460	9816				LYS_A_89	2AM_C_462	14483				LYS_A_193	0AM_C_471	19518
	ARG_A_205	0AG_C_460	9816				ASP_A_181	3AM_C_461	12826				HIS_A_201	3AM_C_461	13174
	GLU_A_159	0AM_C_471	17991				ASP_A_181	3AM_C_461	12826				LYS_A_127	3AM_C_461	13425
	GLU_B_425	2AM_C_462	13645				ASP_A_181	3AM_C_461	18851				GLU_A_216	3AM_C_461	15317
	CYS_A_194	AM1_C_463	10408				ASP_A_192	AM1_C_463	16922				THR_A_183	0AG_C_460	12809
	LYS_A_199	AM1_C_463	10408				ASP_A_192	AM1_C_463	16922				LYS_A_182	0AG_C_460	12987
	TYR_A_164	AM1_C_463	13793				TYR_A_164	AM1_C_463	9700				GLU_A_216	3AM_C_461	9890
	ASP_A_192	AM1_C_463	13793				ASP_A_192	AM1_C_463	9700				GLU_A_216	3AM_C_461	9890
	LYS_A_99	ANN_C_466	11580				GLU_A_196	AM6_C_470	11977				ASP_A_192	AM1_C_463	18480
	ILE_A_97	GNP_C_465	15761				LYS_A_99	GNA_C_464	17666				ASP_A_192	AM1_C_463	18480
	TYR_A_164	0AG_C_460	13793				HIS_A_218	0AG_C_460	10391				THR_A_183	0AG_C_460	12809
	GLU_A_216	0AG_C_460	17144				ASP_A_181	3AM_C_461	12826				GLU_A_216	0AG_C_460	19314
	GLU_A_216	0AG_C_460	17144				ASP_A_181	3AM_C_461	12826				CYS_A_194	0AM_C_471	15955
	TYR_A_185	0AG_C_460	17799				ASP_A_192	AM1_C_463	16922				ASP_A_181	3AM_C_461	11204
	GLU_A_216	0AG_C_460	17799				TYR_A_164	AM1_C_463	16922				ASP_A_192	AM1_C_463	19538
	TYR_A_164	3AM_C_461	13793				LYS_A_166	0AG_C_460	19111				THR_A_183	0AG_C_460	12809
	TYR_A_164	AM1_C_463	13793				HIS_A_218	0AG_C_460	10391				GLU_A_159	0AM_C_471	14399
	TYR_A_164	AM1_C_463	13793				ASP_A_181	3AM_C_461	12826				GLU_A_159	0AM_C_471	14399
	LYS_A_199	AM1_C_463	10408				ASP_A_181	3AM_C_461	12826				GLU_A_159	0AM_C_471	15564
	GLU_A_196	AM6_C_470	18799				ASP_A_192	AM1_C_463	14050				GLU_A_159	0AM_C_471	15564
	GLU_A_216	0AG_C_460	11926				TYR_A_164	AM1_C_463	14050				TYR_A_164	3AM_C_461	9980
	ASP_A_192	AM1_C_463	10408				LYS_A_166	0AG_C_460	12826				TYR_A_164	3AM_C_461	9980
	LYS_A_199	AM1_C_463	10408				LYS_A_166	0AG_C_460	19111				HIS_A_201	3AM_C_461	11144
	CYS_A_194	AM6_C_470	12785				LYS_A_166	0AG_C_460	19111				GLU_A_196	AM6_C_470	18480
	ASP_A_95	3AM_C_461	17393				ASP_A_181	0AG_C_460	17525				GLU_A_196	AM6_C_470	18480
	TYR_A_164	AM1_C_463	13793				ASP_A_181	0AG_C_460	17525				LYS_A_182	0AG_C_460	11599
	CYS_A_194	AM6_C_470	12785				ASP_A_181	3AM_C_461	15830				GLU_A_196	0AM_C_471	12867
	TYR_A_164	0AG_C_460	13793				ASP_A_181	3AM_C_461	15830				GLU_A_196	AM6_C_470	12867
	TYR_A_164	2AM_C_462	13793				ASP_A_192	AM1_C_463	16922				ASP_A_181	0AG_C_460	14443
	ASP_A_192	AM1_C_463	13793				ASP_A_192	AM1_C_463	16922				CYS_A_194	0AM_C_471	18026
	TYR_A_164	AM1_C_463	13793				GLU_A_196	AM6_C_470	11977				CYS_A_194	0AM_C_471	18138
	LYS_A_199	AM1_C_463	14592				LYS_A_166	0AG_C_460	10716				TYR_A_164	AM1_C_463	9980
	ASP_A_192	AM1_C_463	10026				ASP_A_181	0AG_C_460	10716				LYS_A_127	GNP_C_465	19229
	ASP_A_192	AM1_C_463	10026				LYS_A_127	2AM_C_462	15545				GLU_A_216	0AG_C_460	16622
	CYS_A_194	AM6_C_470	12785				LYS_A_127	2AM_C_462	15545				LYS_A_193	0AM_C_471	18818
	TRP_B_427	GNA_C_464	19081				LYS_A_89	2AM_C_462	11996				CYS_A_194	0AM_C_471	18026
	GLU_A_216	0AG_C_460	12892				ASP_A_181	3AM_C_461	11996				ASP_A_192	AM1_C_463	9980
	LYS_A_182	0AG_C_460	17393				ASP_A_192	AM1_C_463	13000				TYR_A_164	AM1_C_463	9980
	GLU_A_216	0AG_C_460	15605				ASP_A_95	0AM_C_469	14410				LYS_A_127	GNP_C_465	13766
	TRP_B_427	2AM_C_462	19081				ASP_A_95	0AM_C_469	10359				GLU_A_216	0AG_C_460	16622
	ASP_A_192	AM1_C_463	10092				CYS_A_194	0AM_C_471	10848				GLU_A_159	0AM_C_471	11345
	LYS_A_199	AM1_C_463	10092				CYS_A_194	AM6_C_470	14050				GLY_A_195	0AM_C_471	11345
	ASP_A_192	AM1_C_463	10026				LYS_A_99	GNA_C_464	15028				GLU_A_216	3AM_C_461	15209
	TYR_A_164	AM1_C_463	10026				LYS_A_99	GNP_C_465	17867				LYS_A_199	AM1_C_463	19083
	LYS_A_99	ANN_C_466	18361				ASP_A_181	0AG_C_460	12826				TYR_A_164	AM1_C_463	11112
	GLU_A_216	0AG_C_460	15605				ASP_A_95	0AM_C_469	13727				ASP_A_192	AM1_C_463	11112
	GLU_A_216	0AG_C_460	15605				ASP_A_95	0AM_C_469	13727				LYS_A_127	GNA_C_464	13766
	TYR_A_164	2AM_C_462	10092				ASP_A_95	0AM_C_469	14410				LYS_A_127	GNP_C_465	13140
	TRP_B_427	2AM_C_462	19081				ASP_A_95	0AM_C_469	15028				GLU_A_216	0AG_C_460	12639
	TYR_A_164	AM1_C_463	10092				ASP_A_181	3AM_C_461	17585				ASP_A_181	3AM_C_461	17299
	GLU_A_196	AM6_C_470	18942				GLU_A_196	AM6_C_470	10826				TRP_B_427	GNA_C_464	18775
	LYS_A_127	2AM_C_462	13674				GLU_A_196	AM6_C_470	12000				GLU_A_216	0AG_C_460	12639
	GLU_B_425	2AM_C_462	13674				LYS_A_99	GNA_C_464	11784				GLU_A_216	0AG_C_460	12639
	LYS_A_199	AM1_C_463	10092				ASP_A_95	0AM_C_469	15028				LYS_A_127	2AM_C_462	11775
	LYS_A_199	AM1_C_463	10092				ASP_A_181	3AM_C_461	18249				GLU_A_216	3AM_C_461	15209
	GLU_B_425	2AM_C_462	17393				ASP_A_181	3AM_C_461	18249				TRP_B_427	GNA_C_464	18775
	GLU_B_425	2AM_C_462	17393				TYR_A_164	AM1_C_463	19330				LYS_A_99	GNP_C_465	18068
	GLU_B_425	2AM_C_462	13674				ASP_A_192	AM1_C_463	19330				ASP_A_181	0AG_C_460	18063
	TYR_A_164	3AM_C_461	18967				GLU_A_196	AM6_C_470	10826				THR_A_183	0AG_C_460	10577
	CYS_A_194	AM1_C_463	14879				CYS_A_194	AM6_C_470	15858				GLU_A_216	0AG_C_460	15216
	TYR_A_164	AM1_C_463	18967				ASP_A_181	3AM_C_461	18249				CYS_A_194	0AM_C_471	15246
	TYR_A_164	AM1_C_463	18967				ASP_A_181	3AM_C_461	18249				TRP_B_427	GNA_C_464	18740
	ASP_A_192	AM1_C_463	10092				TYR_A_164	AM1_C_463	17222				GLU_B_425	2AM_C_462	15116
	LYS_A_199	AM1_C_463	10092				ASP_A_192	AM1_C_463	17222				TYR_A_164	AM1_C_463	14324
	GLU_A_196	AM6_C_470	13636				TYR_A_164	AM1_C_463	19175				TYR_A_164	AM1_C_463	14324
	GLU_A_216	0AG_C_460	19430				ASP_A_192	AM1_C_463	19175				ASP_A_192	AM1_C_463	9753
	GLU_A_159	0AM_C_471	19022				CYS_A_194	0AM_C_471	14298				ASP_A_192	AM1_C_463	9753
	CYS_A_194	0AM_C_471	19022				GLU_A_159	0AM_C_471	14298				ARG_A_125	ANN_C_466	13534
	TYR_A_164	2AM_C_462	14075				TRP_B_427	2AM_C_462	17060				LYS_A_99	ANN_C_466	13590
	TRP_B_427	2AM_C_462	16861				HIS_A_218	0AG_C_460	18991				TRP_B_427	GNA_C_464	18740
	TYR_A_164	3AM_C_461	14075				LYS_A_166	0AG_C_460	10716				THR_A_183	0AG_C_460	13474
	LYS_A_182	3AM_C_461	16345				ASP_A_181	0AG_C_460	10716				GLU_A_216	0AG_C_460	12605
	TYR_A_164	AM1_C_463	14075				TYR_A_164	AM1_C_463	19175				GLU_A_215	0AG_C_460	12605
	GLU_A_196	AM6_C_470	12785				ASP_A_192	AM1_C_463	19175				LYS_A_127	2AM_C_462	12867
	LYS_A_182	0AG_C_460	12196				ASP_A_192	AM1_C_463	10388				TRP_B_427	GNA_C_464	15918
	GLU_A_216	0AG_C_460	14632				ASP_A_192	AM1_C_463	10388				LYS_A_127	GNP_C_465	18328
	GLU_A_216	0AG_C_460	14632				LYS_A_166	0AG_C_460	18260				ASP_A_181	0AG_C_460	14437
	GLU_A_216	0AG_C_460	16838				LYS_A_166	0AG_C_460	11563				ASP_A_181	0AG_C_460	14437
	GLU_A_216	0AG_C_460	16838				GLU_A_216	0AG_C_460	11650				THR_A_183	0AG_C_460	18837
	GLU_A_216	0AG_C_460	19430				GLU_A_216	0AG_C_460	11650				TYR_A_185	0AG_C_460	12336
	GLU_A_159	0AM_C_471	13749				LEU_B_426	2AM_C_462	14483				GLU_A_216	0AG_C_460	13474
	LYS_A_127	2AM_C_462	12196				ASP_A_181	3AM_C_461	12291				TYR_A_164	AM1_C_463	14324
	LYS_A_182	3AM_C_461	12196				ASP_A_181	3AM_C_461	13280				ASP_A_192	AM1_C_463	9753
	LYS_A_182	3AM_C_461	16345				ASP_A_181	3AM_C_461	18260				CYS_A_194	AM6_C_470	14930
	LYS_A_182	3AM_C_461	10012				ASP_A_181	3AM_C_461	18260				CYS_A_194	AM6_C_470	15673
	TYR_A_164	AM1_C_463	14846				ASP_A_192	AM1_C_463	19175				THR_A_183	0AG_C_460	18837
	LYS_A_199	AM1_C_463	14846				TYR_A_164	AM1_C_463	19175				ASP_A_181	0AG_C_460	9997
	TYR_A_164	AM1_C_463	14075				GLU_A_196	AM6_C_470	10238				GLU_A_216	0AG_C_460	12336
	GLU_A_216	0AG_C_460	19430				LYS_A_99	GNP_C_465	13370				TYR_A_164	2AM_C_462	14324
	LYS_A_182	0AG_C_460	16213				LYS_A_166	0AG_C_460	11563				LYS_A_127	2AM_C_462	19521
	LYS_A_127	2AM_C_462	12196				ASP_A_181	0AG_C_460	16811				GLY_A_162	AM1_C_463	14324
	GLU_A_196	AM6_C_470	15783				ASP_A_181	3AM_C_461	13280				GLY_A_162	AM1_C_463	14324
	GLU_A_216	0AG_C_460	12303				ASP_A_181	3AM_C_461	11563				LYS_A_199	AM1_C_463	9753
	TYR_A_185	0AG_C_460	13868				ASP_A_192	AM1_C_463	19175				LYS_A_199	AM1_C_463	9753
	GLU_A_216	0AG_C_460	13868				ASP_A_192	AM1_C_463	19175				GLU_A_216	0AG_C_460	13474
	GLU_A_216	0AG_C_460	10184				LYS_A_89	2AM_C_462	11563				GLU_A_216	0AG_C_460	12823
	GLU_A_216	0AG_C_460	10184				ASP_A_181	3AM_C_461	11563				GLU_A_215	0AG_C_460	12823
	LYS_A_127	2AM_C_462	12196				ASP_A_181	3AM_C_461	10944				TYR_A_164	AM1_C_463	14324
	GLU_B_425	2AM_C_462	12196				ASP_A_181	3AM_C_461	10944				TYR_A_164	AM1_C_463	14324
	TRP_B_427	2AM_C_462	16838				TRP_B_427	GNA_C_464	17312				LYS_A_199	AM1_C_463	9753
	TYR_A_164	3AM_C_461	13642				LYS_A_166	0AG_C_460	11563				LYS_A_199	AM1_C_463	9753
	ASP_A_192	AM1_C_463	14756				ASP_A_181	0AG_C_460	11056				LYS_A_199	AM1_C_463	11685
	LYS_A_199	AM1_C_463	14756				LYS_A_127	2AM_C_462	12291				LYS_A_199	AM1_C_463	11685
	GLU_A_196	AM6_C_470	12269				LYS_A_127	2AM_C_462	12291				CYS_A_194	AM1_C_463	11844
	GLU_A_196	AM6_C_470	12269				GLU_A_196	AM6_C_470	11860				ARG_A_125	ANN_C_466	9682
	GLU_A_196	AM6_C_470	15783				LYS_A_166	0AG_C_460	11056				THR_A_183	0AG_C_460	18837
	LYS_A_182	0AG_C_460	13674				LYS_A_166	0AG_C_460	11056				LYS_A_127	2AM_C_462	18997
	GLU_A_159	0AM_C_471	15057				LYS_A_127	2AM_C_462	18398				TYR_A_164	AM1_C_463	14324
	GLU_A_159	0AM_C_471	16384				TYR_A_164	AM1_C_463	14984				LYS_A_199	AM1_C_463	10330
	GLU_B_425	2AM_C_462	12196				ASP_A_192	AM1_C_463	14984				ASP_A_192	AM1_C_463	9753
	LYS_A_127	2AM_C_462	12196				LYS_A_99	GNA_C_464	10401				TYR_A_164	AM1_C_463	9753
	LYS_A_182	3AM_C_461	10012				LYS_A_166	0AG_C_460	11563				CYS_A_194	AM6_C_470	19442
	LYS_A_199	AM1_C_463	13642				CYS_A_194	0AM_C_471	10984				TRP_B_427	GNA_C_464	11291
	LYS_A_99	ANN_C_466	11470				ASP_A_192	AM1_C_463	14549				ARG_A_205	0AG_C_460	12823
	TYR_A_164	0AG_C_460	13642				LYS_A_199	AM1_C_463	14549				THR_A_183	0AG_C_460	12823
	HIS_A_201	0AG_C_460	17097				TYR_A_164	AM1_C_463	16795				THR_A_183	0AG_C_460	18837
	GLU_A_159	0AM_C_471	10992				ASP_A_192	AM1_C_463	16795				TYR_A_164	2AM_C_462	14324
	TYR_A_164	2AM_C_462	13642				LYS_A_99	GNA_C_464	17196				ASP_A_192	AM1_C_463	9753
	LYS_A_127	2AM_C_462	18721				LYS_A_99	GNA_C_464	17196				LYS_A_199	AM1_C_463	9753
	HIS_A_201	3AM_C_461	13642				HIS_A_201	0AG_C_460	14984				CYS_A_194	AM6_C_470	16226
	GLU_A_196	AM6_C_470	16972				HIS_A_201	0AG_C_460	16795				TRP_B_427	GNA_C_464	15918
	TRP_B_427	2AM_C_462	10599				HIS_A_201	0AG_C_460	16795				TRP_B_427	GNA_C_464	10846
	LYS_A_199	AM1_C_463	15370				GLU_B_425	2AM_C_462	11203				LYS_A_127	GNP_C_465	10846
	GLU_A_196	AM6_C_470	16972				LYS_A_89	2AM_C_462	11648				THR_A_183	0AG_C_460	18837
	GLU_A_196	AM6_C_470	10747				LYS_A_127	2AM_C_462	11727				ASP_A_181	0AG_C_460	10322
	HIS_A_201	0AG_C_460	10816				LYS_A_127	2AM_C_462	11727				LYS_A_127	2AM_C_462	12917
	GLU_B_425	2AM_C_462	18721				ASP_A_181	3AM_C_461	12192				LYS_A_199	AM1_C_463	9753
	GLU_B_425	2AM_C_462	18721				TYR_A_164	AM1_C_463	16795				LYS_A_199	AM1_C_463	9753
	TRP_B_427	2AM_C_462	10599				ASP_A_192	AM1_C_463	16795				LYS_A_99	ANN_C_466	19290
	LYS_A_182	3AM_C_461	12196				ASP_A_192	AM1_C_463	18993				TRP_B_427	GNA_C_464	18195
	TYR_A_164	AM1_C_463	15370				ASP_A_192	AM1_C_463	18993				THR_A_183	0AG_C_460	16381
	TYR_A_164	AM1_C_463	15370				GLU_A_196	AM6_C_470	18919				LYS_A_182	0AG_C_460	17400
	TRP_B_427	GNA_C_464	10599				ARG_A_125	GNP_C_465	11007				GLU_A_159	0AM_C_471	13381
	HIS_A_201	0AG_C_460	14756				HIS_A_201	0AG_C_460	14411				GLU_A_159	0AM_C_471	13381
	GLU_A_159	0AM_C_471	10788				HIS_A_201	0AG_C_460	14411				GLU_A_159	0AM_C_471	14429
	LYS_A_127	2AM_C_462	18721				LYS_A_127	2AM_C_462	18144				GLU_A_159	0AM_C_471	14429
	LYS_A_193	0AM_C_471	16833				LYS_A_89	3AM_C_461	14539				ASP_A_181	2AM_C_462	18665
	TYR_A_164	2AM_C_462	18721				ASP_A_181	3AM_C_461	17294				TYR_A_164	2AM_C_462	9753
	TYR_A_164	2AM_C_462	18721				TYR_A_164	AM1_C_463	14411				LYS_A_127	2AM_C_462	15116
	TYR_A_164	AM1_C_463	18721				ASP_A_192	AM1_C_463	14411				LYS_A_199	AM1_C_463	17089
	TYR_A_164	AM1_C_463	18721				LYS_A_99	GNP_C_465	18618				CYS_A_194	AM6_C_470	9825
	GLU_A_196	AM6_C_470	11941				CYS_A_194	0AM_C_471	10984				ARG_A_125	ANN_C_466	15118
	HIS_A_201	0AG_C_460	18721				GLU_A_159	0AM_C_471	10984				ARG_A_125	ANN_C_466	15118
	LYS_A_127	2AM_C_462	17393				LYS_A_89	2AM_C_462	11203				TRP_B_427	GNA_C_464	15212
	LYS_A_127	2AM_C_462	17393				TYR_A_164	AM1_C_463	18993				THR_A_183	0AG_C_460	16381
	TYR_A_164	AM1_C_463	14756				ASP_A_192	AM1_C_463	18993				THR_A_183	0AG_C_460	18837
	ASP_A_192	AM1_C_463	14756				LYS_A_99	GNA_C_464	10401				MET_B_429	0AM_C_471	10584
	TYR_A_164	AM1_C_463	17684				LYS_A_99	GNA_C_464	10401				TYR_A_185	0AG_C_460	12248
	ASP_A_192	AM1_C_463	18721				LYS_A_99	GNA_C_464	10661				GLU_A_216	0AG_C_460	12248
	ASP_A_192	AM1_C_463	18721				LYS_A_166	0AG_C_460	11563				GLU_A_159	0AM_C_471	12295
	GLU_A_159	0AM_C_471	10818				CYS_A_194	0AM_C_471	10984				LYS_A_199	AM1_C_463	17089
	GLU_A_159	0AM_C_471	10818				GLU_A_159	0AM_C_471	10984				ASP_A_181	0AG_C_460	15534
	TRP_B_427	2AM_C_462	10599				ASP_A_181	3AM_C_461	14483				GLU_A_216	0AG_C_460	12248
	ASP_A_192	AM1_C_463	17684				GLU_A_196	AM6_C_470	18249				ASP_A_192	AM1_C_463	9753
	LYS_A_199	AM1_C_463	17684				LYS_A_166	0AG_C_460	11563				LYS_A_199	AM1_C_463	9753
	CYS_A_194	AM1_C_463	19147				ASP_A_181	3AM_C_461	14483				TRP_B_427	GNP_C_465	9642
	ASP_A_192	AM1_C_463	17684				ASP_A_181	3AM_C_461	14483				LYS_A_127	GNP_C_465	9642
	ASP_A_192	AM1_C_463	17684				GLU_A_196	AM6_C_470	17279				ASP_A_181	0AG_C_460	13439
	LYS_A_199	AM1_C_463	19147				GLU_B_425	2AM_C_462	12668				GLU_A_216	0AG_C_460	18837
	LYS_A_199	AM1_C_463	19147				GLU_B_425	2AM_C_462	12668				TYR_A_185	0AG_C_460	18837
	ASP_A_95	3AM_C_461	17393				TRP_B_427	2AM_C_462	17376				TYR_A_100	ANN_C_466	18965
	ASP_A_95	3AM_C_461	17393				ASP_A_192	AM1_C_463	18497				LYS_A_99	GNP_C_465	14168
	TYR_A_185	0AG_C_460	19059				TYR_A_164	AM1_C_463	18497				TYR_A_164	AM1_C_463	15471
	GLU_B_425	2AM_C_462	17393				LYS_A_99	GNA_C_464	15068				GLY_A_162	AM1_C_463	15471
	ASP_A_95	2AM_C_462	15175				LYS_A_99	GNA_C_464	14737				LYS_A_127	GNA_C_464	9642
	TRP_B_427	2AM_C_462	15175				LYS_A_99	GNA_C_464	10401				LYS_A_127	GNA_C_464	10826
	TRP_B_427	2AM_C_462	19509				LYS_A_166	0AG_C_460	11563				LYS_A_127	GNP_C_465	10826
	LYS_A_199	AM1_C_463	9723				GLU_A_216	0AG_C_460	14483				ASP_A_181	0AG_C_460	12609
	GLU_A_196	AM6_C_470	13707				GLU_B_425	2AM_C_462	11563				THR_A_183	0AG_C_460	15157
	HIS_A_201	0AG_C_460	16863				GLU_B_425	2AM_C_462	11563				ASP_A_181	0AG_C_460	11052
	GLU_A_159	0AM_C_471	13075				TYR_A_164	AM1_C_463	18497				ASP_A_181	0AG_C_460	11052
	GLU_A_159	0AM_C_471	13075				ASP_A_192	AM1_C_463	18497				GLU_A_216	0AG_C_460	19346
	LYS_A_127	2AM_C_462	15958				GLU_A_196	AM6_C_470	18249				GLU_A_216	0AG_C_460	19346
	ASP_A_192	AM1_C_463	17414				LYS_A_99	GNA_C_464	15068				GLU_A_159	0AM_C_471	15668
	TYR_A_164	AM1_C_463	12972				LYS_A_166	0AG_C_460	11563				TYR_A_164	AM1_C_463	15471
	ASP_A_192	AM1_C_463	12972				GLU_A_216	0AG_C_460	16811				TYR_A_164	AM1_C_463	15471
	TYR_A_164	AM1_C_463	18486				HIS_A_201	0AG_C_460	18497				LYS_A_127	GNA_C_464	9884
	GLU_A_196	AM6_C_470	9961				GLU_B_425	2AM_C_462	11563				LYS_A_127	GNP_C_465	14477
	TYR_A_164	2AM_C_462	18486				GLU_B_425	2AM_C_462	11563				THR_A_183	0AG_C_460	19346
	LYS_A_127	2AM_C_462	19517				CYS_A_194	AM1_C_463	16795				GLU_A_159	0AM_C_471	13528
	LYS_A_127	2AM_C_462	19517				TYR_A_164	AM1_C_463	18497				GLU_A_159	0AM_C_471	13528
	ASP_A_94	3AM_C_461	15718				ASP_A_192	AM1_C_463	18497				TYR_A_164	2AM_C_462	15471
	ASP_A_192	AM1_C_463	18486				GLU_A_196	AM6_C_470	16097				LYS_A_127	2AM_C_462	19114
	TYR_A_164	AM1_C_463	18486				LYS_A_99	GNA_C_464	10661				ASP_A_192	AM1_C_463	10554
	ASP_A_192	AM1_C_463	10897				LYS_A_99	GNP_C_465	10661				TYR_A_164	AM1_C_463	10554
	ASP_A_192	AM1_C_463	10897				LYS_A_99	GNP_C_465	10661				ASP_A_101	ANN_C_466	17671
	GLU_A_196	AM6_C_470	17438				LYS_A_166	0AG_C_460	11563				LYS_A_127	GNA_C_464	14075
	GLU_A_196	AM6_C_470	16932				LYS_A_127	2AM_C_462	12992				THR_A_183	0AG_C_460	14890
	GLU_A_96	GNA_C_464	11463				LYS_A_127	2AM_C_462	12992				GLU_A_216	0AG_C_460	17587
	GLU_A_96	GNA_C_464	11463				TYR_A_164	AM1_C_463	18497				TYR_A_164	2AM_C_462	15471
	ILE_A_97	GNP_C_465	12133				ASP_A_192	AM1_C_463	18497				TYR_A_164	2AM_C_462	15471
	LYS_A_199	AM1_C_463	17806				LYS_A_99	GNA_C_464	10661				ASP_A_181	3AM_C_461	18485
	CYS_A_194	AM1_C_463	10897				LYS_A_127	2AM_C_462	9932				LYS_A_199	AM1_C_463	15451
	GLU_A_196	AM6_C_470	16351				LYS_A_127	2AM_C_462	9932				TYR_A_164	AM1_C_463	15471
	TYR_A_164	AM1_C_463	16956				LYS_A_99	GNA_C_464	15827				TYR_A_164	AM1_C_463	15471
	ARG_A_205	0AG_C_460	10150				LYS_A_99	GNP_C_465	13674				ASP_A_192	AM1_C_463	17017
	LYS_A_199	AM1_C_463	14458				TRP_B_427	2AM_C_462	18795				ASP_A_192	AM1_C_463	17017
	ASP_A_192	AM1_C_463	16956				LEU_B_426	2AM_C_462	12668				LYS_A_127	GNP_C_465	14075
	TYR_A_164	AM1_C_463	16956				ASP_A_181	3AM_C_461	12559				GLU_A_216	0AG_C_460	9909
	GLU_A_196	AM6_C_470	17111				ASP_A_181	3AM_C_461	12559				ASP_A_101	ANN_C_466	10226
	TYR_A_100	ANN_C_466	14417				ASP_A_192	AM1_C_463	15059				LYS_A_127	GNP_C_465	12176
	TYR_A_100	ANN_C_466	14417				ASP_A_192	AM1_C_463	15059				ASP_A_181	0AG_C_460	9817
	ASP_A_192	AM1_C_463	16956				TYR_A_164	AM1_C_463	18497				GLU_A_159	0AM_C_471	12937
	ASP_A_192	AM1_C_463	16956				ASP_A_192	AM1_C_463	18497				GLU_A_159	0AM_C_471	12937
	ARG_A_205	0AG_C_460	15454				LYS_A_99	GNP_C_465	19215				LYS_A_127	2AM_C_462	14882
	GLU_A_216	0AG_C_460	15454				LYS_A_99	GNP_C_465	19215				LYS_A_127	2AM_C_462	11070
	HIS_A_201	0AG_C_460	10712				ASP_A_181	0AG_C_460	16236				GLU_B_425	2AM_C_462	11070
	HIS_A_201	0AG_C_460	10712				TYR_A_164	AM1_C_463	18497				TYR_A_164	AM1_C_463	18368
	TYR_A_164	AM1_C_463	17330				ASP_A_192	AM1_C_463	18497				TYR_A_164	AM1_C_463	18368
	ASP_A_192	AM1_C_463	17330				GLU_A_196	AM6_C_470	14878				CYS_A_194	AM6_C_470	13545
	GLU_A_196	AM6_C_470	17228				GLU_A_216	0AG_C_460	15342				TRP_B_427	GNA_C_464	16807
	LYS_A_99	ANN_C_466	14417				GLU_A_216	0AG_C_460	15342				LYS_A_127	GNA_C_464	16807
	ARG_A_205	0AG_C_460	18637				GLU_A_216	0AG_C_460	17160				TYR_A_185	0AG_C_460	14890
	TRP_B_427	2AM_C_462	12592				LEU_B_426	2AM_C_462	12668				GLU_A_216	0AG_C_460	14890
	TYR_A_100	ANN_C_466	11496				ASP_A_181	3AM_C_461	12559				ASP_A_181	0AG_C_460	18852
	TYR_A_100	ANN_C_466	11496				ASP_A_181	3AM_C_461	12559				ASP_A_181	0AG_C_460	18852
	TRP_B_427	GNA_C_464	12592				ASP_A_192	AM1_C_463	18497				GLU_A_216	0AG_C_460	12036
	PHE_A_202	0AG_C_460	10267				TYR_A_164	AM1_C_463	18497				ASP_A_192	AM1_C_463	14651
	HIS_A_201	0AG_C_460	10267				LYS_A_99	GNP_C_465	10052				GLU_A_216	0AG_C_460	16381
	TYR_A_164	3AM_C_461	10712				ASP_A_181	0AG_C_460	16236				GLU_A_216	0AG_C_460	12036
	CYS_A_194	AM1_C_463	14857				GLU_A_216	0AG_C_460	10735				GLU_A_216	0AG_C_460	12036
	LYS_A_199	AM1_C_463	14857				GLU_B_425	2AM_C_462	11563				CYS_A_194	0AM_C_471	16875
	LYS_A_199	AM1_C_463	10712				LEU_B_426	2AM_C_462	11563				GLU_B_425	2AM_C_462	12176
	GLU_A_196	AM6_C_470	19170				TRP_B_427	2AM_C_462	16111				TYR_A_164	3AM_C_461	14651
	TYR_A_100	ANN_C_466	12133				ASP_A_181	3AM_C_461	12559				ASP_A_192	AM1_C_463	14651
	GLU_A_159	0AM_C_471	15306				ASP_A_181	3AM_C_461	12559				TYR_A_164	AM1_C_463	14651
	GLU_A_159	0AM_C_471	16028				TYR_A_164	AM1_C_463	17475				ASP_A_192	AM1_C_463	15149
	LYS_A_127	2AM_C_462	18062				ASP_A_192	AM1_C_463	17475				ASP_A_192	AM1_C_463	15149
	LYS_A_127	3AM_C_461	18062				GLU_A_196	AM6_C_470	16806				CYS_A_194	AM6_C_470	18697
	TYR_A_164	AM1_C_463	10569				ARG_A_125	GNA_C_464	17376				TRP_B_427	GNA_C_464	16807
	LYS_A_199	AM1_C_463	10569				ARG_A_125	GNA_C_464	11215				GLU_A_216	0AG_C_460	14390
	GLU_A_196	AM6_C_470	15918				ARG_A_125	GNP_C_465	17376				ASP_A_181	0AG_C_460	9817
	TYR_A_100	ANN_C_466	18025				ARG_A_125	GNP_C_465	11215				GLU_B_425	2AM_C_462	12119
	TYR_A_100	ANN_C_466	11466				LYS_A_99	GNP_C_465	10052				GLU_B_425	2AM_C_462	12119
	LYS_A_127	2AM_C_462	18062				ASP_A_181	0AG_C_460	16236				LYS_A_127	3AM_C_461	12119
	GLU_A_196	0AM_C_471	14038				ASP_A_181	3AM_C_461	12559				ASP_A_192	AM1_C_463	19020
	GLU_A_196	0AM_C_471	14038				ASP_A_181	3AM_C_461	12559				ASP_A_192	AM1_C_463	19020
	HIS_A_201	3AM_C_461	12625				TYR_A_164	AM1_C_463	17475				ARG_A_125	ANN_C_466	12233
	TYR_A_100	ANN_C_466	10918				ASP_A_192	AM1_C_463	17475				LYS_A_127	GNP_C_465	10381
	ASP_A_95	2AM_C_462	11714				GLU_A_196	AM6_C_470	16806				ASP_A_181	0AG_C_460	14051
	TYR_A_100	ANN_C_466	10918				ARG_A_125	GNP_C_465	17376				ASP_A_181	0AG_C_460	10458
	GLU_A_159	0AM_C_471	16028				GLU_A_216	0AG_C_460	16277				LYS_A_127	2AM_C_462	12119
	LYS_A_127	3AM_C_461	18062				GLU_A_216	0AG_C_460	16277				GLU_B_425	2AM_C_462	12119
	TRP_B_427	GNA_C_464	12755				LYS_A_166	0AG_C_460	16869				LYS_A_127	2AM_C_462	15116
	GLU_A_196	0AM_C_471	12856				ASP_A_181	0AG_C_460	16869				CYS_A_194	AM1_C_463	15303
	GLU_A_196	0AM_C_471	12856				LEU_B_426	2AM_C_462	11563				TYR_A_164	AM1_C_463	19020
	GLU_A_159	0AM_C_471	15414				GLU_B_425	2AM_C_462	11563				ASP_A_192	AM1_C_463	19020
	LYS_A_193	0AM_C_471	15414				ASP_A_192	AM1_C_463	14984				ARG_A_125	ANN_C_466	19161
	LYS_A_127	2AM_C_462	18062				ASP_A_192	AM1_C_463	14984				LYS_A_127	GNA_C_464	10738
	LYS_A_127	2AM_C_462	18062				ARG_A_125	GNP_C_465	17376				LYS_A_127	GNP_C_465	10381
	LYS_A_127	3AM_C_461	18062				ARG_A_125	GNP_C_465	17796				LYS_A_127	GNP_C_465	10738
	TRP_B_427	GNA_C_464	12755				LYS_A_99	GNP_C_465	18384				TYR_A_185	0AG_C_460	13092
	GLU_A_159	0AM_C_471	16391				LYS_A_99	GNP_C_465	18384				TYR_A_164	2AM_C_462	19020
	LYS_A_193	0AM_C_471	11029				ARG_A_205	0AG_C_460	12559				LYS_A_127	2AM_C_462	12119
	CYS_A_194	0AM_C_471	18959				GLU_B_425	2AM_C_462	11563				LYS_A_127	2AM_C_462	12119
	GLU_A_159	0AM_C_471	18959				HIS_A_128	2AM_C_462	11563				CYS_A_194	AM1_C_463	15958
	ASP_A_94	2AM_C_462	10511				ASP_A_192	AM1_C_463	14984				TYR_A_164	AM1_C_463	19020
	LYS_A_127	3AM_C_461	18062				ASP_A_192	AM1_C_463	14984				CYS_A_194	AM6_C_470	18603
	LYS_A_182	3AM_C_461	18397				ASP_A_192	AM1_C_463	17122				GLY_A_195	AM6_C_470	18603
	LYS_A_182	3AM_C_461	11738				TYR_A_164	AM1_C_463	17122				LYS_A_127	GNP_C_465	18372
	TYR_A_100	ANN_C_466	16162				GLU_A_196	AM6_C_470	18339				ASP_A_181	0AG_C_460	13092
	GLU_A_159	0AM_C_471	13025				GLY_A_195	AM6_C_470	11092				ASP_A_181	0AG_C_460	13092
	LYS_A_193	0AM_C_471	11029				LYS_A_99	GNA_C_464	10969				GLU_A_216	0AG_C_460	15564
	GLU_A_159	0AM_C_471	11029				LYS_A_99	GNA_C_464	10969				GLU_A_216	0AG_C_460	18907
	GLU_A_159	0AM_C_471	18959				GLU_A_216	0AG_C_460	13116				GLU_A_216	0AG_C_460	18907
	LYS_A_127	2AM_C_462	18062				ARG_A_205	0AG_C_460	13116				THR_A_183	0AG_C_460	10385
	LYS_A_127	2AM_C_462	18062				GLU_A_216	0AG_C_460	17137				GLU_B_425	2AM_C_462	15116
	LYS_A_182	3AM_C_461	11738				ASP_A_181	3AM_C_461	18921				GLU_B_425	2AM_C_462	15116
	THR_A_183	0AG_C_460	18637				ASP_A_181	3AM_C_461	18921				GLU_B_425	2AM_C_462	12119
	ASP_A_181	0AG_C_460	18637				ASP_A_192	AM1_C_463	17163				LYS_A_199	AM1_C_463	15958
	CYS_A_194	0AM_C_471	18959				ARG_A_125	GNP_C_465	17574				CYS_A_160	AM1_C_463	18697
	LYS_A_182	3AM_C_461	18397				ASP_A_181	3AM_C_461	16277				ARG_A_125	ANN_C_466	12076
	TYR_A_164	AM1_C_463	10620				ASP_A_181	3AM_C_461	16277				CYS_A_160	CBM_C_464	18697
	ASP_A_192	AM1_C_463	10620				LYS_A_99	GNA_C_464	11614				TRP_B_427	GNA_C_464	18372
	LYS_A_193	0AM_C_471	11029				LYS_A_99	GNA_C_464	11614				LYS_A_127	GNP_C_465	17845
	CYS_A_194	0AM_C_471	18959				ARG_A_125	GNP_C_465	17574				LYS_A_127	GNP_C_465	18372
	GLU_A_159	0AM_C_471	18959				LYS_A_99	GNP_C_465	11614				ASP_A_181	0AG_C_460	18375
	LYS_A_127	2AM_C_462	18062				LYS_A_99	GNP_C_465	11614				ASP_A_181	0AG_C_460	18375
	ASP_A_95	2AM_C_462	12956				LYS_A_166	0AG_C_460	13832				LYS_A_127	2AM_C_462	11828
	ASP_A_94	2AM_C_462	12956				GLU_A_216	0AG_C_460	16236				LYS_A_127	2AM_C_462	12119
	LYS_A_127	3AM_C_461	18062				GLU_A_216	0AG_C_460	16236				LYS_A_127	3AM_C_461	12119
	CYS_A_194	0AM_C_471	18959				TRP_B_427	AM1_C_463	12354				CYS_A_194	AM1_C_463	10720
	ASP_A_95	2AM_C_462	14126				ARG_A_125	ANN_C_466	17574				ASP_A_192	AM1_C_463	14940
	ASP_A_94	2AM_C_462	14126				ASP_A_181	0AG_C_460	18921				ASP_A_192	AM1_C_463	14940
	ASP_A_94	2AM_C_462	12082				ASP_A_181	0AG_C_460	18921				LYS_A_127	2AM_C_462	12119
	TRP_B_427	GNA_C_464	15804				ASP_A_181	3AM_C_461	16277				LYS_A_127	2AM_C_462	12119
	CYS_A_194	0AM_C_471	16025				LYS_A_199	AM1_C_463	13263				LYS_A_127	GNP_C_465	17224
	LYS_A_193	0AM_C_471	16025				GLU_A_196	AM6_C_470	12374				LYS_A_182	0AG_C_460	19569
	LYS_A_127	2AM_C_462	18062				LYS_A_99	GNA_C_464	11102				TYR_A_185	0AG_C_460	19569
	ASP_A_95	3AM_C_461	13309				LYS_A_99	GNA_C_464	11102				LYS_A_127	2AM_C_462	12119
	LYS_A_182	3AM_C_461	13309				ARG_A_125	GNP_C_465	17574				LYS_A_127	2AM_C_462	12119
	LYS_A_127	3AM_C_461	18062				LYS_A_99	GNP_C_465	11102				ASP_A_192	AM1_C_463	11925
	LYS_A_99	ANN_C_466	19603				HIS_A_201	0AG_C_460	13064				LYS_A_199	AM1_C_463	11925
	GLU_A_159	0AM_C_471	11481				GLU_A_216	0AG_C_460	16804				TYR_A_164	AM1_C_463	12148
	CYS_A_194	0AM_C_471	11481				GLU_A_216	0AG_C_460	16804				LYS_A_199	AM1_C_463	12148
	ASP_A_95	2AM_C_462	14126				HIS_A_201	0AG_C_460	19169				LYS_A_127	GNP_C_465	17224
	ASP_A_95	2AM_C_462	14632				ASP_A_192	AM1_C_463	14037				GLU_A_216	0AG_C_460	19174
	LYS_A_127	3AM_C_461	18062				ASP_A_192	AM1_C_463	14037				GLU_A_215	0AG_C_460	19174
	LYS_A_182	3AM_C_461	18397				TYR_A_164	AM1_C_463	16272				GLU_B_425	2AM_C_462	12119
	TRP_B_427	GNA_C_464	17094				ASP_A_192	AM1_C_463	16272				GLU_B_425	2AM_C_462	12119
	CYS_A_194	0AM_C_471	11481				GLU_A_196	AM6_C_470	14984				TYR_A_164	AM1_C_463	12148
	GLU_A_159	0AM_C_471	11481				GLU_A_196	AM6_C_470	17033				LYS_A_199	AM1_C_463	12148
	ASP_A_94	2AM_C_462	10804				LYS_A_99	GNP_C_465	13548				ARG_A_125	ANN_C_466	12067
	TYR_A_164	AM1_C_463	14560				LYS_A_99	GNP_C_465	13548				GLU_A_215	0AG_C_460	10411
	ASP_A_192	AM1_C_463	14560				CYS_A_194	0AM_C_471	15029				GLU_A_216	0AG_C_460	10411
	GLU_A_196	AM6_C_470	15547				GLU_A_159	0AM_C_471	15029				TYR_A_164	2AM_C_462	12148
	TRP_B_427	GNA_C_464	12882				TRP_B_427	2AM_C_462	18824				TYR_A_164	3AM_C_461	12148
	GLU_A_216	0AG_C_460	11555				LYS_A_199	AM1_C_463	13263				LYS_A_199	AM1_C_463	10029
	GLU_A_159	0AM_C_471	11481				ASP_A_192	AM1_C_463	15124				LYS_A_199	AM1_C_463	10029
	CYS_A_194	0AM_C_471	11481				ASP_A_192	AM1_C_463	11116				CYS_A_194	AM1_C_463	10340
	ARG_A_125	GNP_C_465	13534				ASP_A_192	AM1_C_463	11116				TYR_A_164	AM1_C_463	12148
	GLU_A_159	0AM_C_471	14985				GLU_A_196	AM6_C_470	19343				TYR_A_164	AM1_C_463	12148
	GLU_A_159	0AM_C_471	15635				LYS_A_99	GNP_C_465	13548				ARG_A_125	ANN_C_466	11797
	GLU_A_159	0AM_C_471	15635				LYS_A_99	GNP_C_465	13548				ASP_A_181	0AG_C_460	15615
	CYS_A_194	0AM_C_471	11481				ASP_A_181	0AG_C_460	16309				GLU_A_216	0AG_C_460	11554
	TYR_A_164	2AM_C_462	17124				LYS_A_127	2AM_C_462	13860				GLU_A_159	0AM_C_471	19573
	ASP_A_94	2AM_C_462	12221				LYS_A_127	2AM_C_462	13860				LYS_A_127	2AM_C_462	12119
	TYR_A_164	3AM_C_461	17124				ASP_A_181	3AM_C_461	16283				LYS_A_127	2AM_C_462	12119
	TYR_A_164	AM1_C_463	17124				LYS_A_99	GNA_C_464	13188				TYR_A_164	2AM_C_462	12148
	TYR_A_164	AM1_C_463	17124				ASP_A_181	0AG_C_460	16309				TYR_A_164	3AM_C_461	12148
	GLU_A_159	0AM_C_471	10737				ASP_A_181	0AG_C_460	16422				GLU_A_216	3AM_C_461	13220
	CYS_A_194	0AM_C_471	11481				ASP_A_95	0AM_C_469	17171				LYS_A_199	AM1_C_463	15347
	GLU_A_96	GNA_C_464	15804				ASP_A_95	0AM_C_469	12444				LYS_A_199	AM1_C_463	11759
	TRP_B_427	GNA_C_464	15804				LYS_A_199	AM1_C_463	13263				LYS_A_199	AM1_C_463	11759
	GLU_A_96	GNA_C_464	17094				ASP_A_192	AM1_C_463	10275				TYR_A_164	AM1_C_463	12148
	CYS_A_194	0AM_C_471	10737				ASP_A_192	AM1_C_463	10275				TRP_B_427	GNA_C_464	15561
	ASP_A_95	2AM_C_462	19456				LYS_A_99	GNA_C_464	13188				LYS_A_127	GNP_C_465	10939
	ASP_A_94	2AM_C_462	19456				ASP_A_181	0AG_C_460	16309				ASP_A_181	0AG_C_460	18625
	HIS_A_201	3AM_C_461	12856				ASP_A_181	3AM_C_461	13637				ASP_A_181	0AG_C_460	18625
	HIS_A_201	3AM_C_461	12856				ASP_A_192	AM1_C_463	14790				GLU_A_216	0AG_C_460	18748
	GLU_A_96	GNA_C_464	15804				ASP_A_192	AM1_C_463	14790				GLU_A_216	0AG_C_460	11873
	GLU_A_96	GNA_C_464	15804				TYR_A_164	AM1_C_463	10275				GLU_B_425	2AM_C_462	12119
	CYS_A_194	0AM_C_471	17604				ASP_A_192	AM1_C_463	10275				GLU_B_425	2AM_C_462	12119
	GLU_A_159	0AM_C_471	17604				LYS_A_99	GNA_C_464	13188				GLU_B_425	2AM_C_462	15116
	LYS_A_127	2AM_C_462	14138				LYS_A_99	GNA_C_464	13346				ASP_A_181	0AG_C_460	19117
	LYS_A_127	2AM_C_462	14138				LYS_A_99	GNA_C_464	13346				TYR_A_185	0AG_C_460	9786
	ASP_A_94	2AM_C_462	13716				ASP_A_181	3AM_C_461	16743				GLU_A_216	0AG_C_460	11873
	ASP_A_94	3AM_C_461	15814				ASP_A_181	3AM_C_461	16743				GLU_A_216	0AG_C_460	11873
	GLU_A_96	GNA_C_464	19456				LYS_A_199	AM1_C_463	13263				LYS_A_127	2AM_C_462	12119
	ARG_A_205	0AG_C_460	16432				ASP_A_192	AM1_C_463	10275				LYS_A_127	2AM_C_462	12119
	GLU_A_196	0AM_C_471	18971				TYR_A_164	AM1_C_463	10275				GLU_A_216	3AM_C_461	12823
	LYS_A_193	0AM_C_471	10737				LYS_A_166	0AG_C_460	16309				ARG_A_125	ANN_C_466	12935
	GLU_B_425	2AM_C_462	14138				ASP_A_181	0AG_C_460	16422				ASP_A_101	ANN_C_466	10398
	LYS_A_182	3AM_C_461	15814				LYS_A_166	0AG_C_460	16422				TYR_A_185	0AG_C_460	19433
	GLU_A_96	GNA_C_464	19456				HIS_A_201	0AG_C_460	11184				GLU_A_215	0AG_C_460	19433
	CYS_A_194	0AM_C_471	10737				HIS_A_201	0AG_C_460	11184				LYS_A_199	2AM_C_462	18637
	LYS_A_127	2AM_C_462	14138				ASP_A_95	0AM_C_469	14484				LYS_A_127	2AM_C_462	12119
	ASP_A_192	AM1_C_463	16132				TYR_A_164	2AM_C_462	19135				GLU_A_216	3AM_C_461	15733
	TYR_A_164	AM1_C_463	16132				ASP_A_181	3AM_C_461	16309				TYR_A_164	3AM_C_461	18637
	TYR_A_100	ANN_C_466	13013				ASP_A_181	3AM_C_461	16309				GLU_A_216	3AM_C_461	12490
	TRP_B_427	GNA_C_464	12882				LYS_A_199	AM1_C_463	13263				LYS_A_199	AM1_C_463	18637
	GLU_A_96	GNA_C_464	15804				ASP_A_192	AM1_C_463	13263				TYR_A_164	AM1_C_463	18637
	GLU_A_96	GNA_C_464	15804				TYR_A_164	AM1_C_463	11184				LYS_A_99	ANN_C_466	12464
	GLU_A_96	GNA_C_464	19456				ASP_A_192	AM1_C_463	11184				ASP_A_181	0AG_C_460	13419
	ALA_A_98	GNP_C_465	17094				GLU_A_196	AM6_C_470	10993				GLU_B_425	2AM_C_462	12119
	LYS_A_193	0AM_C_471	14070				LYS_A_99	GNA_C_464	14370				GLU_B_425	2AM_C_462	12119
	CYS_A_194	0AM_C_471	10434				LYS_A_99	GNA_C_464	14370				GLU_A_216	0AG_C_460	15715
	LYS_A_193	0AM_C_471	10434				LYS_A_99	GNP_C_465	15845				LYS_A_127	2AM_C_462	12119
	GLU_A_96	GNP_C_465	17094				LYS_A_99	GNP_C_465	15845				LYS_A_199	AM1_C_463	12783
	GLY_A_195	0AM_C_471	18478				LYS_A_166	0AG_C_460	16422				LYS_A_99	ANN_C_466	13317
	GLU_A_159	0AM_C_471	10737				ASP_A_95	0AM_C_469	13138				GLU_A_216	0AG_C_460	10326
	CYS_A_194	0AM_C_471	10737				ASP_A_95	0AM_C_469	11659				GLU_A_215	0AG_C_460	10326
	GLU_A_159	0AM_C_471	10829				ASP_A_95	0AM_C_469	11659				LYS_A_127	2AM_C_462	13419
	GLY_A_195	0AM_C_471	10829				LYS_A_199	AM1_C_463	15113				LYS_A_127	2AM_C_462	15444
	LYS_A_127	2AM_C_462	14138				TYR_A_164	AM1_C_463	19135				LYS_A_127	2AM_C_462	12119
	LYS_A_127	3AM_C_461	14138				ASP_A_192	AM1_C_463	19135				LYS_A_127	2AM_C_462	12119
	GLU_A_159	0AM_C_471	10737				ARG_A_125	ANN_C_466	17852				LYS_A_199	AM1_C_463	12783
	GLU_A_159	0AM_C_471	10737				LYS_A_89	2AM_C_462	16309				LYS_A_182	0AG_C_460	15885
	LYS_A_127	2AM_C_462	14138				LYS_A_89	2AM_C_462	16309				LYS_A_182	0AG_C_460	18625
	ASP_A_94	2AM_C_462	18577				GLU_A_196	AM6_C_470	14259				LYS_A_182	0AG_C_460	18625
	HIS_A_201	3AM_C_461	12867				LYS_A_99	GNA_C_464	19623				TYR_A_185	0AG_C_460	18971
	GLU_A_96	GNA_C_464	17094				LYS_A_99	GNP_C_465	14398				GLU_A_215	0AG_C_460	18971
	GLU_A_96	GNA_C_464	17094				LYS_A_166	0AG_C_460	16422				HIS_A_201	3AM_C_461	12783
	ALA_A_98	GNP_C_465	17094				GLU_A_216	0AG_C_460	19497				GLU_A_216	3AM_C_461	15465
	GLU_A_159	0AM_C_471	19011				GLU_A_216	0AG_C_460	17789				GLU_A_216	3AM_C_461	15465
	CYS_A_194	0AM_C_471	19011				GLU_A_216	0AG_C_460	17789				ASP_A_192	AM1_C_463	14885
	ASP_A_95	2AM_C_462	16077				TYR_A_164	3AM_C_461	19135				LYS_A_199	AM1_C_463	14885
	LYS_A_127	3AM_C_461	14138				ASP_A_192	AM1_C_463	14756				ASP_A_101	ANN_C_466	18074
	TYR_A_164	AM1_C_463	17304				LYS_A_199	AM1_C_463	14756				LYS_A_127	2AM_C_462	13642
	TYR_A_164	AM1_C_463	17304				CYS_A_194	AM1_C_463	15113				GLU_B_425	2AM_C_462	15116
	LYS_A_99	ANN_C_466	17232				TYR_A_164	AM1_C_463	19135				ASP_A_192	AM1_C_463	13531
	GLU_A_96	GNA_C_464	15804				ASP_A_192	AM1_C_463	19135				CYS_A_194	AM6_C_470	18697
	TRP_B_427	GNA_C_464	15804				ARG_A_125	GNA_C_464	17852				ARG_A_125	0AM_C_471	10195
	GLU_A_96	GNA_C_464	18812				ARG_A_125	GNA_C_464	18398				MET_B_429	0AM_C_471	10195
	GLU_A_159	0AM_C_471	19011				LYS_A_99	GNA_C_464	10881				THR_B_430	0AM_C_471	10158
	LYS_A_127	2AM_C_462	14138				GLU_A_216	0AG_C_460	17789				GLU_B_425	2AM_C_462	12119
	ASP_A_94	2AM_C_462	16077				LYS_A_199	AM1_C_463	15113				GLU_B_425	2AM_C_462	12119
	ASP_A_95	2AM_C_462	16077				TYR_A_164	AM1_C_463	19135				TYR_A_164	3AM_C_461	15829
	LYS_A_127	3AM_C_461	14138				ASP_A_192	AM1_C_463	19135				LYS_A_127	3AM_C_461	12119
	GLU_A_96	GNA_C_464	15804				ARG_A_125	GNP_C_465	17852				GLU_A_216	3AM_C_461	15444
	TRP_B_427	GNA_C_464	15804				HIS_A_218	0AG_C_460	13674				ASP_A_192	AM1_C_463	13531
	GLU_A_96	GNA_C_464	18812				HIS_A_201	0AG_C_460	9957				LYS_A_199	AM1_C_463	13531
	CYS_A_194	0AM_C_471	19011				LYS_A_199	AM1_C_463	15113				TYR_A_164	AM1_C_463	15829
	LYS_A_127	2AM_C_462	14138				LYS_A_199	AM1_C_463	19135				CYS_A_194	AM6_C_470	13273
	ASP_A_94	2AM_C_462	15913				LYS_A_199	AM1_C_463	19135				TRP_B_427	GNA_C_464	9914
	ASP_A_94	2AM_C_462	16077				TYR_A_164	AM1_C_463	9957				LYS_A_127	GNP_C_465	9914
	ASP_A_95	2AM_C_462	16077				ASP_A_192	AM1_C_463	9957				MET_B_429	0AM_C_471	18697
	LYS_A_127	3AM_C_461	14138				LYS_A_99	GNA_C_464	16309				TYR_A_164	3AM_C_461	13531
	TYR_A_164	3AM_C_461	17304				ARG_A_125	GNA_C_464	18398				TYR_A_164	3AM_C_461	13531
	TYR_A_100	ANN_C_466	10233				ASP_A_181	3AM_C_461	12340				ASP_A_192	AM1_C_463	14700
	GLU_A_96	GNA_C_464	15804				ASP_A_181	3AM_C_461	12340				LYS_A_199	AM1_C_463	14700
	TRP_B_427	GNA_C_464	15804				LYS_A_199	AM1_C_463	15113				TYR_A_164	AM1_C_463	13531
	GLU_A_96	GNA_C_464	18812				ASP_A_192	AM1_C_463	9957				CYS_A_194	AM6_C_470	12533
	GLU_A_159	0AM_C_471	19011				ASP_A_192	AM1_C_463	9957				TRP_B_427	GNA_C_464	17898
	GLU_A_159	0AM_C_471	19452				ASP_A_181	3AM_C_461	16778				LYS_A_127	GNP_C_465	17898
	LYS_A_127	2AM_C_462	14138				LYS_A_199	AM1_C_463	15113				GLU_A_159	0AM_C_471	17030
	LYS_A_127	3AM_C_461	14138				ASP_A_192	AM1_C_463	9957				LYS_A_127	3AM_C_461	12119
	GLU_A_96	GNA_C_464	15804				HIS_A_201	AM1_C_463	9957				CYS_A_194	AM6_C_470	19436
	GLU_A_96	GNA_C_464	15804				GLU_A_196	AM6_C_470	14657				TYR_A_100	ANN_C_466	18749
	GLU_A_96	GNA_C_464	18812				ARG_A_125	GNA_C_464	17852				ASP_A_181	0AG_C_460	14811
	LYS_A_193	0AM_C_471	19011				GLU_A_216	0AG_C_460	10233				ASP_A_181	0AG_C_460	14811
	LYS_A_127	2AM_C_462	9875				LYS_A_89	2AM_C_462	17599				TYR_A_185	0AG_C_460	10454
	LYS_A_127	3AM_C_461	9875				ASP_A_192	AM1_C_463	18074				ASP_A_192	AM1_C_463	14676
	ASP_A_95	2AM_C_462	14138				ASP_A_192	AM1_C_463	18074				TYR_A_100	ANN_C_466	15014
	LYS_A_127	3AM_C_461	18794				ASP_A_181	0AG_C_460	13702				LYS_A_99	ANN_C_466	15014
	TYR_A_164	AM1_C_463	9722				LYS_A_127	2AM_C_462	17599				GLU_A_216	0AG_C_460	10454
	GLU_A_96	GNA_C_464	15804				LYS_A_127	2AM_C_462	17599				GLU_A_215	0AG_C_460	10454
	GLU_A_96	GNA_C_464	15804				ASP_A_192	AM1_C_463	16723				LYS_A_127	2AM_C_462	15063
	GLU_A_96	GNA_C_464	18812				TYR_A_164	AM1_C_463	16723				LYS_A_127	2AM_C_462	15063
	GLU_A_96	GNA_C_464	18812				GLU_A_196	AM6_C_470	12379				LYS_A_127	2AM_C_462	12119
	GLU_A_159	0AM_C_471	16366				ARG_A_125	ANN_C_466	9728				GLU_B_425	2AM_C_462	12119
	GLU_A_159	0AM_C_471	16366				HIS_A_201	0AG_C_460	13577				HIS_A_201	3AM_C_461	14676
	LYS_A_127	2AM_C_462	18794				HIS_A_201	0AG_C_460	13577				LYS_A_127	3AM_C_461	12119
	LYS_A_127	2AM_C_462	18794				GLU_A_196	AM6_C_470	19293				TYR_A_164	AM1_C_463	14676
	GLU_A_96	GNA_C_464	15804				ARG_A_125	GNA_C_464	13679				ASP_A_192	AM1_C_463	14676
	GLU_A_96	GNA_C_464	15804				LYS_A_99	GNA_C_464	18398				ASP_A_101	ANN_C_466	16223
	GLU_A_96	GNA_C_464	18812				ARG_A_125	GNP_C_465	13679				ASP_A_192	AM1_C_463	18537
	GLY_A_195	0AM_C_471	10737				ARG_A_125	GNP_C_465	13679				ASP_A_101	ANN_C_466	18168
	LYS_A_127	2AM_C_462	18794				LYS_A_166	0AG_C_460	10116				LYS_A_127	GNP_C_465	16530
	LYS_A_127	2AM_C_462	18794				ASP_A_181	3AM_C_461	15759				GLU_A_196	0AM_C_471	16338
	ASP_A_94	2AM_C_462	15913				ASP_A_192	AM1_C_463	16723				GLU_A_159	0AM_C_471	10359
	LYS_A_182	3AM_C_461	15943				ARG_A_125	GNP_C_465	13679				GLU_B_425	2AM_C_462	15116
	LYS_A_99	ANN_C_466	13629				ARG_A_125	GNP_C_465	13679				LYS_A_199	AM1_C_463	17684
	GLU_A_216	0AG_C_460	17504				ASP_A_192	AM1_C_463	18482				GLU_A_196	AM6_C_470	16338
	GLU_A_216	0AG_C_460	17918				ASP_A_192	AM1_C_463	18482				GLU_A_159	0AM_C_471	18022
	LYS_A_127	2AM_C_462	18794				ARG_A_125	GNP_C_465	13679				ASP_A_192	AM1_C_463	18122
	LYS_A_127	2AM_C_462	18794				ASP_A_181	3AM_C_461	11865				CYS_A_194	AM6_C_470	17030
	LYS_A_127	3AM_C_461	18794				ASP_A_181	3AM_C_461	11865				LYS_A_127	GNP_C_465	16526
	ASP_A_94	3AM_C_461	15943				ASP_A_181	0AG_C_460	11865				GLU_A_216	0AG_C_460	16369
	GLU_A_159	0AM_C_471	11566				ASP_A_181	0AG_C_460	11865				TYR_A_185	0AG_C_460	13235
	LYS_A_127	2AM_C_462	18794				GLU_A_196	AM6_C_470	12931				GLU_A_216	0AG_C_460	17573
	LYS_A_127	2AM_C_462	18794				ARG_A_125	GNP_C_465	13679				GLU_A_215	0AG_C_460	17573
	ASP_A_94	3AM_C_461	13847				LYS_A_99	GNP_C_465	18894				ASP_A_181	0AG_C_460	10911
	LYS_A_127	3AM_C_461	18794				LYS_A_166	0AG_C_460	10116				LYS_A_127	2AM_C_462	15116
	GLU_B_425	2AM_C_462	18794				GLU_A_216	0AG_C_460	12515				LYS_A_127	2AM_C_462	15116
	LYS_A_127	3AM_C_461	18794				GLU_A_216	0AG_C_460	12515				ARG_A_125	ANN_C_466	18559
	GLU_A_96	GNA_C_464	14290				HIS_A_218	0AG_C_460	18482				ARG_A_125	GNP_C_465	19294
	GLY_A_195	0AM_C_471	10024				CYS_A_194	0AM_C_471	16319				ASP_A_181	0AG_C_460	13059
	ASP_A_94	2AM_C_462	13265				ASP_A_192	AM1_C_463	18817				ASP_A_181	0AG_C_460	13059
	LYS_A_127	3AM_C_461	18794				LYS_A_199	AM1_C_463	18817				GLU_A_216	0AG_C_460	14085
	GLU_A_216	0AG_C_460	18344				GLU_A_196	AM6_C_470	12931				TYR_A_185	0AG_C_460	14085
	ALA_A_98	GNA_C_464	18812				GLU_A_196	AM6_C_470	15533				GLU_A_216	0AG_C_460	9810
	ALA_A_98	GNP_C_465	18812				GLY_A_195	AM6_C_470	11344				LYS_A_127	2AM_C_462	12419
	ARG_A_205	0AG_C_460	18344				GLY_A_195	AM6_C_470	11344				GLU_B_425	2AM_C_462	12419
	LYS_A_193	0AM_C_471	13169				ARG_A_125	GNA_C_464	13679				ASP_A_192	AM1_C_463	12201
	GLY_A_195	0AM_C_471	13169				ARG_A_125	GNP_C_465	13679				ASP_A_192	AM1_C_463	12201
	GLY_A_195	0AM_C_471	15403				CYS_A_194	0AM_C_471	18237				ARG_A_125	ANN_C_466	16878
	ASP_A_94	2AM_C_462	10782				ASP_A_181	3AM_C_461	9968				ARG_A_125	ANN_C_466	18559
	ASP_A_94	2AM_C_462	11416				ASP_A_181	3AM_C_461	9968				GLU_A_216	0AG_C_460	18644
	ASP_A_192	AM1_C_463	17918				LYS_A_199	AM1_C_463	18817				GLU_A_216	0AG_C_460	18644
	ASP_A_192	AM1_C_463	17918				ASP_A_192	AM1_C_463	18817				ASP_A_192	AM1_C_463	15326
	ALA_A_98	GNA_C_464	18812				GLU_A_196	AM6_C_470	16559				LYS_A_199	AM1_C_463	15326
	TYR_A_100	GNP_C_465	13203				LYS_A_99	GNA_C_464	13679				CYS_A_194	AM6_C_470	17030
	ALA_A_98	GNP_C_465	18812				LYS_A_99	GNP_C_465	13679				GLU_A_216	0AG_C_460	14085
	ALA_A_98	GNP_C_465	18812				ARG_A_125	GNP_C_465	13679				ASP_A_181	0AG_C_460	14293
	ARG_A_205	0AG_C_460	17077				LYS_A_99	GNP_C_465	15340				ARG_A_125	ANN_C_466	10250
	GLU_A_159	0AM_C_471	13169				LYS_A_166	0AG_C_460	10116				LYS_A_127	2AM_C_462	15116
	GLU_A_159	0AM_C_471	13169				LYS_A_166	0AG_C_460	10116				GLY_A_162	2AM_C_462	15116
	GLU_A_159	0AM_C_471	14047				GLU_A_216	0AG_C_460	15332				TRP_B_427	GNA_C_464	16564
	LYS_A_127	2AM_C_462	18794				GLU_A_216	0AG_C_460	15332				THR_B_430	0AM_C_471	16309
	LYS_A_127	2AM_C_462	18794				LYS_A_89	2AM_C_462	15814				THR_B_430	0AM_C_471	16683
	TYR_A_164	AM1_C_463	17918				LYS_A_127	2AM_C_462	11730				LYS_A_199	AM1_C_463	13203
	LYS_A_199	AM1_C_463	17918				LYS_A_127	2AM_C_462	11730				LYS_A_127	GNP_C_465	18684
	LYS_A_99	ANN_C_466	17454				ASP_A_192	AM1_C_463	18817				GLU_A_159	0AM_C_471	13730
	TYR_A_164	0AG_C_460	17918				LYS_A_199	AM1_C_463	18817				LYS_A_127	2AM_C_462	15116
	LYS_A_193	0AM_C_471	13169				LYS_A_99	GNP_C_465	11063				LYS_A_127	2AM_C_462	15116
	LYS_A_193	0AM_C_471	18744				GLU_A_216	0AG_C_460	16150				CYS_A_194	AM1_C_463	13203
	LYS_A_127	2AM_C_462	18794				GLY_A_195	AM6_C_470	15035				TRP_B_427	GNA_C_464	11163
	LYS_A_127	2AM_C_462	18794				GLY_A_195	AM6_C_470	15035				LYS_A_199	AM1_C_463	13203
	HIS_A_201	3AM_C_461	17918				ARG_A_125	GNA_C_464	13679				CYS_A_194	AM1_C_463	13203
	LYS_A_199	AM1_C_463	12331				LYS_A_99	GNA_C_464	10881				TYR_A_164	AM1_C_463	11063
	GLY_A_195	0AM_C_471	16378				LYS_A_99	GNA_C_464	10881				ASP_A_192	AM1_C_463	11063
	LYS_A_193	0AM_C_471	16378				LYS_A_99	GNP_C_465	16604				ASP_A_101	ANN_C_466	12191
	LYS_A_127	2AM_C_462	18794				ASP_A_181	0AG_C_460	11053				LYS_A_127	GNP_C_465	14670
	ASP_A_94	2AM_C_462	11233				ASP_A_181	0AG_C_460	11053				LYS_A_127	GNP_C_465	15844
	ARG_A_205	0AG_C_460	12975				TRP_B_427	2AM_C_462	13587				ARG_A_125	GNP_C_465	15844
	LYS_A_193	0AM_C_471	13169				GLU_A_196	AM6_C_470	16319				TYR_A_185	0AG_C_460	13301
	LYS_A_127	3AM_C_461	18794				ARG_A_125	GNP_C_465	13679				ASP_A_181	0AG_C_460	18193
	GLU_A_196	AM6_C_470	18910				ARG_A_125	GNP_C_465	14553				GLU_A_159	0AM_C_471	13730
	LYS_A_99	ANN_C_466	17454				GLU_A_216	0AG_C_460	14181				GLU_A_216	3AM_C_461	15376
	ALA_A_98	GNA_C_464	18812				ASP_A_181	0AG_C_460	11053				GLU_A_216	0AG_C_460	10324
	GLU_A_96	GNA_C_464	16470				ASP_A_181	0AG_C_460	11053				ASP_A_181	0AG_C_460	18193
	ALA_A_98	GNP_C_465	18812				LYS_A_199	AM1_C_463	11593				ARG_A_125	0AM_C_471	17810
	LYS_A_193	0AM_C_471	14047				LYS_A_199	AM1_C_463	11593				LYS_A_127	2AM_C_462	15116
	LYS_A_193	0AM_C_471	14047				ASP_A_192	AM1_C_463	11626				LYS_A_127	2AM_C_462	15116
	LYS_A_127	2AM_C_462	18794				TYR_A_164	AM1_C_463	11626				CYS_A_194	AM1_C_463	13203
	LYS_A_127	2AM_C_462	18794				GLY_A_195	AM6_C_470	13606				ASP_A_101	ANN_C_466	14837
	ALA_A_98	GNA_C_464	18812				GLU_A_196	AM6_C_470	16319				GLU_A_216	0AG_C_460	15376
	TYR_A_100	GNP_C_465	17950				ARG_A_125	ANN_C_466	14553				GLY_A_162	2AM_C_462	15116
	ALA_A_98	GNP_C_465	18812				ARG_A_125	ANN_C_466	18382				GLU_A_216	3AM_C_461	15376
	LYS_A_127	2AM_C_462	15943				LYS_A_99	GNP_C_465	13302				LYS_A_199	AM1_C_463	13203
	ASP_A_95	2AM_C_462	14382				LYS_A_99	GNP_C_465	13302				CYS_A_194	AM1_C_463	13203
	LYS_A_127	3AM_C_461	15943				GLU_A_216	0AG_C_460	13673				LYS_A_199	AM1_C_463	18592
	GLU_A_96	GNA_C_464	14382				GLU_A_216	0AG_C_460	13673				LYS_A_199	AM1_C_463	18592
	GLU_A_96	GNA_C_464	14382				ASP_A_181	0AG_C_460	11053				TYR_A_164	AM1_C_463	11063
	GLU_A_159	0AM_C_471	12027				TYR_A_164	AM1_C_463	11626				ASP_A_192	AM1_C_463	11063
	LYS_A_193	0AM_C_471	12027				TYR_A_164	AM1_C_463	11626				CYS_A_194	AM6_C_470	16487
	ASP_A_94	2AM_C_462	13998				GLU_A_196	AM6_C_470	16319				TYR_A_185	0AG_C_460	9892
	HIS_A_201	3AM_C_461	17918				ARG_A_125	ANN_C_466	13786				GLU_B_425	2AM_C_462	15116
	ILE_A_97	ANN_C_466	16819				LYS_A_99	GNA_C_464	13679				GLU_B_425	2AM_C_462	15116
	GLU_A_96	GNA_C_464	14382				ARG_A_125	GNA_C_464	13679				TYR_A_164	3AM_C_461	17965
	GLU_A_96	GNA_C_464	14382				ARG_A_125	GNP_C_465	14842				ASP_A_192	AM1_C_463	17965
	TRP_B_427	GNA_C_464	15563				LYS_A_99	GNP_C_465	16975				TYR_A_164	AM1_C_463	17965
	GLU_A_159	0AM_C_471	12205				LYS_A_99	GNP_C_465	16975				ASP_A_192	AM1_C_463	18592
	GLU_A_159	0AM_C_471	12205				LYS_A_166	0AG_C_460	11053				ARG_A_125	ANN_C_466	15987
	GLU_A_196	0AM_C_471	14668				LYS_A_166	0AG_C_460	11053				ASP_A_101	ANN_C_466	16841
	LYS_A_193	0AM_C_471	16163				ASP_A_181	0AG_C_460	14230				ARG_A_125	GNP_C_465	14593
	GLY_A_195	0AM_C_471	18351				ASP_A_181	0AG_C_460	14230				ARG_A_125	GNP_C_465	15987
	GLU_A_96	GNA_C_464	14382				ASP_A_192	AM1_C_463	18817				ARG_A_125	GNP_C_465	17166
	GLU_A_159	0AM_C_471	12205				ASP_A_192	AM1_C_463	18817				MET_B_429	0AM_C_471	16625
	GLU_A_159	0AM_C_471	12205				TYR_A_164	AM1_C_463	11626				THR_B_430	0AM_C_471	16625
	LYS_A_127	3AM_C_461	15943				ASP_A_192	AM1_C_463	11626				LYS_A_127	2AM_C_462	15116
	GLU_A_96	GNA_C_464	18812				GLU_A_196	AM6_C_470	16319				LYS_A_127	2AM_C_462	15116
	LYS_A_127	2AM_C_462	15943				ARG_A_125	GNP_C_465	14553				LYS_A_199	AM1_C_463	13203
	ASP_A_95	2AM_C_462	15340				ARG_A_125	GNP_C_465	14842				ASP_A_101	ANN_C_466	12848
	ASP_A_94	2AM_C_462	15340				ASP_A_192	AM1_C_463	14866				GLU_A_216	0AG_C_460	14339
	ASP_A_95	2AM_C_462	12696				LYS_A_199	AM1_C_463	14866				ARG_A_125	0AM_C_471	17373
	LYS_A_199	AM1_C_463	19239				ASP_A_192	AM1_C_463	18817				THR_B_430	0AM_C_471	17373
	LYS_A_199	AM1_C_463	19239				TYR_A_164	AM1_C_463	18817				GLU_B_425	2AM_C_462	16753
	TYR_A_164	AM1_C_463	16714				ARG_A_125	GNA_C_464	14553				TRP_B_427	GNA_C_464	13322
	CYS_A_194	CBM_C_464	14486				TRP_B_427	GNA_C_464	13679				TYR_A_185	0AG_C_460	13847
	TRP_B_427	2AM_C_462	14382				ARG_A_125	GNP_C_465	14553				LYS_A_127	2AM_C_462	15116
	TRP_B_427	2AM_C_462	15804				ARG_A_125	GNP_C_465	14553				LYS_A_127	2AM_C_462	15116
	ASP_A_95	2AM_C_462	11460				ARG_A_125	GNP_C_465	14842				GLU_B_425	2AM_C_462	16753
	GLY_A_195	0AM_C_471	17464				LYS_A_99	GNP_C_465	15277				GLU_B_425	2AM_C_462	16753
	LYS_A_127	3AM_C_461	16714				GLU_A_216	0AG_C_460	15374				ASP_A_192	AM1_C_463	18592
	LYS_A_182	3AM_C_461	16825				ARG_A_205	0AG_C_460	15374				LYS_A_199	AM1_C_463	18592
	TRP_B_427	2AM_C_462	15804				LYS_A_166	0AG_C_460	11626				GLU_A_215	0AG_C_460	12807
	LYS_A_127	3AM_C_461	16714				ASP_A_181	0AG_C_460	12708				TYR_A_185	0AG_C_460	14251
	GLU_A_96	GNA_C_464	14382				GLU_A_216	0AG_C_460	16253				LYS_A_127	2AM_C_462	15116
	GLU_B_425	2AM_C_462	16714				GLU_A_216	0AG_C_460	16253				LYS_A_127	2AM_C_462	15116
	LYS_A_199	AM1_C_463	13515				ASP_A_181	0AG_C_460	11298				ASP_A_192	AM1_C_463	17965
	ASP_A_192	AM1_C_463	19239				ASP_A_181	0AG_C_460	11298				LYS_A_199	AM1_C_463	17965
	ASP_A_192	AM1_C_463	19239				CYS_A_194	0AM_C_471	15815				ASP_A_101	ANN_C_466	10900
	LYS_A_99	ANN_C_466	16916				GLU_A_159	0AM_C_471	15815				TYR_A_185	0AG_C_460	17078
	GLU_A_96	GNA_C_464	14382				TYR_A_164	3AM_C_461	18817				GLU_A_159	0AM_C_471	13730
	GLY_A_195	0AM_C_471	11071				LYS_A_199	AM1_C_463	14866				GLU_A_159	0AM_C_471	18345
	LYS_A_193	0AM_C_471	11071				ASP_A_192	AM1_C_463	11593				LYS_A_127	2AM_C_462	15116
	CYS_A_194	0AM_C_471	16078				LYS_A_199	AM1_C_463	11593				LYS_A_127	2AM_C_462	15116
	GLY_A_195	0AM_C_471	17998				TYR_A_164	AM1_C_463	18817				HIS_A_201	3AM_C_461	11013
	TYR_A_164	2AM_C_462	14205				ASP_A_192	AM1_C_463	18817				CYS_A_194	AM6_C_470	19436
	GLU_B_425	2AM_C_462	16714				ARG_A_125	ANN_C_466	14553				ASP_A_101	ANN_C_466	13478
	GLU_B_425	2AM_C_462	16714				ARG_A_125	ANN_C_466	14553				ASP_A_101	ANN_C_466	13478
	LYS_A_127	3AM_C_461	13115				ARG_A_205	0AG_C_460	16782				TYR_A_185	0AG_C_460	10168
	TYR_A_164	AM1_C_463	14205				GLU_A_216	0AG_C_460	16735				GLU_A_215	0AG_C_460	10168
	GLU_A_96	GNA_C_464	14382				ASP_A_181	0AG_C_460	19055				GLU_A_216	0AG_C_460	11973
	GLU_A_96	GNA_C_464	14382				HIS_A_218	0AG_C_460	11439				GLU_A_215	0AG_C_460	11973
	ASP_A_94	2AM_C_462	13944				LYS_A_199	AM1_C_463	11593				ASP_A_192	AM1_C_463	12029
	GLU_B_425	2AM_C_462	16714				LYS_A_199	AM1_C_463	11843				ASP_A_192	AM1_C_463	12029
	ASP_A_94	2AM_C_462	17479				LYS_A_99	GNA_C_464	15814				TYR_A_185	0AG_C_460	14838
	GLU_B_425	3AM_C_461	16714				LYS_A_99	GNA_C_464	16454				GLU_A_215	0AG_C_460	14838
	LYS_A_199	AM1_C_463	10196				ARG_A_205	0AG_C_460	13314				ASP_A_181	0AG_C_460	16807
	LYS_A_199	AM1_C_463	10196				ASP_A_181	0AG_C_460	12708				ASP_A_181	0AG_C_460	16807
	TYR_A_164	AM1_C_463	11783				ASP_A_181	0AG_C_460	12708				HIS_A_201	3AM_C_461	11411
	LYS_A_199	AM1_C_463	11783				HIS_A_201	0AG_C_460	11843				GLU_A_216	3AM_C_461	11411
	TYR_A_100	ANN_C_466	16768				GLU_B_425	2AM_C_462	17637				ASP_A_181	0AG_C_460	10486
	LYS_A_99	ANN_C_466	12057				CYS_A_194	AM6_C_470	18443				ASP_A_181	0AG_C_460	10486
	GLU_A_96	GNA_C_464	14382				ARG_A_125	ANN_C_466	10108				GLU_B_425	2AM_C_462	16753
	TRP_B_427	GNA_C_464	14382				ARG_A_125	GNA_C_464	18099				GLU_A_216	3AM_C_461	11411
	GLU_A_159	0AM_C_471	17880				LYS_A_99	GNA_C_464	10762				ASP_A_192	AM1_C_463	14448
	GLU_A_159	0AM_C_471	15726				ARG_A_125	GNP_C_465	14553				ASP_A_192	AM1_C_463	12029
	GLU_A_159	0AM_C_471	16078				ARG_A_125	GNP_C_465	18099				TYR_A_164	AM1_C_463	12029
	GLU_A_159	0AM_C_471	16078				LYS_A_99	GNP_C_465	10762				ASP_A_181	0AG_C_460	19103
	ASP_A_95	2AM_C_462	15501				ARG_A_205	0AG_C_460	13314				GLU_A_159	0AM_C_471	15091
	TYR_A_164	AM1_C_463	14205				LYS_A_166	0AG_C_460	11626				GLU_A_159	0AM_C_471	15091
	ASP_A_192	AM1_C_463	11783				GLU_B_425	2AM_C_462	17637				GLU_B_425	2AM_C_462	16753
	TYR_A_164	AM1_C_463	11783				LEU_B_426	2AM_C_462	17637				HIS_A_201	3AM_C_461	11411
	GLU_A_196	0AM_C_471	11622				CYS_A_194	AM6_C_470	15815				CYS_A_194	AM6_C_470	14593
	CYS_A_194	0AM_C_471	15726				ARG_A_125	ANN_C_466	14553				ASP_A_101	ANN_C_466	13485
	TYR_A_100	ANN_C_466	13770				ARG_A_125	GNA_C_464	14553				ASP_A_101	ANN_C_466	13485
	GLU_A_96	GNA_C_464	14382				ARG_A_125	GNA_C_464	18099				TYR_A_185	0AG_C_460	14162
	GLU_A_96	GNA_C_464	18812				ARG_A_125	GNP_C_465	18099				GLU_A_215	0AG_C_460	14162
	TRP_B_427	GNA_C_464	18812				LYS_A_166	0AG_C_460	11626				GLU_A_216	0AG_C_460	10289
	LYS_A_127	2AM_C_462	16714				ASP_A_181	0AG_C_460	16139				GLU_A_215	0AG_C_460	10289
	ALA_A_98	GNA_C_464	18812				ASP_A_181	0AG_C_460	18135				LYS_A_99	ANN_C_466	15841
	ALA_A_98	GNP_C_465	18812				ASP_A_181	0AG_C_460	18135				TYR_A_185	0AG_C_460	14162
	GLU_A_96	GNP_C_465	18812				CYS_A_194	0AM_C_471	15815				GLU_A_216	0AG_C_460	14162
	LYS_A_127	3AM_C_461	16714				GLU_B_425	2AM_C_462	13942				LYS_A_127	2AM_C_462	12337
	ASP_A_192	AM1_C_463	19239				GLU_B_425	2AM_C_462	13942				GLU_B_425	2AM_C_462	15116
	ASP_A_192	AM1_C_463	19239				ASP_A_192	AM1_C_463	9784				HIS_A_201	3AM_C_461	13381
	LYS_A_99	ANN_C_466	9779				CYS_A_194	AM6_C_470	13581				LYS_A_99	ANN_C_466	11604
	GLU_A_96	GNA_C_464	12535				ARG_A_125	GNA_C_464	14553				LYS_A_127	GNP_C_465	11212
	GLU_A_96	GNA_C_464	14382				LYS_A_99	GNA_C_464	16454				GLU_A_216	0AG_C_460	14162
	TRP_B_427	GNA_C_464	14382				HIS_A_201	0AG_C_460	15533				LYS_A_127	2AM_C_462	15116
	ALA_A_98	GNP_C_465	12535				ASP_A_181	0AG_C_460	18135				LYS_A_127	2AM_C_462	15116
	GLU_A_159	0AM_C_471	18209				GLU_A_216	0AG_C_460	10412				ASP_A_192	AM1_C_463	13381
	GLU_A_159	0AM_C_471	18209				CYS_A_194	0AM_C_471	15815				LYS_A_199	AM1_C_463	13381
	LYS_A_127	2AM_C_462	14936				TYR_A_164	AM1_C_463	19595				CYS_A_194	AM6_C_470	19436
	LYS_A_127	2AM_C_462	16714				ASP_A_192	AM1_C_463	19595				ASP_A_181	0AG_C_460	18639
	LYS_A_127	3AM_C_461	14936				ARG_A_125	GNP_C_465	15352				GLU_B_425	2AM_C_462	15116
	LYS_A_127	3AM_C_461	16714				ARG_A_205	0AG_C_460	13551				LYS_A_127	2AM_C_462	15116
	ASP_A_192	AM1_C_463	19239				LYS_A_166	0AG_C_460	11626				LYS_A_199	AM1_C_463	17090
	TYR_A_164	AM1_C_463	19239				GLU_B_425	2AM_C_462	13942				ASP_A_192	AM1_C_463	13381
	LYS_A_99	ANN_C_466	13253				GLU_B_425	2AM_C_462	13942				TYR_A_164	AM1_C_463	13381
	ALA_A_98	GNA_C_464	12535				GLU_B_425	2AM_C_462	17599				LYS_A_99	ANN_C_466	9707
	GLU_A_96	GNA_C_464	14382				LYS_A_127	2AM_C_462	17599				LYS_A_127	GNA_C_464	17883
	TYR_A_100	GNP_C_465	12447				LYS_A_199	AM1_C_463	14866				LYS_A_127	GNP_C_465	17883
	GLU_A_159	0AM_C_471	13000				TYR_A_164	AM1_C_463	19595				LYS_A_127	GNP_C_465	17883
	GLU_A_159	0AM_C_471	13000				ASP_A_192	AM1_C_463	19595				TYR_A_185	0AG_C_460	12346
	LYS_A_127	2AM_C_462	14936				LYS_A_99	GNA_C_464	12140				GLU_A_159	0AM_C_471	12082
	ASP_A_94	2AM_C_462	15427				LYS_A_99	GNP_C_465	10824				TYR_A_164	AM1_C_463	13381
	LYS_A_127	3AM_C_461	14936				LYS_A_99	GNP_C_465	12140				LYS_A_199	AM1_C_463	13381
	LYS_A_199	AM1_C_463	18435				LYS_A_99	GNP_C_465	12140				CYS_A_194	AM1_C_463	17090
	ASP_A_192	AM1_C_463	19239				LYS_A_166	0AG_C_460	11626				CYS_A_194	AM6_C_470	10025
	TYR_A_164	AM1_C_463	19239				CYS_A_194	0AM_C_471	15815				GLU_A_216	0AG_C_460	14688
	GLU_A_96	GNA_C_464	14382				GLU_B_425	2AM_C_462	13942				GLU_A_216	0AG_C_460	14688
	TRP_B_427	GNA_C_464	14382				LYS_A_199	AM1_C_463	14866				GLU_A_216	0AG_C_460	12346
	CYS_A_194	0AM_C_471	17986				TYR_A_164	AM1_C_463	19595				TYR_A_185	0AG_C_460	12346
	LYS_A_127	2AM_C_462	13980				ASP_A_192	AM1_C_463	19595				GLU_A_216	0AG_C_460	16624
	LYS_A_127	3AM_C_461	13980				LYS_A_99	GNP_C_465	10824				LYS_A_127	2AM_C_462	15116
	TYR_A_164	AM1_C_463	19239				ARG_A_125	GNP_C_465	11742				LYS_A_127	2AM_C_462	15116
	LYS_A_199	AM1_C_463	19239				ASP_A_181	0AG_C_460	9969				LYS_A_199	AM1_C_463	13381
	ASP_A_192	AM1_C_463	18435				CYS_A_194	0AM_C_471	15815				LYS_A_199	AM1_C_463	10028
	ASP_A_192	AM1_C_463	18435				GLU_B_425	2AM_C_462	13942				GLU_A_159	0AM_C_471	14593
	LYS_A_99	ANN_C_466	17627				TYR_A_164	3AM_C_461	19595				CYS_A_194	0AM_C_471	10025
	ARG_A_205	0AG_C_460	9894				LYS_A_99	GNP_C_465	12140				LYS_A_127	2AM_C_462	15116
	GLU_A_159	0AM_C_471	17986				GLU_B_425	2AM_C_462	13942				LYS_A_127	2AM_C_462	15116
	CYS_A_194	0AM_C_471	17986				GLU_B_425	2AM_C_462	13942				TRP_B_427	GNA_C_464	17883
	ASP_A_192	AM1_C_463	19239				GLU_B_425	2AM_C_462	17203				LYS_A_127	GNP_C_465	17883
	ASP_A_192	AM1_C_463	19239				LYS_A_127	2AM_C_462	17203				ASP_A_181	0AG_C_460	15351
	TYR_A_164	AM1_C_463	11330				TYR_A_164	3AM_C_461	19595				GLU_A_216	0AG_C_460	16263
	ASP_A_192	AM1_C_463	11330				LYS_A_199	AM1_C_463	14866				GLU_A_215	0AG_C_460	16263
	TRP_B_427	GNA_C_464	14382				ASP_A_192	AM1_C_463	16459				TRP_B_427	2AM_C_462	14091
	GLU_A_96	GNA_C_464	14382				LYS_A_199	AM1_C_463	16459				GLU_B_425	2AM_C_462	15116
	LYS_A_193	0AM_C_471	14621				TYR_A_164	AM1_C_463	19595				LYS_A_127	2AM_C_462	15116
	LYS_A_193	0AM_C_471	14621				ASP_A_192	AM1_C_463	19595				ASP_A_192	AM1_C_463	10763
	LYS_A_193	0AM_C_471	17986				HIS_A_201	0AG_C_460	15533				ASP_A_192	AM1_C_463	10763
	LYS_A_127	2AM_C_462	16714				HIS_A_201	0AG_C_460	18700				ASP_A_101	ANN_C_466	10460
	LYS_A_127	2AM_C_462	16714				LYS_A_166	0AG_C_460	11626				ASP_A_181	0AG_C_460	15351
	LYS_A_127	3AM_C_461	16714				TRP_B_427	2AM_C_462	15226				ASP_A_181	0AG_C_460	15351
	HIS_A_201	0AG_C_460	16283				GLU_B_425	2AM_C_462	13942				GLU_A_216	0AG_C_460	12348
	HIS_A_201	0AG_C_460	18555				GLU_B_425	2AM_C_462	17203				GLU_A_216	0AG_C_460	12348
	GLY_A_195	0AM_C_471	12797				GLU_B_425	2AM_C_462	11063				GLU_A_159	0AM_C_471	10025
	CYS_A_194	0AM_C_471	17986				CYS_A_194	AM1_C_463	14866				CYS_A_194	0AM_C_471	10025
	TYR_A_164	AM1_C_463	18970				LYS_A_199	AM1_C_463	19595				GLU_A_159	0AM_C_471	10735
	TYR_A_164	AM1_C_463	18970				CYS_A_194	AM6_C_470	15281				GLU_A_159	0AM_C_471	10735
	LYS_A_99	ANN_C_466	17463				CYS_A_194	AM6_C_470	15815				GLU_B_425	2AM_C_462	15116
	GLU_A_196	0AM_C_471	11557				ARG_A_125	ANN_C_466	10204				LYS_A_127	2AM_C_462	15116
	GLU_A_159	0AM_C_471	17986				ARG_A_125	ANN_C_466	11742				LYS_A_127	GNP_C_465	17883
	GLY_A_195	0AM_C_471	10788				ARG_A_125	ANN_C_466	11742				ASP_A_181	0AG_C_460	14356
	GLU_A_196	0AM_C_471	11557				ARG_A_125	GNA_C_464	15910				ASP_A_181	0AG_C_460	15531
	LYS_A_127	2AM_C_462	10996				ARG_A_125	GNP_C_465	11742				ASP_A_181	0AG_C_460	15531
	LYS_A_127	3AM_C_461	10996				GLU_B_425	2AM_C_462	13942				GLU_A_216	0AG_C_460	18698
	ASP_A_192	AM1_C_463	18970				LYS_A_127	2AM_C_462	13942				GLU_A_216	0AG_C_460	18698
	LYS_A_99	ANN_C_466	10841				GLU_B_425	2AM_C_462	17203				GLU_A_159	0AM_C_471	19412
	TYR_A_100	GNP_C_465	10746				LYS_A_199	AM1_C_463	14866				LYS_A_127	2AM_C_462	15116
	LYS_A_127	2AM_C_462	18576				TYR_A_164	AM1_C_463	18700				GLU_B_425	2AM_C_462	15116
	ASP_A_94	2AM_C_462	13611				ASP_A_192	AM1_C_463	18700				LYS_A_127	2AM_C_462	16040
	ASP_A_95	2AM_C_462	12077				ARG_A_125	ANN_C_466	11742				LYS_A_127	2AM_C_462	16040
	GLU_B_425	3AM_C_461	18576				ARG_A_125	GNP_C_465	11742				GLU_B_425	2AM_C_462	13259
	HIS_A_201	3AM_C_461	12123				LYS_A_99	GNP_C_465	18152				CYS_A_194	AM6_C_470	10025
	ASP_A_192	AM1_C_463	14420				ASP_A_181	0AG_C_460	13508				LYS_A_127	2AM_C_462	15116
	ASP_A_192	AM1_C_463	14420				ASP_A_181	0AG_C_460	13508				GLU_B_425	2AM_C_462	15116
	LYS_A_127	2AM_C_462	18576				ASP_A_181	0AG_C_460	13551				GLU_A_216	3AM_C_461	14811
	LYS_A_127	2AM_C_462	18576				TYR_A_164	AM1_C_463	18700				CYS_A_194	AM1_C_463	14175
	ASP_A_94	3AM_C_461	13611				ASP_A_192	AM1_C_463	18700				LYS_A_199	AM1_C_463	10763
	TYR_A_100	ANN_C_466	10841				GLY_A_195	AM6_C_470	15281				ASP_A_101	ANN_C_466	12560
	GLU_A_196	0AM_C_471	11557				GLY_A_195	AM6_C_470	15815				LYS_A_99	ANN_C_466	13536
	TRP_B_427	2AM_C_462	15804				CYS_A_194	AM6_C_470	16834				TRP_B_427	GNA_C_464	13529
	ASP_A_94	2AM_C_462	12077				CYS_A_194	CBM_C_464	14866				TRP_B_427	GNA_C_464	16040
	ASP_A_95	2AM_C_462	12077				TYR_A_164	AM1_C_463	16670				GLU_A_216	0AG_C_460	12348
	CYS_A_194	AM6_C_470	18970				TYR_A_164	AM1_C_463	18700				ASP_A_181	0AG_C_460	12413
	LYS_A_193	0AM_C_471	17986				TYR_A_164	AM1_C_463	18700				LYS_A_182	0AG_C_460	18989
	GLU_A_196	0AM_C_471	11557				CYS_A_194	AM6_C_470	18036				THR_A_183	0AG_C_460	18989
	TYR_A_164	AM1_C_463	14420				LYS_A_99	GNP_C_465	11552				GLU_B_425	2AM_C_462	15116
	ASP_A_192	AM1_C_463	15492				ASP_A_181	0AG_C_460	11626				LYS_A_127	2AM_C_462	15116
	ASP_A_192	AM1_C_463	15492				ASP_A_181	0AG_C_460	11626				GLU_A_216	3AM_C_461	12348
	LYS_A_99	ANN_C_466	15277				TYR_A_164	AM1_C_463	12434				GLU_A_216	3AM_C_461	12348
	LYS_A_193	0AM_C_471	17986				ASP_A_192	AM1_C_463	12434				ASP_A_181	3AM_C_461	12413
	LYS_A_193	0AM_C_471	11325				CYS_A_194	AM6_C_470	17932				LYS_A_199	AM1_C_463	14175
	GLU_A_196	0AM_C_471	11557				LYS_A_99	ANN_C_466	16738				CYS_A_194	AM6_C_470	19436
	GLU_A_196	0AM_C_471	14029				LYS_A_99	ANN_C_466	16738				LYS_A_127	GNP_C_465	19107
	TYR_A_164	2AM_C_462	14420				LYS_A_99	GNA_C_464	16738				LYS_A_127	GNP_C_465	11470
	TRP_B_427	2AM_C_462	15804				LYS_A_99	GNA_C_464	16738				LYS_A_127	2AM_C_462	10987
	LYS_A_127	2AM_C_462	18576				LYS_A_99	GNP_C_465	16738				CYS_A_194	AM1_C_463	14175
	LYS_A_127	2AM_C_462	18576				LYS_A_99	GNP_C_465	16738				CYS_A_194	AM6_C_470	19436
	LYS_A_127	3AM_C_461	18576				LYS_A_99	GNP_C_465	11552				LYS_A_127	GNP_C_465	18126
	ASP_A_192	AM1_C_463	14058				LYS_A_99	GNP_C_465	11552				LYS_A_99	GNP_C_465	14286
	ASP_A_192	AM1_C_463	14058				GLU_A_216	0AG_C_460	19212				ASP_A_181	0AG_C_460	16807
	TYR_A_164	AM1_C_463	14420				GLU_B_425	2AM_C_462	13942				LYS_A_127	2AM_C_462	15687
	ARG_A_205	0AG_C_460	13324				GLU_B_425	2AM_C_462	13942				GLU_B_425	2AM_C_462	15687
	LYS_A_193	0AM_C_471	11306				GLU_B_425	2AM_C_462	18387				ASP_A_181	2AM_C_462	19199
	GLU_A_196	0AM_C_471	11557				LYS_A_199	AM1_C_463	12434				GLU_A_216	3AM_C_461	13037
	GLY_A_195	0AM_C_471	18415				TYR_A_164	AM1_C_463	16723				CYS_A_194	AM1_C_463	14175
	GLU_A_196	0AM_C_471	18415				ASP_A_192	AM1_C_463	16723				HIS_A_201	AM1_C_463	15739
	TRP_B_427	2AM_C_462	13888				LYS_A_166	0AG_C_460	18387				CYS_A_194	AM6_C_470	19436
	ASP_A_94	2AM_C_462	15119				ASP_A_181	0AG_C_460	19633				TRP_B_427	GNA_C_464	18126
	TYR_A_164	AM1_C_463	14420				GLU_A_216	0AG_C_460	10461				ASP_A_181	0AG_C_460	17418
	ASP_A_192	AM1_C_463	14420				GLU_A_216	0AG_C_460	10461				GLU_A_216	0AG_C_460	19138
	TRP_B_427	GNA_C_464	13888				ASP_A_181	0AG_C_460	10658				GLU_A_215	0AG_C_460	19138
	GLU_A_196	0AM_C_471	14471				ASP_A_181	0AG_C_460	10658				GLU_A_159	0AM_C_471	12580
	LYS_A_193	0AM_C_471	17986				LYS_A_199	AM1_C_463	12434				GLU_A_159	0AM_C_471	10876
	TRP_B_427	2AM_C_462	14107				ASP_A_181	0AG_C_460	18387				ASP_A_192	AM1_C_463	14870
	TRP_B_427	2AM_C_462	15804				ASP_A_181	0AG_C_460	18387				LYS_A_127	GNP_C_465	17030
	ASP_A_95	2AM_C_462	9862				CYS_A_194	0AM_C_471	13852				GLU_A_216	0AG_C_460	16293
	TYR_A_164	AM1_C_463	15492				GLU_A_159	0AM_C_471	13852				TYR_A_185	0AG_C_460	11903
	LYS_A_199	AM1_C_463	15492				ASP_A_192	AM1_C_463	13464				GLU_A_159	0AM_C_471	10876
	TYR_A_164	AM1_C_463	10057				ASP_A_192	AM1_C_463	13464				TRP_B_427	2AM_C_462	17059
	TRP_B_427	GNA_C_464	14107				TYR_A_164	AM1_C_463	16723				GLU_A_216	3AM_C_461	9708
	LYS_A_127	2AM_C_462	18472				ASP_A_192	AM1_C_463	16723				GLU_A_216	3AM_C_461	9708
	LYS_A_127	3AM_C_461	18472				GLU_A_216	0AG_C_460	14980				LYS_A_199	AM1_C_463	17053
	GLU_A_96	GNA_C_464	13888				CYS_A_194	0AM_C_471	13852				GLU_A_196	AM6_C_470	15153
	GLU_A_96	GNA_C_464	15804				GLU_A_159	0AM_C_471	13852				CYS_A_194	AM6_C_470	19436
	TRP_B_427	GNA_C_464	15804				LYS_A_89	2AM_C_462	16191				TRP_B_427	GNA_C_464	14953
	LYS_A_193	0AM_C_471	16830				ASP_A_192	AM1_C_463	13464				LYS_A_127	GNP_C_465	14953
	LYS_A_193	0AM_C_471	16830				ASP_A_192	AM1_C_463	14593				GLU_A_159	0AM_C_471	12895
	GLU_A_196	0AM_C_471	18119				TYR_A_164	AM1_C_463	16723				TYR_A_164	2AM_C_462	17053
	ASP_A_94	2AM_C_462	9788				ASP_A_181	0AG_C_460	11960				TYR_A_164	3AM_C_461	17053
	CYS_A_194	AM6_C_470	16078				LYS_A_127	2AM_C_462	13064				TYR_A_164	AM1_C_463	17053
	GLU_A_96	GNA_C_464	13888				LYS_A_127	2AM_C_462	13064				ASP_A_192	AM1_C_463	17053
	GLU_A_216	0AG_C_460	14340				LYS_A_199	AM1_C_463	13464				ASP_A_101	ANN_C_466	11874
	GLU_B_425	2AM_C_462	18463				ASP_A_192	AM1_C_463	15533				ASP_A_101	ANN_C_466	11874
	GLU_B_425	3AM_C_461	18463				ASP_A_192	AM1_C_463	15533				LYS_A_193	0AM_C_471	12580
	TYR_A_100	ANN_C_466	13624				ARG_A_125	GNA_C_464	19492				LYS_A_193	0AM_C_471	9661
	TRP_B_427	GNA_C_464	13888				ARG_A_125	GNA_C_464	19492				ASP_A_192	AM1_C_463	17053
	GLY_A_195	0AM_C_471	16186				ASP_A_181	0AG_C_460	10658				LYS_A_199	AM1_C_463	17053
	GLY_A_195	0AM_C_471	17986				ASP_A_181	0AG_C_460	10658				LYS_A_99	ANN_C_466	18989
	CYS_A_194	0AM_C_471	17986				CYS_A_194	0AM_C_471	13510				LYS_A_127	GNP_C_465	9708
	GLY_A_195	0AM_C_471	18185				ASP_A_192	AM1_C_463	15533				GLU_A_159	0AM_C_471	17137
	GLU_A_159	0AM_C_471	16186				ASP_A_192	AM1_C_463	15533				LYS_A_193	0AM_C_471	17137
	GLY_A_195	0AM_C_471	16186				ASP_A_181	0AG_C_460	18387				HIS_A_201	3AM_C_461	18602
	GLU_A_159	0AM_C_471	17986				ASP_A_181	0AG_C_460	18387				TYR_A_164	AM1_C_463	17240
	CYS_A_194	0AM_C_471	17986				GLU_B_425	2AM_C_462	13942				ASP_A_192	AM1_C_463	17240
	ASP_A_94	2AM_C_462	15895				GLU_B_425	2AM_C_462	13942				ARG_A_125	ANN_C_466	18827
	TYR_A_164	AM1_C_463	16044				LYS_A_199	AM1_C_463	13464				LYS_A_127	GNP_C_465	15532
	TYR_A_164	AM1_C_463	16044				ASP_A_192	AM1_C_463	15533				ASP_A_181	0AG_C_460	13271
	LYS_A_99	ANN_C_466	15568				LYS_A_199	AM1_C_463	15533				ASP_A_181	0AG_C_460	13271
	GLU_A_216	0AG_C_460	14936				CYS_A_194	AM6_C_470	12826				GLU_A_159	0AM_C_471	14607
	GLY_A_195	0AM_C_471	17986				CYS_A_194	AM6_C_470	14593				GLU_A_159	0AM_C_471	14607
	LYS_A_193	0AM_C_471	17986				ASP_A_181	0AG_C_460	18387				LYS_A_199	AM1_C_463	15951
	LYS_A_127	2AM_C_462	18463				ASP_A_181	0AG_C_460	18387				LYS_A_199	AM1_C_463	10428
	GLU_B_425	2AM_C_462	18463				GLU_A_159	0AM_C_471	11234				LYS_A_199	AM1_C_463	10428
	ASP_A_94	2AM_C_462	18854				GLU_B_425	2AM_C_462	13942				CYS_A_194	AM6_C_470	12580
	ASP_A_95	2AM_C_462	12123				ASP_A_192	AM1_C_463	15533				THR_A_183	0AG_C_460	12613
	ASP_A_94	2AM_C_462	12123				ASP_A_192	AM1_C_463	15533				ASP_A_181	0AG_C_460	18499
	TYR_A_164	0AG_C_460	16044				GLY_A_195	AM6_C_470	14164				GLU_A_215	0AG_C_460	13282
	GLU_A_159	0AM_C_471	13957				ARG_A_125	GNA_C_464	13495				LYS_A_127	GNP_C_465	10662
	CYS_A_194	0AM_C_471	13957				ARG_A_125	GNP_C_465	14938				THR_A_183	0AG_C_460	15049
	LYS_A_127	2AM_C_462	14340				ARG_A_125	GNP_C_465	14938				ASP_A_192	AM1_C_463	15951
	LYS_A_127	2AM_C_462	14340				ASP_A_181	0AG_C_460	12976				ASP_A_192	AM1_C_463	15951
	TYR_A_164	AM1_C_463	16044				ASP_A_181	0AG_C_460	18387				TYR_A_164	AM1_C_463	10428
	TYR_A_164	AM1_C_463	16044				ASP_A_181	0AG_C_460	18387				LYS_A_99	GNP_C_465	16882
	TYR_A_164	AM1_C_463	18463				LYS_A_127	2AM_C_462	18644				LYS_A_199	AM1_C_463	15951
	ARG_A_205	0AG_C_460	16156				LYS_A_127	2AM_C_462	18644				CYS_A_194	AM6_C_470	12580
	CYS_A_194	0AM_C_471	13957				LYS_A_199	AM1_C_463	13638				LYS_A_127	GNP_C_465	14385
	GLY_A_195	0AM_C_471	13957				LYS_A_199	AM1_C_463	13638				TYR_A_185	0AG_C_460	12919
	ASP_A_94	2AM_C_462	13888				ARG_A_125	GNA_C_464	13495				GLU_A_215	0AG_C_460	12919
	TYR_A_164	AM1_C_463	16044				GLU_A_159	0AM_C_471	16566				GLU_A_159	0AM_C_471	18467
	TYR_A_164	AM1_C_463	16044				LYS_A_199	AM1_C_463	13638				GLU_A_159	0AM_C_471	18467
	TYR_A_164	AM1_C_463	18463				TRP_B_427	GNA_C_464	14938				LYS_A_127	2AM_C_462	18649
	LYS_A_99	ANN_C_466	12534				ASP_A_181	0AG_C_460	18900				TYR_A_164	AM1_C_463	11650
	ARG_A_205	0AG_C_460	16156				LYS_A_199	AM1_C_463	13638				TYR_A_164	AM1_C_463	11650
	LYS_A_193	0AM_C_471	13957				LYS_A_199	AM1_C_463	15592				ASP_A_192	AM1_C_463	15189
	GLU_A_196	0AM_C_471	9725				LYS_A_166	0AG_C_460	10136				ASP_A_192	AM1_C_463	15189
	ASP_A_94	2AM_C_462	13888				LYS_A_199	AM1_C_463	13638				CYS_A_194	AM6_C_470	17919
	ASP_A_95	2AM_C_462	11297				ARG_A_125	GNA_C_464	13495				LYS_A_99	ANN_C_466	10087
	TYR_A_164	AM1_C_463	16044				ARG_A_125	GNA_C_464	13495				TYR_A_185	0AG_C_460	17914
	TYR_A_164	AM1_C_463	16044				ASP_A_181	3AM_C_461	10088				GLU_A_159	0AM_C_471	15562
	LYS_A_99	ANN_C_466	13934				LYS_A_199	AM1_C_463	13638				GLU_A_159	0AM_C_471	15562
	TYR_A_164	0AG_C_460	16044				ASP_A_192	AM1_C_463	18756				TYR_A_164	2AM_C_462	11650
	LYS_A_193	0AM_C_471	16314				GLU_A_196	AM6_C_470	11203				TYR_A_164	2AM_C_462	11650
	CYS_A_194	0AM_C_471	13957				ASP_A_181	0AG_C_460	14424				LYS_A_127	2AM_C_462	11951
	GLU_A_159	0AM_C_471	13957				LYS_A_127	2AM_C_462	11767				TYR_A_164	AM1_C_463	11650
	GLU_A_159	0AM_C_471	19605				LYS_A_127	2AM_C_462	11767				TYR_A_164	AM1_C_463	11650
	LYS_A_127	2AM_C_462	16202				TYR_A_164	AM1_C_463	11063				ASP_A_192	AM1_C_463	15189
	GLU_B_425	2AM_C_462	9989				HIS_A_201	AM1_C_463	11063				LYS_A_199	AM1_C_463	15189
	LYS_A_127	3AM_C_461	16202				LYS_A_166	0AG_C_460	18235				CYS_A_194	AM6_C_470	15286
	TYR_A_164	AM1_C_463	16044				GLU_A_216	0AG_C_460	18387				TRP_B_427	GNA_C_464	16563
	TYR_A_164	AM1_C_463	16044				TYR_A_164	3AM_C_461	11063				ASP_A_181	0AG_C_460	16839
	TYR_A_164	AM1_C_463	18029				TYR_A_164	AM1_C_463	11063				GLU_A_159	0AM_C_471	9990
	ASP_A_192	AM1_C_463	18029				TYR_A_164	AM1_C_463	11063				CYS_A_194	AM6_C_470	15286
	TYR_A_100	ANN_C_466	12525				LYS_A_166	0AG_C_460	14424				GLU_A_216	0AG_C_460	18692
	TYR_A_100	ANN_C_466	9868				ASP_A_181	0AG_C_460	10524				GLU_A_159	0AM_C_471	13407
	HIS_A_201	0AG_C_460	16044				GLU_B_425	2AM_C_462	14723				GLU_A_159	0AM_C_471	15286
	GLU_A_216	0AG_C_460	16156				LYS_A_127	2AM_C_462	14723				CYS_A_194	0AM_C_471	15286
	TYR_A_100	ANN_C_466	13277				GLU_B_425	2AM_C_462	18235				GLU_A_159	0AM_C_471	18331
	TYR_A_164	0AG_C_460	15716				TYR_A_164	2AM_C_462	10136				TYR_A_164	2AM_C_462	11650
	GLU_A_196	0AM_C_471	15654				ASP_A_192	AM1_C_463	11063				GLU_B_425	3AM_C_461	13057
	GLY_A_195	0AM_C_471	9691				TYR_A_164	AM1_C_463	11063				CYS_A_194	AM6_C_470	15286
	LYS_A_193	0AM_C_471	9691				GLU_A_196	AM6_C_470	12971				TRP_B_427	GNA_C_464	17076
	LYS_A_127	2AM_C_462	16202				ARG_A_125	GNP_C_465	17525				LYS_A_127	2AM_C_462	13688
	ASP_A_95	2AM_C_462	17425				GLU_B_425	2AM_C_462	14612				GLU_B_425	2AM_C_462	13688
	ASP_A_94	2AM_C_462	17425				GLU_B_425	2AM_C_462	14723				TYR_A_164	AM1_C_463	11650
	GLU_B_425	2AM_C_462	9989				LYS_A_199	AM1_C_463	11954				TYR_A_164	AM1_C_463	11650
	TYR_A_164	3AM_C_461	16044				ASP_A_192	AM1_C_463	11954				CYS_A_194	AM6_C_470	15286
	LYS_A_127	3AM_C_461	16202				ASP_A_192	AM1_C_463	11063				TRP_B_427	GNA_C_464	19469
	TYR_A_164	AM1_C_463	16044				TYR_A_164	AM1_C_463	11063				ASP_A_181	0AG_C_460	16728
	TYR_A_164	AM1_C_463	16044				ARG_A_125	GNP_C_465	12349				LYS_A_127	2AM_C_462	17219
	TYR_A_164	AM1_C_463	18029				LYS_A_166	0AG_C_460	10136				ASP_A_181	3AM_C_461	9935
	TYR_A_164	AM1_C_463	18029				GLU_B_425	2AM_C_462	14723				TYR_A_164	AM1_C_463	11650
	TYR_A_164	0AG_C_460	14388				ASP_A_192	AM1_C_463	11954				TYR_A_164	AM1_C_463	11650
	TYR_A_164	0AG_C_460	19184				LYS_A_199	AM1_C_463	11954				ASP_A_192	AM1_C_463	15029
	TYR_A_164	0AG_C_460	19184				LYS_A_166	0AG_C_460	10136				TYR_A_164	AM1_C_463	15029
	GLU_A_159	0AM_C_471	9691				TRP_B_427	2AM_C_462	11767				LYS_A_199	AM1_C_463	9708
	LYS_A_193	0AM_C_471	9691				CYS_A_194	AM6_C_470	17266				ASP_A_192	AM1_C_463	9708
	GLU_A_196	0AM_C_471	15654				ARG_A_205	0AG_C_460	10377				ARG_A_125	ANN_C_466	15517
	LYS_A_127	2AM_C_462	16202				LYS_A_127	2AM_C_462	11767				ARG_A_125	GNP_C_465	11602
	GLY_A_162	2AM_C_462	16044				LYS_A_127	2AM_C_462	11767				ASP_A_181	0AG_C_460	13378
	GLU_B_425	2AM_C_462	18463				ARG_A_125	GNA_C_464	14848				ASP_A_181	0AG_C_460	13378
	GLU_B_425	2AM_C_462	9989				GLU_B_425	2AM_C_462	14723				GLU_A_216	0AG_C_460	10151
	TYR_A_164	3AM_C_461	14388				GLU_B_425	2AM_C_462	18235				GLU_A_216	0AG_C_460	10151
	TYR_A_164	AM1_C_463	14388				GLU_B_425	2AM_C_462	18235				CYS_A_194	AM6_C_470	11401
	TYR_A_164	AM1_C_463	14388				ASP_A_192	AM1_C_463	16448				ARG_A_125	ANN_C_466	14993
	TYR_A_100	ANN_C_466	19364				ASP_A_192	AM1_C_463	16448				ASP_A_181	0AG_C_460	13057
	TYR_A_100	ANN_C_466	10287				GLU_A_196	AM6_C_470	17541				LYS_A_193	0AM_C_471	14623
	TYR_A_164	0AG_C_460	14349				ARG_A_125	GNP_C_465	9994				LYS_A_193	0AM_C_471	16371
	GLU_A_159	0AM_C_471	13035				LYS_A_166	0AG_C_460	18235				GLU_A_159	0AM_C_471	16371
	GLU_A_159	0AM_C_471	13035				LEU_B_426	2AM_C_462	14723				TYR_A_164	3AM_C_461	12741
	GLU_A_159	0AM_C_471	19605				ASP_A_192	AM1_C_463	10128				ASP_A_192	AM1_C_463	12741
	GLU_A_159	0AM_C_471	19605				TYR_A_164	AM1_C_463	10128				TYR_A_164	AM1_C_463	12741
	GLY_A_195	0AM_C_471	15654				ARG_A_125	GNP_C_465	13988				GLY_A_195	AM6_C_470	11901
	GLU_A_159	0AM_C_471	16634				LYS_A_166	0AG_C_460	18235				CYS_A_194	AM6_C_470	16855
	GLU_A_196	0AM_C_471	16634				LYS_A_166	0AG_C_460	10136				GLU_A_159	AM6_C_470	19436
	GLU_B_425	2AM_C_462	16044				HIS_A_201	0AG_C_460	12031				ARG_A_125	ANN_C_466	13712
	TYR_A_164	AM1_C_463	19184				LYS_A_127	2AM_C_462	10319				LYS_A_127	GNP_C_465	15667
	ASP_A_192	AM1_C_463	19184				LYS_A_127	2AM_C_462	10319				ASP_A_181	0AG_C_460	13057
	LYS_A_99	ANN_C_466	19478				ASP_A_192	AM1_C_463	10128				TYR_A_185	0AG_C_460	11278
	TYR_A_100	GNP_C_465	16568				ASP_A_192	AM1_C_463	10128				GLY_A_195	0AM_C_471	11901
	HIS_A_201	0AG_C_460	19572				LYS_A_166	0AG_C_460	18235				GLY_A_195	0AM_C_471	11901
	HIS_A_201	0AG_C_460	19572				GLU_A_216	0AG_C_460	12138				TYR_A_164	3AM_C_461	12741
	GLU_A_196	0AM_C_471	15654				LYS_A_89	2AM_C_462	15668				TYR_A_164	AM1_C_463	12741
	LYS_A_193	0AM_C_471	19605				GLU_B_425	2AM_C_462	11063				TYR_A_164	AM1_C_463	12741
	ASP_A_95	2AM_C_462	15093				ASP_A_192	AM1_C_463	10128				GLY_A_195	AM6_C_470	11901
	GLU_B_425	2AM_C_462	16044				TYR_A_164	AM1_C_463	10128				GLU_A_159	AM6_C_470	19436
	ASP_A_94	2AM_C_462	16202				GLY_A_195	AM6_C_470	18316				LYS_A_193	CBM_C_464	19436
	GLU_B_425	3AM_C_461	16044				ARG_A_125	GNA_C_464	10320				GLY_A_195	0AM_C_471	11901
	GLU_A_216	0AG_C_460	15577				ASP_A_181	0AG_C_460	12186				GLY_A_195	0AM_C_471	11901
	GLU_A_216	0AG_C_460	15577				LYS_A_127	2AM_C_462	17413				GLU_A_196	0AM_C_471	13352
	TRP_B_427	2AM_C_462	18463				GLU_B_425	2AM_C_462	10136				LYS_A_199	AM1_C_463	12075
	CYS_A_194	AM6_C_470	13982				GLU_A_196	AM6_C_470	13855				LYS_A_199	AM1_C_463	12075
	CYS_A_194	0AM_C_471	14729				ARG_A_125	GNP_C_465	10771				GLY_A_195	AM6_C_470	11901
	GLU_B_425	2AM_C_462	13488				GLU_A_216	0AG_C_460	12138				CYS_A_194	AM6_C_470	11245
	GLU_B_425	2AM_C_462	13488				GLU_A_216	0AG_C_460	12138				ARG_A_125	ANN_C_466	10464
	ASP_A_94	2AM_C_462	14349				LYS_A_166	0AG_C_460	12186				ARG_A_125	ANN_C_466	10464
	ASP_A_94	2AM_C_462	19152				LYS_A_127	2AM_C_462	17531				LYS_A_127	GNP_C_465	12774
	LYS_A_193	0AM_C_471	12736				ASP_A_181	3AM_C_461	13451				ASP_A_181	0AG_C_460	14657
	LYS_A_193	0AM_C_471	12736				ASP_A_181	3AM_C_461	14912				GLU_A_216	0AG_C_460	18705
	LYS_A_127	2AM_C_462	13488				GLU_A_196	AM6_C_470	13158				GLY_A_195	0AM_C_471	11901
	LYS_A_127	2AM_C_462	13488				LYS_A_127	2AM_C_462	12161				GLY_A_195	0AM_C_471	11901
	TRP_B_427	3AM_C_461	18463				ASP_A_181	3AM_C_461	13451				GLY_A_195	AM6_C_470	11901
	TYR_A_164	AM1_C_463	17379				ASP_A_181	3AM_C_461	13451				GLU_A_159	AM6_C_470	19436
	ASP_A_192	AM1_C_463	17379				ASP_A_192	AM1_C_463	10128				ARG_A_125	GNP_C_465	15667
	TYR_A_164	AM1_C_463	18029				ASP_A_192	AM1_C_463	10128				LYS_A_127	GNP_C_465	15667
	ASP_A_192	AM1_C_463	18029				GLU_A_196	AM6_C_470	13939				GLU_A_216	0AG_C_460	17631
	ALA_A_98	GNP_C_465	15804				TRP_B_427	2AM_C_462	17692				GLY_A_195	0AM_C_471	16520
	GLU_B_425	2AM_C_462	13488				TRP_B_427	2AM_C_462	17692				TYR_A_164	3AM_C_461	12741
	ALA_A_98	GNA_C_464	15804				GLU_B_425	2AM_C_462	18235				TYR_A_164	AM1_C_463	12741
	ALA_A_98	GNP_C_465	15804				TRP_B_427	AM1_C_463	17692				TYR_A_164	AM1_C_463	12741
	LYS_A_127	2AM_C_462	13488				ASP_A_192	AM1_C_463	16607				ASP_A_192	AM1_C_463	10234
	LYS_A_127	2AM_C_462	13488				ASP_A_192	AM1_C_463	16607				LYS_A_199	AM1_C_463	10234
	TRP_B_427	2AM_C_462	18463				GLU_A_196	AM6_C_470	13939				CYS_A_194	AM6_C_470	17977
	ASP_A_95	2AM_C_462	12210				GLU_A_196	AM6_C_470	10322				LYS_A_193	AM6_C_470	19436
	TYR_A_164	AM1_C_463	17379				LYS_A_166	0AG_C_460	18900				ARG_A_125	ANN_C_466	16299
	ASP_A_192	AM1_C_463	17379				LYS_A_127	2AM_C_462	16168				GLU_A_216	0AG_C_460	17280
	TYR_A_100	GNP_C_465	17946				TYR_A_164	AM1_C_463	16607				GLU_A_216	0AG_C_460	17280
	LYS_A_193	0AM_C_471	16444				GLU_A_196	AM6_C_470	12785				TYR_A_164	2AM_C_462	14282
	GLY_A_195	0AM_C_471	16444				TRP_B_427	GNA_C_464	15282				TYR_A_164	3AM_C_461	14282
	LYS_A_127	2AM_C_462	13488				ARG_A_125	GNP_C_465	17692				LYS_A_199	AM1_C_463	11639
	GLU_B_425	2AM_C_462	18463				HIS_A_201	0AG_C_460	16607				ASP_A_192	AM1_C_463	14282
	ASP_A_94	2AM_C_462	18576				HIS_A_201	0AG_C_460	10524				TYR_A_164	AM1_C_463	14282
	TRP_B_427	3AM_C_461	18463				HIS_A_201	0AG_C_460	10524				CYS_A_194	AM6_C_470	16005
	TYR_A_164	AM1_C_463	18029				GLU_B_425	2AM_C_462	14723				GLU_A_159	AM6_C_470	19436
	ALA_A_98	GNP_C_465	15804				GLU_B_425	2AM_C_462	10650				ASP_A_101	ANN_C_466	11952
	GLU_A_159	0AM_C_471	10559				TYR_A_164	AM1_C_463	16607				LYS_A_127	GNP_C_465	17814
	GLU_A_159	0AM_C_471	10559				LYS_A_166	0AG_C_460	18900				GLU_A_216	0AG_C_460	17412
	TRP_B_427	2AM_C_462	14388				TYR_A_164	2AM_C_462	11063				GLY_A_195	0AM_C_471	12752
	GLU_B_425	2AM_C_462	10422				ASP_A_181	3AM_C_461	15213				TYR_A_164	3AM_C_461	14282
	ASP_A_94	2AM_C_462	14349				ASP_A_181	3AM_C_461	15213				TYR_A_164	3AM_C_461	14282
	GLU_B_425	2AM_C_462	18463				TYR_A_164	AM1_C_463	16607				LYS_A_199	AM1_C_463	10189
	ASP_A_94	2AM_C_462	10835				TYR_A_164	AM1_C_463	16607				TYR_A_164	AM1_C_463	14282
	LYS_A_127	3AM_C_461	10422				TYR_A_164	AM1_C_463	10524				GLY_A_195	AM6_C_470	12752
	TRP_B_427	AM1_C_463	14388				TYR_A_164	AM1_C_463	10524				LYS_A_193	AM6_C_470	19436
	ASP_A_192	AM1_C_463	17379				GLU_A_196	AM6_C_470	10553				ASP_A_101	ANN_C_466	17004
	TYR_A_164	AM1_C_463	18029				ARG_A_125	GNA_C_464	15473				TYR_A_164	3AM_C_461	14553
	ASP_A_192	AM1_C_463	18029				ARG_A_125	GNA_C_464	15282				ASP_A_181	3AM_C_461	11238
	TYR_A_164	AM1_C_463	12042				ARG_A_125	GNP_C_465	12630				TYR_A_164	AM1_C_463	14553
	CYS_A_194	AM6_C_470	15634				LYS_A_127	2AM_C_462	17060				LYS_A_199	AM1_C_463	18515
	ALA_A_98	GNP_C_465	15804				TYR_A_164	AM1_C_463	16607				LYS_A_127	GNP_C_465	14772
	TYR_A_100	GNP_C_465	16638				ASP_A_192	AM1_C_463	16607				TYR_A_164	3AM_C_461	18515
	TYR_A_100	GNP_C_465	19623				ARG_A_125	GNA_C_464	11224				ASP_A_192	AM1_C_463	18515
	LYS_A_193	0AM_C_471	16444				GLU_A_216	0AG_C_460	18235				ASP_A_192	AM1_C_463	18515
	GLY_A_195	0AM_C_471	16444				ARG_A_205	0AG_C_460	18235				GLY_A_195	AM6_C_470	11937
	TRP_B_427	2AM_C_462	14388				LYS_A_127	2AM_C_462	15356				GLU_A_216	0AG_C_460	14053
	TRP_B_427	2AM_C_462	18463				ASP_A_181	3AM_C_461	18757				GLU_A_216	0AG_C_460	14053
	LYS_A_127	2AM_C_462	10422				TYR_A_164	AM1_C_463	16607				GLY_A_195	0AM_C_471	19071
	ASP_A_95	2AM_C_462	12650				ARG_A_125	GNA_C_464	15282				TYR_A_164	2AM_C_462	17762
	TYR_A_164	AM1_C_463	18029				ARG_A_125	GNP_C_465	14493				TYR_A_164	3AM_C_461	17762
	TYR_A_164	AM1_C_463	18029				ARG_A_125	GNP_C_465	15282				TYR_A_164	3AM_C_461	17762
	ALA_A_98	GNP_C_465	15804				ARG_A_125	GNP_C_465	15282				TYR_A_164	AM1_C_463	17762
	TYR_A_164	0AG_C_460	15401				ASP_A_181	0AG_C_460	13989				GLU_A_159	0AM_C_471	14830
	ASP_A_94	2AM_C_462	12660				TYR_A_164	AM1_C_463	16777				GLU_A_159	0AM_C_471	14830
	GLY_A_162	AM1_C_463	14388				ASP_A_192	AM1_C_463	10609				GLU_A_159	0AM_C_471	17533
	GLY_A_162	AM1_C_463	18029				ASP_A_192	AM1_C_463	10609				GLU_A_159	0AM_C_471	17533
	TYR_A_100	GNP_C_465	12714				GLU_A_196	AM6_C_470	12206				HIS_A_201	AM1_C_463	13928
	TYR_A_100	GNP_C_465	12714				ARG_A_125	GNP_C_465	11806				TYR_A_164	AM1_C_463	10715
	LYS_A_193	0AM_C_471	18914				GLU_A_216	0AG_C_460	10787				HIS_A_201	AM1_C_463	10715
	GLU_A_159	0AM_C_471	18914				ASP_A_181	3AM_C_461	10450				ASP_A_192	AM1_C_463	16122
	GLY_A_195	0AM_C_471	10454				ASP_A_192	AM1_C_463	16777				ASP_A_192	AM1_C_463	16122
	TRP_B_427	2AM_C_462	18463				TYR_A_164	AM1_C_463	16777				LYS_A_127	GNP_C_465	15196
	LYS_A_127	2AM_C_462	10422				GLU_A_196	AM6_C_470	17461				GLU_A_159	0AM_C_471	15456
	GLY_A_162	AM1_C_463	14388				ARG_A_125	GNP_C_465	15282				GLU_A_159	0AM_C_471	15456
	ASP_A_192	AM1_C_463	17797				ARG_A_125	GNP_C_465	17660				TYR_A_164	2AM_C_462	15004
	TYR_A_164	AM1_C_463	18029				GLU_A_216	0AG_C_460	18916				LYS_A_127	2AM_C_462	16723
	ASP_A_192	AM1_C_463	18029				GLU_A_216	0AG_C_460	18916				GLU_B_425	2AM_C_462	18902
	GLU_A_159	0AM_C_471	15846				GLU_B_425	2AM_C_462	11063				GLU_B_425	2AM_C_462	18902
	GLU_A_196	0AM_C_471	15846				ASP_A_181	3AM_C_461	17531				TYR_A_164	AM1_C_463	15004
	GLU_B_425	2AM_C_462	10422				ASP_A_192	AM1_C_463	13112				ASP_A_192	AM1_C_463	15004
	TYR_A_100	ANN_C_466	11397				HIS_A_201	AM1_C_463	13112				LYS_A_127	GNP_C_465	11080
	TYR_A_100	ANN_C_466	11397				ASP_A_192	AM1_C_463	11224				GLU_A_216	0AG_C_460	19415
	TYR_A_100	GNP_C_465	11397				GLU_A_216	0AG_C_460	12630				GLU_A_216	0AG_C_460	19415
	TRP_B_427	2AM_C_462	18463				ARG_A_205	0AG_C_460	12630				GLU_B_425	2AM_C_462	18902
	LYS_A_127	2AM_C_462	10422				ASP_A_192	AM1_C_463	15112				GLU_B_425	2AM_C_462	18902
	ASP_A_94	2AM_C_462	12206				TYR_A_164	AM1_C_463	15112				LYS_A_199	AM1_C_463	12013
	ASP_A_95	2AM_C_462	12206				ARG_A_125	GNP_C_465	11600				GLY_A_195	AM6_C_470	11697
	ASP_A_94	2AM_C_462	11468				GLU_A_216	0AG_C_460	17234				ARG_A_125	GNA_C_464	11080
	ASP_A_94	2AM_C_462	11468				GLU_A_216	0AG_C_460	17234				GLU_B_425	2AM_C_462	18902
	CYS_A_194	AM6_C_470	16331				TYR_A_164	AM1_C_463	13112				ARG_A_125	ANN_C_466	16968
	ASP_A_95	2AM_C_462	14156				ASP_A_192	AM1_C_463	13112				ARG_A_125	ANN_C_466	9990
	ASP_A_94	2AM_C_462	14156				ARG_A_205	0AG_C_460	18037				ARG_A_125	ANN_C_466	9990
	LYS_A_127	2AM_C_462	18351				GLU_A_216	0AG_C_460	16790				TRP_B_427	GNA_C_464	11080
	LYS_A_127	2AM_C_462	18351				ASP_A_181	0AG_C_460	19189				TYR_A_185	0AG_C_460	14777
	TYR_A_164	AM1_C_463	10212				GLU_A_159	0AM_C_471	11201				ASP_A_181	0AG_C_460	15564
	TYR_A_164	AM1_C_463	10212				CYS_A_194	0AM_C_471	11201				GLU_A_216	0AG_C_460	16990
	TYR_A_164	0AG_C_460	10422				GLU_B_425	2AM_C_462	16677				LYS_A_199	AM1_C_463	19326
	GLU_A_159	0AM_C_471	16556				GLU_B_425	2AM_C_462	16677				GLU_A_216	0AG_C_460	18517
	LYS_A_127	2AM_C_462	10500				GLU_B_425	2AM_C_462	17531				GLU_A_216	0AG_C_460	18517
	ASP_A_94	2AM_C_462	15835				GLU_B_425	2AM_C_462	17531				GLU_B_425	2AM_C_462	18902
	ASP_A_94	2AM_C_462	9844				GLU_B_425	2AM_C_462	11063				GLU_B_425	2AM_C_462	18902
	ASP_A_95	2AM_C_462	9844				ASP_A_192	AM1_C_463	13112				GLU_A_216	3AM_C_461	19424
	TYR_A_164	AM1_C_463	18029				TYR_A_164	AM1_C_463	13112				LYS_A_199	AM1_C_463	10875
	TYR_A_164	AM1_C_463	18029				ASP_A_192	AM1_C_463	15112				ASP_A_192	AM1_C_463	19326
	TYR_A_164	AM1_C_463	10422				ASP_A_192	AM1_C_463	15112				ASP_A_101	ANN_C_466	12863
	TYR_A_100	ANN_C_466	10225				GLU_A_196	AM6_C_470	15277				ASP_A_101	ANN_C_466	11817
	GLU_A_96	GNA_C_464	16016				LYS_A_166	0AG_C_460	18916				ASP_A_181	0AG_C_460	11080
	ASP_A_192	AM1_C_463	10331				ASP_A_181	0AG_C_460	17181				ASP_A_181	0AG_C_460	11080
	ALA_A_98	GNP_C_465	15804				ASP_A_181	0AG_C_460	17181				GLU_B_425	2AM_C_462	18902
	TRP_B_427	2AM_C_462	14388				ASP_A_181	0AG_C_460	19189				TYR_A_164	3AM_C_461	17453
	ASP_A_94	2AM_C_462	19164				ASP_A_192	AM1_C_463	12280				TYR_A_164	3AM_C_461	17453
	TYR_A_164	AM1_C_463	18029				ASP_A_192	AM1_C_463	12280				ASP_A_192	AM1_C_463	18872
	GLY_A_162	AM1_C_463	18029				TYR_A_164	AM1_C_463	13112				ASP_A_192	AM1_C_463	18872
	TYR_A_164	AM1_C_463	12341				ASP_A_192	AM1_C_463	13112				GLY_A_195	AM6_C_470	11901
	TYR_A_100	ANN_C_466	11265				LYS_A_166	0AG_C_460	11063				GLY_A_195	AM6_C_470	16823
	ALA_A_98	GNP_C_465	15804				ASP_A_181	0AG_C_460	19189				GLY_A_195	AM6_C_470	11800
	TYR_A_100	GNP_C_465	11265				TYR_A_164	AM1_C_463	13112				GLU_A_216	0AG_C_460	17182
	GLY_A_195	0AM_C_471	12657				ASP_A_192	AM1_C_463	13112				TYR_A_185	0AG_C_460	17182
	GLU_A_159	0AM_C_471	12659				ASP_A_181	0AG_C_460	18916				GLU_A_159	0AM_C_471	17103
	LYS_A_127	2AM_C_462	15490				ASP_A_181	0AG_C_460	18916				GLY_A_195	0AM_C_471	17103
	TRP_B_427	2AM_C_462	18463				ASP_A_181	0AG_C_460	11277				GLU_B_425	2AM_C_462	18902
	TYR_A_164	AM1_C_463	12341				CYS_A_194	0AM_C_471	11201				GLU_B_425	2AM_C_462	18902
	TYR_A_164	AM1_C_463	12341				GLU_A_159	0AM_C_471	11201				LYS_A_199	AM1_C_463	17453
	TYR_A_164	AM1_C_463	13911				TYR_A_164	AM1_C_463	13112				GLY_A_195	AM6_C_470	17485
	TYR_A_100	ANN_C_466	12827				ASP_A_192	AM1_C_463	13112				ARG_A_125	ANN_C_466	15781
	ALA_A_98	GNP_C_465	15804				GLU_A_196	AM6_C_470	9760				ASP_A_101	ANN_C_466	15873
	ASP_A_94	2AM_C_462	13620				ASP_A_181	0AG_C_460	14037				TYR_A_185	0AG_C_460	15182
	TYR_A_164	AM1_C_463	12341				ASP_A_181	0AG_C_460	14037				HIS_A_201	3AM_C_461	14198
	CYS_A_194	AM6_C_470	15292				LYS_A_166	0AG_C_460	10140				TYR_A_164	3AM_C_461	18872
	TYR_A_100	ANN_C_466	10225				LYS_A_166	0AG_C_460	11063				HIS_A_201	AM1_C_463	10715
	LYS_A_99	ANN_C_466	15688				ASP_A_181	0AG_C_460	18037				TYR_A_164	AM1_C_463	18872
	ASP_A_94	2AM_C_462	15250				ASP_A_181	0AG_C_460	18037				ASP_A_192	AM1_C_463	18872
	GLU_B_425	3AM_C_461	18463				ASP_A_181	0AG_C_460	11277				GLY_A_195	AM6_C_470	11901
	TYR_A_164	AM1_C_463	18029				GLU_B_425	2AM_C_462	16593				LYS_A_127	GNA_C_464	13408
	TYR_A_164	AM1_C_463	18029				GLU_B_425	2AM_C_462	17531				LYS_A_127	GNP_C_465	13408
	CYS_A_194	AM6_C_470	18537				LYS_A_127	2AM_C_462	17531				GLU_B_425	2AM_C_462	18902
	TYR_A_100	GNP_C_465	14003				TYR_A_164	AM1_C_463	12280				TYR_A_164	3AM_C_461	10754
	ALA_A_98	GNP_C_465	15804				GLU_A_196	AM6_C_470	13788				GLU_A_216	3AM_C_461	10917
	TYR_A_100	GNP_C_465	18297				ARG_A_125	ANN_C_466	12214				HIS_A_201	AM1_C_463	16764
	TYR_A_100	GNP_C_465	18297				LYS_A_166	0AG_C_460	14037				TYR_A_164	AM1_C_463	10754
	ARG_A_205	0AG_C_460	17967				GLU_A_196	AM6_C_470	18988				TYR_A_164	AM1_C_463	10754
	TYR_A_185	0AG_C_460	15402				LYS_A_166	0AG_C_460	12440				TYR_A_185	0AG_C_460	13854
	LYS_A_193	0AM_C_471	18371				ASP_A_181	0AG_C_460	14037				GLU_A_216	0AG_C_460	11226
	GLU_A_159	0AM_C_471	18371				LYS_A_166	0AG_C_460	14037				LYS_A_127	2AM_C_462	18902
	GLY_A_162	AM1_C_463	16328				HIS_A_201	AM1_C_463	19233				LYS_A_127	2AM_C_462	18902
	GLY_A_162	AM1_C_463	18029				ARG_A_125	GNP_C_465	11666				GLU_A_216	3AM_C_461	19178
	TYR_A_164	AM1_C_463	15024				ARG_A_205	0AG_C_460	17962				LYS_A_127	GNP_C_465	18548
	TYR_A_100	GNP_C_465	14443				LYS_A_166	0AG_C_460	11368				ASP_A_181	0AG_C_460	18118
	TYR_A_100	GNP_C_465	14443				ASP_A_181	0AG_C_460	17413				GLU_A_216	0AG_C_460	19339
	TYR_A_100	GNP_C_465	10225				GLU_A_216	0AG_C_460	17668				GLU_A_216	0AG_C_460	19339
	ASP_A_94	2AM_C_462	14868				GLU_A_216	0AG_C_460	17668				GLU_B_425	2AM_C_462	14777
	GLU_B_425	2AM_C_462	18463				ASP_A_181	0AG_C_460	17793				ASP_A_192	AM1_C_463	18632
	TYR_A_164	AM1_C_463	10449				ARG_A_125	GNA_C_464	14702				GLU_B_425	0AG_C_460	14777
	TYR_A_164	AM1_C_463	10449				ARG_A_125	GNP_C_465	14702				ASP_A_181	0AG_C_460	10221
	TYR_A_100	ANN_C_466	18433				ARG_A_125	GNP_C_465	14950				GLU_A_159	0AM_C_471	16823
	TYR_A_100	ANN_C_466	18433				ARG_A_205	0AG_C_460	10527				GLU_B_425	2AM_C_462	14777
	LYS_A_99	ANN_C_466	18249				LYS_A_166	0AG_C_460	11063				CYS_A_194	AM6_C_470	9692
	ALA_A_98	GNA_C_464	15804				GLU_A_216	0AG_C_460	17668				GLY_A_195	AM6_C_470	9692
	ALA_A_98	GNP_C_465	15804				GLU_A_216	0AG_C_460	17668				ASP_A_101	ANN_C_466	15386
	TYR_A_100	GNP_C_465	18433				GLU_A_216	0AG_C_460	17724				CYS_A_194	CBM_C_464	17101
	TYR_A_100	GNP_C_465	18433				TYR_A_164	AM1_C_463	19281				THR_A_183	0AG_C_460	18087
	LYS_A_193	0AM_C_471	15604				ASP_A_192	AM1_C_463	19281				TYR_A_185	0AG_C_460	13746
	GLY_A_195	0AM_C_471	15604				ASP_A_192	AM1_C_463	10338				GLU_A_216	0AG_C_460	15982
	TRP_B_427	2AM_C_462	15024				GLU_A_196	AM6_C_470	13751				GLU_A_216	0AG_C_460	15982
	LYS_A_127	2AM_C_462	10218				LYS_A_127	2AM_C_462	19285				GLU_A_216	0AG_C_460	18220
	ASP_A_95	2AM_C_462	14868				LYS_A_127	2AM_C_462	19285				ASP_A_181	0AG_C_460	18526
	TRP_B_427	3AM_C_461	15024				TYR_A_164	AM1_C_463	19281				GLU_A_159	0AM_C_471	16509
	TYR_A_164	AM1_C_463	10252				ASP_A_192	AM1_C_463	19281				GLU_A_159	0AM_C_471	10119
	TYR_A_164	AM1_C_463	10252				ARG_A_125	ANN_C_466	14702				CYS_A_194	0AM_C_471	10119
	ASP_A_192	AM1_C_463	16328				ARG_A_125	ANN_C_466	17605				GLU_B_425	2AM_C_462	14777
	TYR_A_164	AM1_C_463	16328				ARG_A_125	GNA_C_464	14950				GLU_B_425	2AM_C_462	14777
	CYS_A_194	AM6_C_470	18067				ARG_A_125	GNP_C_465	12523				TYR_A_164	3AM_C_461	19099
	TRP_B_427	GNA_C_464	12844				ARG_A_125	GNP_C_465	14950				TYR_A_164	AM1_C_463	19099
	ILE_A_97	GNA_C_464	15804				GLU_A_216	0AG_C_460	18498				TYR_A_164	AM1_C_463	19099
	TYR_A_100	GNP_C_465	11534				GLU_A_216	0AG_C_460	18498				TYR_A_185	0AG_C_460	14213
	TYR_A_100	GNP_C_465	11534				LYS_A_127	2AM_C_462	19267				ASP_A_181	0AG_C_460	18526
	GLU_A_196	0AM_C_471	15758				LYS_A_127	2AM_C_462	19267				GLU_A_159	0AM_C_471	16331
	LYS_A_127	2AM_C_462	10218				TYR_A_164	AM1_C_463	19281				CYS_A_194	0AM_C_471	16331
	LYS_A_127	2AM_C_462	10218				GLU_A_196	AM6_C_470	17332				LYS_A_127	2AM_C_462	14777
	ASP_A_94	2AM_C_462	14185				GLU_A_196	AM6_C_470	9918				LYS_A_127	2AM_C_462	18078
	ASP_A_94	2AM_C_462	14185				ARG_A_125	GNP_C_465	14702				LYS_A_127	2AM_C_462	18078
	GLU_A_96	GNA_C_464	15804				ARG_A_125	GNP_C_465	17605				ASP_A_192	AM1_C_463	19099
	TRP_B_427	2AM_C_462	15024				LYS_A_99	GNP_C_465	11730				TYR_A_164	AM1_C_463	19099
	GLY_A_161	AM1_C_463	16099				HIS_A_201	0AG_C_460	19281				GLU_A_216	0AG_C_460	19007
	CYS_A_194	AM6_C_470	16802				HIS_A_201	0AG_C_460	19281				TYR_A_185	0AG_C_460	13924
	GLU_A_96	GNA_C_464	12755				GLU_A_216	0AG_C_460	11367				GLU_A_216	0AG_C_460	13924
	TYR_A_100	GNP_C_465	18657				CYS_A_194	0AM_C_471	15457				ASP_A_181	0AG_C_460	18087
	TRP_B_427	2AM_C_462	15024				GLU_A_159	0AM_C_471	15457				GLU_B_425	2AM_C_462	14777
	LYS_A_127	2AM_C_462	15806				ASP_A_181	3AM_C_461	17499				LYS_A_127	2AM_C_462	16828
	ASP_A_95	2AM_C_462	17194				ASP_A_192	AM1_C_463	19281				LYS_A_127	3AM_C_461	14777
	ASP_A_94	2AM_C_462	17194				TYR_A_164	AM1_C_463	19281				ASP_A_192	AM1_C_463	17728
	ASP_A_94	2AM_C_462	10509				CYS_A_194	AM6_C_470	17332				TYR_A_164	2AM_C_462	14497
	LYS_A_127	3AM_C_461	15806				ARG_A_125	GNA_C_464	18432				GLU_B_425	2AM_C_462	14777
	TYR_A_164	0AG_C_460	19321				HIS_A_201	0AG_C_460	19281				GLU_B_425	2AM_C_462	14777
	GLU_B_425	2AM_C_462	15024				LYS_A_166	0AG_C_460	11063				TYR_A_164	3AM_C_461	14497
	TRP_B_427	2AM_C_462	15024				GLU_A_216	0AG_C_460	11367				GLU_A_216	3AM_C_461	13268
	TYR_A_164	3AM_C_461	19321				ARG_A_205	0AG_C_460	11367				TYR_A_164	AM1_C_463	14497
	TYR_A_164	AM1_C_463	16099				TYR_A_164	AM1_C_463	19281				ASP_A_192	AM1_C_463	14497
	GLY_A_162	AM1_C_463	16099				ASP_A_192	AM1_C_463	19281				TYR_A_185	0AG_C_460	15454
	GLU_A_96	GNA_C_464	9850				GLU_A_196	AM6_C_470	12212				GLU_A_216	0AG_C_460	10917
	GLU_A_196	0AM_C_471	14411				GLU_A_196	AM6_C_470	11690				LYS_A_99	ANN_C_466	12279
	ASP_A_94	2AM_C_462	10474				LYS_A_127	2AM_C_462	11213				ALA_A_98	ANN_C_466	12279
	TYR_A_164	AM1_C_463	15396				LYS_A_127	2AM_C_462	11213				LYS_A_127	GNP_C_465	14908
	ASP_A_192	AM1_C_463	15396				TRP_B_427	AM1_C_463	17108				GLU_A_216	0AG_C_460	16237
	CYS_A_194	AM6_C_470	12674				TYR_A_164	AM1_C_463	19281				TYR_A_185	0AG_C_460	15454
	CYS_A_194	AM6_C_470	12674				ASP_A_192	AM1_C_463	19281				GLU_A_159	0AM_C_471	15051
	LYS_A_99	ANN_C_466	13415				ASP_A_192	AM1_C_463	11988				GLU_A_159	0AM_C_471	16331
	GLU_B_425	2AM_C_462	15024				ASP_A_192	AM1_C_463	11988				GLU_B_425	2AM_C_462	15123
	TYR_A_164	3AM_C_461	18029				GLU_A_196	AM6_C_470	13580				GLU_A_216	3AM_C_461	16237
	GLU_A_96	GNA_C_464	9850				ARG_A_125	GNP_C_465	17477				ASP_A_192	AM1_C_463	13245
	TRP_B_427	GNA_C_464	9850				LYS_A_166	0AG_C_460	14037				ASP_A_192	AM1_C_463	13245
	GLU_A_159	0AM_C_471	15769				LYS_A_127	2AM_C_462	14664				LYS_A_99	GNP_C_465	19603
	GLU_A_159	0AM_C_471	15769				LYS_A_127	2AM_C_462	14664				LYS_A_182	0AG_C_460	17919
	TRP_B_427	2AM_C_462	15024				TYR_A_164	AM1_C_463	19281				GLU_A_159	0AM_C_471	15210
	ASP_A_95	2AM_C_462	13421				ASP_A_192	AM1_C_463	19281				LYS_A_193	0AM_C_471	15210
	TYR_A_164	AM1_C_463	15396				ASP_A_192	AM1_C_463	11988				CYS_A_194	0AM_C_471	16331
	TYR_A_164	AM1_C_463	15396				ASP_A_192	AM1_C_463	11988				GLU_A_159	0AM_C_471	16331
	TYR_A_164	AM1_C_463	16099				LYS_A_166	0AG_C_460	11063				ASP_A_192	AM1_C_463	13245
	GLY_A_162	AM1_C_463	16099				LYS_A_127	2AM_C_462	14664				ASP_A_181	0AG_C_460	15356
	ASP_A_192	AM1_C_463	17880				TYR_A_164	AM1_C_463	19281				GLU_A_159	0AM_C_471	16331
	TYR_A_164	AM1_C_463	17880				ASP_A_192	AM1_C_463	19281				GLU_A_159	0AM_C_471	11609
	TYR_A_164	AM1_C_463	17880				ASP_A_192	AM1_C_463	11988				GLU_A_159	0AM_C_471	11609
	TYR_A_164	AM1_C_463	16099				ASP_A_192	AM1_C_463	11988				ASP_A_192	AM1_C_463	13245
	ASP_A_192	AM1_C_463	16099				GLU_A_196	AM6_C_470	13580				TYR_A_185	0AG_C_460	14067
	CYS_A_194	AM6_C_470	16259				GLU_A_196	AM6_C_470	9736				GLU_A_216	0AG_C_460	10847
	CYS_A_194	AM6_C_470	16768				TRP_B_427	GNA_C_464	13671				GLU_A_216	0AG_C_460	10847
	TYR_A_100	GNA_C_464	13041				TRP_B_427	GNA_C_464	17108				GLU_A_196	0AM_C_471	13833
	GLU_A_96	GNA_C_464	13421				ASP_A_181	3AM_C_461	14370				GLU_A_196	0AM_C_471	17967
	TYR_A_164	0AG_C_460	19055				TYR_A_164	AM1_C_463	19281				CYS_A_194	0AM_C_471	17781
	GLU_A_159	0AM_C_471	19319				ASP_A_192	AM1_C_463	19281				TYR_A_164	3AM_C_461	14497
	GLU_A_159	0AM_C_471	19319				ARG_A_125	GNP_C_465	14231				CYS_A_194	AM1_C_463	17421
	LYS_A_193	0AM_C_471	18565				ARG_A_125	GNP_C_465	14231				TYR_A_164	AM1_C_463	14497
	GLU_A_159	0AM_C_471	18565				ASP_A_181	0AG_C_460	14037				ASP_A_192	AM1_C_463	14497
	GLU_B_425	2AM_C_462	15024				ASP_A_181	0AG_C_460	14037				LYS_A_127	GNP_C_465	17546
	LYS_A_127	3AM_C_461	18132				HIS_A_218	0AG_C_460	16478				GLU_A_216	0AG_C_460	17764
	TYR_A_164	AM1_C_463	12241				ASP_A_181	3AM_C_461	12569				ASP_A_181	0AG_C_460	11142
	TYR_A_164	AM1_C_463	16099				TYR_A_164	AM1_C_463	19281				GLU_A_196	0AM_C_471	13107
	GLY_A_162	AM1_C_463	16099				ASP_A_192	AM1_C_463	19281				CYS_A_194	0AM_C_471	12435
	GLY_A_162	AM1_C_463	18431				ARG_A_125	GNA_C_464	17736				GLU_A_159	0AM_C_471	12435
	TRP_B_427	AM1_C_463	18431				ARG_A_125	GNP_C_465	14231				GLU_A_159	0AM_C_471	16143
	LYS_A_127	2AM_C_462	18132				GLU_B_425	2AM_C_462	17531				CYS_A_194	AM1_C_463	17421
	LYS_A_127	2AM_C_462	18132				ASP_A_192	AM1_C_463	19281				ARG_A_125	ANN_C_466	19523
	ASP_A_95	2AM_C_462	18592				TYR_A_164	AM1_C_463	19281				GLU_A_216	0AG_C_460	17339
	LYS_A_193	0AM_C_471	15668				GLU_A_196	AM6_C_470	15662				GLU_A_216	0AG_C_460	17339
	TRP_B_427	2AM_C_462	15024				ARG_A_125	GNA_C_464	17736				GLU_A_196	0AM_C_471	17781
	LYS_A_127	2AM_C_462	18132				ARG_A_205	0AG_C_460	15680				GLY_A_195	0AM_C_471	9906
	ASP_A_95	2AM_C_462	18654				HIS_A_201	0AG_C_460	10349				CYS_A_194	AM1_C_463	17421
	HIS_A_201	3AM_C_461	14857				TRP_B_427	2AM_C_462	14509				ASP_A_192	AM1_C_463	19481
	ASP_A_192	AM1_C_463	16099				TRP_B_427	2AM_C_462	17108				ARG_A_125	ANN_C_466	17042
	TYR_A_100	GNA_C_464	17373				ASP_A_192	AM1_C_463	17714				TRP_B_427	GNA_C_464	14938
	TYR_A_100	GNP_C_465	17373				ASP_A_192	AM1_C_463	17714				ARG_A_125	GNP_C_465	14451
	LYS_A_127	2AM_C_462	18132				TYR_A_164	AM1_C_463	19281				TYR_A_185	0AG_C_460	15593
	ASP_A_192	AM1_C_463	16099				ARG_A_125	GNA_C_464	10689				GLU_A_159	0AM_C_471	14612
	TYR_A_100	ANN_C_466	12048				ARG_A_125	GNA_C_464	10689				GLU_A_159	0AM_C_471	18238
	GLU_A_159	0AM_C_471	13731				GLU_B_425	2AM_C_462	17531				GLU_A_159	0AM_C_471	18238
	TRP_B_427	2AM_C_462	15024				GLU_B_425	2AM_C_462	17531				GLU_A_159	0AM_C_471	19591
	TYR_A_164	AM1_C_463	16099				ASP_A_192	AM1_C_463	14825				CYS_A_194	AM1_C_463	17421
[truncated: 1,464 more rows]

## Sheet: CMG
Lectin	Glycan	WATER_IDX
TYR_A_176	0AG_C_460	16243
ASP_A_183	2AM_C_462	16598
ASP_A_172	AM3_C_468	19073
GLU_A_87	ANN_C_466	13241
LYS_A_157	0AG_C_460	16270
LYS_A_190	0AG_C_460	17394
LYS_A_190	2AM_C_462	17394
LYS_A_190	2AM_C_462	17394
ASP_A_183	2AM_C_462	16598
ASP_A_183	2AM_C_462	16598
LYS_A_173	AM3_C_468	15114
ASP_A_183	2AM_C_462	15229
ASP_A_183	2AM_C_462	15229
LYS_A_190	2AM_C_462	21279
GLU_A_87	ANN_C_466	19540
GLU_A_87	ANN_C_466	19540
LYS_A_157	0AG_C_460	20085
GLU_A_207	0AG_C_460	20242
TYR_A_176	0AG_C_460	21192
LYS_A_80	0AM_C_469	16683
LYS_A_80	0AM_C_469	16683
ILE_A_88	0AM_C_469	18821
ASP_A_183	2AM_C_462	16598
LYS_A_173	AM3_C_468	15461
ASP_A_172	AM3_C_468	15309
LYS_A_190	0AG_C_460	17426
TRP_B_416	2AM_C_462	15229
LYS_A_173	AM3_C_468	15504
ARG_A_116	ANN_C_466	18079
LYS_A_80	0AM_C_469	16491
ILE_A_88	0AM_C_469	13977
CYS_A_185	AM1_C_463	16801
GLU_A_87	ANN_C_466	18981
GLU_A_207	0AG_C_460	21313
GLU_A_207	0AG_C_460	21313
ARG_A_116	ANN_C_466	21777
GLU_A_87	ANN_C_466	18079
LYS_A_157	0AG_C_460	17462
GLU_A_207	0AG_C_460	13052
LYS_A_173	0AM_C_469	16922
LYS_A_173	0AM_C_469	16922
ARG_A_116	ANN_C_466	12934
ARG_A_116	ANN_C_466	19625
GLU_A_207	0AG_C_460	19789
ILE_A_90	0AM_C_469	16525
LYS_A_80	0AM_C_469	17875
LYS_A_80	0AM_C_469	18172
ILE_A_88	0AM_C_469	22015
LYS_A_190	2AM_C_462	14889
ARG_A_116	ANN_C_466	16536
ARG_A_116	ANN_C_466	21203
GLU_A_87	ANN_C_466	21777
GLU_A_87	ANN_C_466	18911
GLU_A_207	0AG_C_460	19927
TRP_B_416	2AM_C_462	15229
GLY_A_152	2AM_C_462	15229
ARG_A_116	ANN_C_466	21628
ARG_A_116	ANN_C_466	21628
GLU_A_87	ANN_C_466	21971
TYR_A_176	0AG_C_460	13511
SER_A_89	0AM_C_469	14047
ASP_A_183	2AM_C_462	15229
LYS_A_173	AM3_C_468	20951
ARG_A_116	ANN_C_466	22058
ARG_A_116	ANN_C_466	22058
GLU_A_207	0AG_C_460	20119
ARG_A_116	ANN_C_466	14303
ARG_A_116	ANN_C_466	14303
TYR_A_176	0AG_C_460	18089
TYR_A_155	2AM_C_462	16499
TYR_A_155	2AM_C_462	16499
GLU_A_207	0AG_C_460	15178
LYS_A_173	0AM_C_469	14855
LYS_A_118	2AM_C_462	13618
ARG_A_116	ANN_C_466	21550
GLU_A_87	ANN_C_466	14327
GLU_A_87	ANN_C_466	14327
GLU_A_87	ANN_C_466	16990
GLU_A_207	0AG_C_460	18865
LYS_A_80	0AM_C_469	14047
ILE_A_90	0AM_C_469	14047
TYR_A_91	0AM_C_469	16499
GLU_A_87	ANN_C_466	13547
GLU_A_207	0AG_C_460	17997
ILE_A_90	0AM_C_469	13267
LYS_A_173	0AM_C_469	21832
LYS_A_173	0AM_C_469	21832
CYS_A_185	AM1_C_463	13355
ILE_A_90	GNA_C_464	13267
TYR_A_176	0AG_C_460	17997
GLU_A_207	0AG_C_460	17997
LYS_A_173	0AM_C_469	15619
TYR_A_91	0AM_C_469	15619
ASP_A_183	2AM_C_462	15229
ASP_A_183	2AM_C_462	15229
LYS_A_190	2AM_C_462	19376
GLU_A_87	ANN_C_466	14649
ILE_A_88	0AM_C_469	18392
ILE_A_90	0AM_C_469	18392
ARG_A_116	ANN_C_466	17405
GLU_A_87	ANN_C_466	15321
GLU_A_87	ANN_C_466	22060
LYS_A_157	0AG_C_460	19192
GLU_A_207	0AG_C_460	16448
ARG_A_116	ANN_C_466	21443
GLU_A_207	0AG_C_460	16018
GLU_A_207	0AG_C_460	16018
ARG_A_116	ANN_C_466	21443
ASP_A_183	2AM_C_462	19462
LYS_A_190	2AM_C_462	19462
SER_A_89	GNP_C_465	17616
GLU_A_207	0AG_C_460	12576
LYS_A_80	0AM_C_469	21319
LYS_A_80	0AM_C_469	21319
LYS_A_118	2AM_C_462	16393
ILE_A_88	ANN_C_466	15668
ARG_A_116	ANN_C_466	16389
ARG_A_116	ANN_C_466	16389
GLU_A_207	0AG_C_460	15452
LYS_A_80	0AM_C_469	20811
LYS_A_80	0AM_C_469	12603
ARG_A_116	ANN_C_466	15913
SER_A_89	ANN_C_466	12206
LYS_A_157	0AG_C_460	17010
LYS_A_190	0AG_C_460	17179
LYS_A_190	0AG_C_460	17179
TRP_B_416	2AM_C_462	15229
ARG_A_116	ANN_C_466	15913
ARG_A_116	ANN_C_466	15913
ILE_A_88	ANN_C_466	12206
SER_A_89	ANN_C_466	15668
LYS_A_190	0AG_C_460	17179
GLU_A_207	0AG_C_460	18454
TRP_B_416	AM1_C_463	21040
ARG_A_116	ANN_C_466	18857
ARG_A_116	ANN_C_466	18857
GLU_A_207	0AG_C_460	17376
TYR_A_176	0AG_C_460	18721
GLU_A_207	0AG_C_460	18721
GLU_A_87	ANN_C_466	18808
SER_A_89	ANN_C_466	17381
TRP_B_416	AM1_C_463	21040
GLU_A_87	ANN_C_466	18808
ARG_A_116	ANN_C_466	20357
ARG_A_116	ANN_C_466	20357
ILE_A_88	GNP_C_465	18808
ILE_A_88	GNP_C_465	18808
ASP_A_183	2AM_C_462	15229
ASP_A_183	2AM_C_462	15229
CYS_A_185	AM1_C_463	21040
LYS_A_173	AM3_C_468	20131
GLU_A_87	ANN_C_466	18989
LYS_A_190	0AG_C_460	21173
LYS_A_80	0AM_C_469	14761
ILE_A_90	0AM_C_469	18348
ASP_A_183	2AM_C_462	15229
ASP_A_183	2AM_C_462	15229
GLU_A_87	ANN_C_466	16700
GLU_A_207	0AG_C_460	21254
GLU_A_207	0AG_C_460	12613
GLU_A_207	0AG_C_460	12613
GLU_A_207	0AG_C_460	14271
GLU_A_207	0AG_C_460	14271
LYS_A_173	0AM_C_469	18348
ASP_A_183	2AM_C_462	13264
ASP_A_183	2AM_C_462	13264
ASP_A_183	2AM_C_462	15229
ASP_A_183	2AM_C_462	15229
TYR_A_155	3AM_C_461	22003
GLU_A_87	ANN_C_466	17723
ASP_A_183	0AG_C_460	14271
LYS_A_190	0AG_C_460	14271
ASP_A_183	2AM_C_462	14271
ASP_A_183	2AM_C_462	15229
TRP_B_416	2AM_C_462	15229
LYS_A_118	3AM_C_461	22003
TRP_B_416	AM1_C_463	14648
GLU_A_87	ANN_C_466	18220
GLU_A_87	ANN_C_466	18220
TYR_A_91	0AM_C_469	18025
ASP_A_183	2AM_C_462	14271
ASP_A_183	2AM_C_462	14271
ASP_A_183	2AM_C_462	15229
ASP_A_183	2AM_C_462	15229
GLU_A_207	0AG_C_460	12613
ILE_A_90	0AM_C_469	15061
LYS_A_173	0AM_C_469	18025
ASP_A_172	0AM_C_469	18025
LYS_A_190	2AM_C_462	14271
LYS_A_190	2AM_C_462	17671
LYS_A_190	2AM_C_462	17671
HIS_A_192	0AG_C_460	20065
ILE_A_90	0AM_C_469	15061
TRP_B_416	2AM_C_462	15229
TRP_B_416	2AM_C_462	15229
TRP_B_416	2AM_C_462	21524
TRP_B_416	2AM_C_462	21524
ASP_A_183	2AM_C_462	17352
ILE_A_90	GNA_C_464	15061
LYS_A_157	0AG_C_460	14858
ILE_A_90	0AM_C_469	15061
ASP_A_183	2AM_C_462	14271
ARG_A_116	ANN_C_466	13015
ILE_A_90	GNA_C_464	15061
LYS_A_173	0AM_C_469	18521
TYR_A_91	0AM_C_469	19004
ASP_A_183	2AM_C_462	14271
ASP_A_183	2AM_C_462	15229
TRP_B_416	2AM_C_462	15229
ARG_A_116	ANN_C_466	16773
ILE_A_90	GNA_C_464	17661
GLU_A_207	0AG_C_460	15874
LYS_A_173	0AM_C_469	21348
ASP_A_172	0AM_C_469	21348
ASP_A_183	2AM_C_462	14271
LYS_A_190	2AM_C_462	14271
TYR_A_91	0AM_C_469	20039
TYR_A_91	0AM_C_469	20039
ILE_A_90	0AM_C_469	21106
ASP_A_183	2AM_C_462	15229
TRP_B_416	2AM_C_462	15229
CYS_A_185	AM1_C_463	17275
ARG_A_116	ANN_C_466	15953
GLU_A_207	0AG_C_460	16694
TYR_A_176	0AG_C_460	16694
LYS_A_173	0AM_C_469	20162
TYR_A_91	0AM_C_469	20162
LYS_A_118	0AM_C_469	20347
ASP_A_172	0AM_C_469	20347
ASP_A_183	2AM_C_462	15229
TRP_B_416	2AM_C_462	15229
TYR_A_155	3AM_C_461	17748
CYS_A_185	AM1_C_463	14294
ILE_A_90	GNA_C_464	20136
GLU_A_207	0AG_C_460	20523
TYR_A_155	3AM_C_461	16907
TYR_A_155	3AM_C_461	16907
SER_A_89	ANN_C_466	21855
ILE_A_90	GNA_C_464	20136
TYR_A_91	0AM_C_469	15980
TYR_A_91	0AM_C_469	15980
TYR_A_91	0AM_C_469	17229
TYR_A_91	0AM_C_469	17229
ILE_A_90	0AM_C_469	19168
ARG_A_116	ANN_C_466	13952
ARG_A_116	ANN_C_466	20076
ILE_A_90	GNA_C_464	19168
GLU_A_207	0AG_C_460	21119
GLU_A_207	0AG_C_460	21119
ASP_A_183	2AM_C_462	18495
ARG_A_116	ANN_C_466	21880
LYS_A_157	0AG_C_460	21684
LYS_A_157	0AG_C_460	21684
GLU_A_207	0AG_C_460	21119
GLU_A_207	0AG_C_460	21119
ASP_A_183	2AM_C_462	18495
ARG_A_116	ANN_C_466	17354
ARG_A_116	ANN_C_466	17354
ARG_A_116	ANN_C_466	20766
TRP_B_416	GNA_C_464	19256
LYS_A_190	0AG_C_460	18495
GLU_A_207	0AG_C_460	13572
TYR_A_176	0AG_C_460	13572
ILE_A_90	0AM_C_469	21324
TRP_B_416	GNA_C_464	17524
TRP_B_416	GNA_C_464	19256
LYS_A_190	0AG_C_460	18495
GLU_A_207	0AG_C_460	17247
GLU_A_207	0AG_C_460	17247
ASP_A_183	2AM_C_462	18495
GLU_A_207	0AG_C_460	14168
ASP_A_183	2AM_C_462	18495
ASP_A_183	2AM_C_462	18495
LYS_A_118	3AM_C_461	17597
LYS_A_157	0AG_C_460	21168
ASP_A_183	2AM_C_462	18495
ARG_A_116	ANN_C_466	13348
LYS_A_118	0AM_C_469	13836
TYR_A_91	0AM_C_469	15151
ASP_A_172	0AM_C_469	19279
TYR_A_91	0AM_C_469	19279
ASP_A_183	2AM_C_462	15229
ARG_A_116	GNA_C_464	22124
ASP_A_183	2AM_C_462	14641
ASP_A_183	2AM_C_462	14641
ASP_A_183	2AM_C_462	16618
ASP_A_183	2AM_C_462	16618
ARG_A_116	ANN_C_466	16979
LYS_A_190	0AG_C_460	16618
ASP_A_183	0AG_C_460	16618
LYS_A_190	0AG_C_460	12204
GLY_A_152	2AM_C_462	14641
ASP_A_183	2AM_C_462	14641
ASP_A_183	2AM_C_462	16618
ASP_A_183	2AM_C_462	16618
TRP_B_416	GNA_C_464	20882
ASP_A_183	2AM_C_462	14641
ASP_A_183	2AM_C_462	16618
ASP_A_183	2AM_C_462	16618
ARG_A_116	ANN_C_466	20838
ARG_A_116	ANN_C_466	20838
LYS_A_157	0AG_C_460	12951
GLU_A_207	0AG_C_460	13226
TYR_A_176	0AG_C_460	13226
TYR_A_91	0AM_C_469	13376
TYR_A_91	0AM_C_469	16511
TYR_A_91	0AM_C_469	16511
TYR_A_91	0AM_C_469	21083
ASP_A_172	0AM_C_469	21083
ASP_A_183	2AM_C_462	15229
ASP_A_183	2AM_C_462	15229
CYS_A_185	AM1_C_463	20330
ARG_A_116	ANN_C_466	14126
TYR_A_91	0AM_C_469	19917
ASP_A_172	0AM_C_469	19917
TYR_A_155	2AM_C_462	21083
LYS_A_173	AM3_C_468	12336
ARG_A_116	ANN_C_466	12764
ARG_A_116	ANN_C_466	13581
GLU_A_207	0AG_C_460	21462
ASP_A_183	2AM_C_462	15229
ASP_A_183	2AM_C_462	15229
ARG_A_116	ANN_C_466	13901
LYS_A_157	0AG_C_460	13376
HIS_A_192	0AG_C_460	17635
ASP_A_183	0AG_C_460	17635
TYR_A_176	0AG_C_460	18260
ASP_A_183	2AM_C_462	17635
LYS_A_190	0AG_C_460	17635
ASP_A_183	2AM_C_462	15229
ASP_A_183	2AM_C_462	15229
ASP_A_183	2AM_C_462	17635
LYS_A_190	2AM_C_462	17635
ASP_A_183	2AM_C_462	21083
CYS_A_185	AM1_C_463	12371
GLU_A_207	0AG_C_460	12836
LYS_A_157	0AG_C_460	13376
LYS_A_157	0AG_C_460	13376
ILE_A_88	0AM_C_469	14006
ASP_A_183	2AM_C_462	17635
ASP_A_183	2AM_C_462	17635
TRP_B_416	AM1_C_463	18416
TRP_B_416	GNA_C_464	18416
ILE_A_88	0AM_C_469	13955
ASP_A_183	2AM_C_462	17635
ILE_A_88	ANN_C_466	19511
SER_A_89	ANN_C_466	13215
TYR_A_91	ANN_C_466	13215
ILE_A_88	GNP_C_465	19511
ILE_A_88	GNP_C_465	19511
LYS_A_190	0AG_C_460	20016
TYR_A_176	0AG_C_460	18260
ASP_A_183	2AM_C_462	17635
GLU_A_87	ANN_C_466	19511
GLU_A_87	ANN_C_466	21998
ASP_A_183	2AM_C_462	15229
ASP_A_183	2AM_C_462	15229
ASP_A_183	2AM_C_462	17635
ASP_A_183	2AM_C_462	17635
TYR_A_155	3AM_C_461	18200
GLU_A_87	ANN_C_466	13127
GLU_A_87	ANN_C_466	13127
GLU_A_87	ANN_C_466	16220
GLU_A_87	ANN_C_466	16220
ILE_A_88	GNP_C_465	13127
TYR_A_155	3AM_C_461	20822
GLU_A_87	ANN_C_466	14985
ASP_A_85	ANN_C_466	16422
GLU_A_87	ANN_C_466	14721
GLU_A_87	ANN_C_466	14721
GLU_A_87	GNP_C_465	22071
TRP_B_416	2AM_C_462	15229
GLU_A_207	0AG_C_460	18200
ASP_A_183	2AM_C_462	15229
TRP_B_416	GNA_C_464	15381
TYR_A_91	0AM_C_469	15567
ARG_A_116	ANN_C_466	17286
ARG_A_116	ANN_C_466	17286
LYS_A_190	0AG_C_460	21669
LYS_A_190	0AG_C_460	21669
GLU_A_207	0AG_C_460	19722
TYR_A_176	0AG_C_460	19722
LYS_A_190	2AM_C_462	15993
LYS_A_190	2AM_C_462	15993
ASP_A_183	2AM_C_462	15229
ASP_A_183	2AM_C_462	15229
TRP_B_416	AM1_C_463	13931
CYS_A_185	AM1_C_463	20696
ARG_A_116	ANN_C_466	17286
ASP_A_183	2AM_C_462	15229
ASP_A_183	2AM_C_462	20384
TRP_B_416	GNA_C_464	20547
GLU_A_207	0AG_C_460	15625
GLU_A_207	0AG_C_460	15625
GLU_A_207	0AG_C_460	16537
GLU_A_86	0AM_C_469	18926
ASP_A_183	2AM_C_462	20843
ARG_A_116	ANN_C_466	18467
ARG_A_116	ANN_C_466	18467
TRP_B_416	GNA_C_464	12657
GLU_A_207	0AG_C_460	22019
TRP_B_416	GNA_C_464	14998
TYR_A_176	0AG_C_460	12238
GLU_A_207	0AG_C_460	12238
ILE_A_88	ANN_C_466	16077
ARG_A_116	ANN_C_466	18948
GLY_A_152	2AM_C_462	13931
ARG_A_116	ANN_C_466	16119
GLU_A_87	ANN_C_466	17063
GLU_A_87	ANN_C_466	17063
GLU_A_87	ANN_C_466	20269
LYS_A_190	0AG_C_460	20653
LYS_A_173	0AM_C_469	15928
LYS_A_173	0AM_C_469	16924
ILE_A_90	0AM_C_469	21470
GLY_A_152	2AM_C_462	13931
ASP_A_183	2AM_C_462	16794
CYS_A_185	2AM_C_462	16794
ARG_A_116	GNA_C_464	21077
LYS_A_173	0AM_C_469	13916
TRP_B_416	2AM_C_462	15229
GLU_A_87	ANN_C_466	15476
LYS_A_190	0AG_C_460	17779
GLU_A_207	0AG_C_460	21273
ASP_A_183	2AM_C_462	16794
LYS_A_190	2AM_C_462	16794
LYS_A_190	0AG_C_460	17779
LYS_A_157	0AG_C_460	18792
GLY_A_152	2AM_C_462	13931
ASP_A_183	2AM_C_462	16794
LYS_A_190	2AM_C_462	16794
TYR_A_176	0AG_C_460	14074
GLY_A_152	2AM_C_462	13931
ARG_A_116	ANN_C_466	16996
ILE_A_90	0AM_C_469	15812
ILE_A_90	0AM_C_469	15812
LYS_A_173	0AM_C_469	18298
GLY_A_152	2AM_C_462	13931
TYR_A_155	2AM_C_462	12303
ASP_A_183	2AM_C_462	17779
ARG_A_116	ANN_C_466	21373
GLU_A_207	0AG_C_460	12300
GLY_A_152	2AM_C_462	13931
ASP_A_183	2AM_C_462	17779
ASP_A_183	2AM_C_462	17779
TRP_B_416	2AM_C_462	12303
LYS_A_80	0AM_C_469	12672
LYS_A_80	0AM_C_469	12672
CYS_A_185	AM1_C_463	15210
ARG_A_116	ANN_C_466	12499
ARG_A_116	ANN_C_466	13249
GLU_A_207	0AG_C_460	19111
HIS_A_209	0AG_C_460	20011
HIS_A_209	0AG_C_460	20011
ILE_A_90	0AM_C_469	13786
TYR_A_91	0AM_C_469	19240
TYR_A_91	0AM_C_469	19240
TYR_A_91	0AM_C_469	16124
LYS_A_173	0AM_C_469	16124
ASP_A_183	2AM_C_462	17779
ILE_A_90	GNA_C_464	13786
LYS_A_80	0AM_C_469	13785
TRP_B_416	AM1_C_463	18391
TYR_A_176	0AG_C_460	15122
LYS_A_173	0AM_C_469	17059
TYR_A_91	0AM_C_469	22119
TYR_A_91	0AM_C_469	22119
ASP_A_183	2AM_C_462	17779
GLU_A_207	0AG_C_460	13806
GLY_A_152	2AM_C_462	13931
ARG_A_116	ANN_C_466	20576
ARG_A_116	ANN_C_466	20576
GLU_A_207	0AG_C_460	19828
GLU_A_87	ANN_C_466	16981
ARG_A_116	ANN_C_466	15290
ARG_A_116	ANN_C_466	17344
ARG_A_116	ANN_C_466	19440
ILE_A_90	GNA_C_464	14250
ASP_A_183	2AM_C_462	17779
LYS_A_184	2AM_C_462	17779
ARG_A_116	ANN_C_466	18512
TRP_B_416	GNA_C_464	18047
LYS_A_190	0AG_C_460	21484
GLU_A_207	0AG_C_460	15444
GLU_A_207	0AG_C_460	15444
TYR_A_91	0AM_C_469	19762
ASP_A_183	2AM_C_462	17779
ASP_A_183	2AM_C_462	17779
LYS_A_190	3AM_C_461	21484
CYS_A_185	AM1_C_463	20329
ARG_A_116	ANN_C_466	18512
ARG_A_116	ANN_C_466	18512
GLU_A_87	ANN_C_466	19885
GLU_A_87	ANN_C_466	19885
ILE_A_90	GNA_C_464	21733
LYS_A_118	2AM_C_462	12552
ASP_A_183	2AM_C_462	17779
GLU_A_207	0AG_C_460	12849
GLU_A_207	0AG_C_460	12849
TYR_A_176	0AG_C_460	14857
GLU_A_207	0AG_C_460	14857
TYR_A_91	0AM_C_469	16124
LYS_A_173	0AM_C_469	16124
ILE_A_88	0AM_C_469	19471
GLY_A_152	2AM_C_462	13931
TRP_B_416	AM1_C_463	18979
LYS_A_157	0AG_C_460	14136
GLU_A_207	0AG_C_460	12849
GLU_A_207	0AG_C_460	12849
LYS_A_80	0AM_C_469	20115
ASP_A_172	0AM_C_469	16124
LYS_A_173	0AM_C_469	16124
ASP_A_183	2AM_C_462	17779
ASP_A_183	2AM_C_462	17779
TRP_B_416	AM1_C_463	21484
GLU_A_87	ANN_C_466	18193
TYR_A_91	ANN_C_466	20451
GLU_A_86	ANN_C_466	20451
GLU_A_207	0AG_C_460	14136
GLU_A_207	0AG_C_460	14136
LYS_A_80	0AM_C_469	18703
LYS_A_190	2AM_C_462	17779
ASP_A_183	2AM_C_462	15229
LYS_A_173	AM3_C_468	19762
TYR_A_176	0AG_C_460	16943
GLY_A_152	2AM_C_462	13931
ASP_A_183	2AM_C_462	17779
LYS_A_190	2AM_C_462	17779
TRP_B_416	2AM_C_462	15229
ASP_A_183	2AM_C_462	17779
ARG_A_116	ANN_C_466	14553
ARG_A_116	ANN_C_466	14553
ARG_A_116	ANN_C_466	16115
ARG_A_116	ANN_C_466	16115
TRP_B_416	GNA_C_464	18576
TRP_B_416	GNA_C_464	18678
TYR_A_91	0AM_C_469	20416
GLY_A_152	2AM_C_462	13931
ASP_A_183	2AM_C_462	17779
GLU_A_87	ANN_C_466	18566
GLU_A_87	ANN_C_466	18566
ARG_A_116	ANN_C_466	18649
TRP_B_416	GNA_C_464	18678
TYR_A_91	0AM_C_469	18885
TYR_A_91	0AM_C_469	18885
TYR_A_91	0AM_C_469	13539
GLY_A_152	2AM_C_462	13931
ASP_A_183	2AM_C_462	14488
ASP_A_183	2AM_C_462	14488
LYS_A_173	3AM_C_461	18112
TRP_B_416	AM1_C_463	18576
ARG_A_116	ANN_C_466	16115
GLY_A_152	2AM_C_462	13931
GLY_A_152	2AM_C_462	13931
ASP_A_183	2AM_C_462	14488
ASP_A_183	2AM_C_462	15229
ARG_A_116	ANN_C_466	22125
ARG_A_116	ANN_C_466	22125
TRP_B_416	GNA_C_464	21484
TYR_A_176	0AG_C_460	16110
GLU_A_207	0AG_C_460	16110
LYS_A_173	0AM_C_469	13704
ASP_A_183	2AM_C_462	13931
ASP_A_183	2AM_C_462	13931
ASP_A_183	2AM_C_462	14488
ASP_A_183	2AM_C_462	14488
ASP_A_183	2AM_C_462	15229
ASP_A_183	2AM_C_462	15229
ASP_A_183	2AM_C_462	19828
TRP_B_416	GNA_C_464	21484
HIS_A_192	0AG_C_460	16666
LYS_A_118	0AM_C_469	12384
ASP_A_172	0AM_C_469	12384
LYS_A_173	0AM_C_469	18335
TRP_B_416	2AM_C_462	15229
LYS_A_173	0AM_C_469	17627
GLY_A_152	2AM_C_462	13931
ARG_A_116	ANN_C_466	19864
TRP_B_416	GNA_C_464	19845
TRP_B_416	GNA_C_464	21484
TYR_A_91	0AM_C_469	13427
TYR_A_91	0AM_C_469	13427
GLY_A_152	2AM_C_462	13931
GLU_A_207	0AG_C_460	20725
TYR_A_91	0AM_C_469	13427
ASP_A_172	0AM_C_469	13427
TRP_B_416	2AM_C_462	21484
TYR_A_91	0AM_C_469	15632
TYR_A_91	0AM_C_469	15632
ASP_A_183	2AM_C_462	13931
ASP_A_183	2AM_C_462	13931
ASP_A_183	2AM_C_462	15229
ASP_A_183	2AM_C_462	15229
ASP_A_172	0AM_C_469	15632
TYR_A_91	0AM_C_469	15632
GLY_A_152	2AM_C_462	13931
ILE_A_88	ANN_C_466	17869
TYR_A_176	0AG_C_460	18257
GLU_A_207	0AG_C_460	18257
LYS_A_173	0AM_C_469	18528
ASP_A_172	0AM_C_469	18528
GLY_A_152	2AM_C_462	13931
LYS_A_118	3AM_C_461	18472
ARG_A_116	ANN_C_466	18324
GLU_A_87	ANN_C_466	17869
GLU_A_207	0AG_C_460	21725
HIS_A_192	0AG_C_460	20080
ASP_A_172	0AM_C_469	20796
ASP_A_172	0AM_C_469	20607
TYR_A_91	0AM_C_469	20607
GLY_A_152	2AM_C_462	13931
ILE_A_90	GNA_C_464	15368
LYS_A_173	0AM_C_469	20607
GLY_A_152	2AM_C_462	13931
TYR_A_155	2AM_C_462	18472
TYR_A_155	2AM_C_462	18472
GLU_A_87	ANN_C_466	14324
GLU_A_87	ANN_C_466	14324
SER_A_89	ANN_C_466	19757
TRP_B_416	GNA_C_464	18114
ARG_A_116	GNA_C_464	18114
LYS_A_118	0AM_C_469	12929
LYS_A_173	0AM_C_469	20607
ASP_A_172	0AM_C_469	20607
GLY_A_152	2AM_C_462	13931
LYS_A_118	0AM_C_469	15951
LYS_A_118	0AM_C_469	15951
GLY_A_152	2AM_C_462	13931
ASP_A_183	2AM_C_462	21832
LYS_A_157	0AG_C_460	14488
GLU_A_207	0AG_C_460	16575
SER_A_89	ANN_C_466	15717
LYS_A_157	0AG_C_460	14311
GLU_A_207	0AG_C_460	19984
TYR_A_176	0AG_C_460	19984
ILE_A_90	0AM_C_469	21914
ASP_A_172	0AM_C_469	13997
LYS_A_173	0AM_C_469	13997
ASP_A_183	2AM_C_462	19654
GLU_A_207	0AG_C_460	21442
TYR_A_176	0AG_C_460	21442
TYR_A_91	0AM_C_469	12606
TYR_A_91	0AM_C_469	13329
ASP_A_172	0AM_C_469	13329
LYS_A_118	0AM_C_469	20796
GLY_A_152	2AM_C_462	13931
ILE_A_90	GNA_C_464	13501
LYS_A_157	0AG_C_460	14311
LYS_A_157	0AG_C_460	14311
ILE_A_90	0AM_C_469	13501
LYS_A_173	0AM_C_469	21487
GLY_A_152	2AM_C_462	13931
ILE_A_90	GNA_C_464	13501
GLU_A_207	0AG_C_460	20856
GLY_A_152	2AM_C_462	13931
GLU_A_87	ANN_C_466	19779
TYR_A_176	0AG_C_460	12381
LYS_A_173	0AM_C_469	20226
TYR_A_91	0AM_C_469	20226
ILE_A_88	ANN_C_466	18617
TYR_A_91	0AM_C_469	12385
TYR_A_91	0AM_C_469	12385
ASP_A_172	0AM_C_469	20226
LYS_A_173	0AM_C_469	20226
ASP_A_183	2AM_C_462	13931
LYS_A_184	2AM_C_462	13931
ASP_A_183	2AM_C_462	21832
ASP_A_183	2AM_C_462	21832
TYR_A_155	3AM_C_461	15229
TYR_A_155	2AM_C_462	15229
TYR_A_155	2AM_C_462	15229
ASP_A_183	2AM_C_462	21832
ASP_A_183	2AM_C_462	21832
GLU_A_207	0AG_C_460	12381
HIS_A_192	0AG_C_460	21832
ASP_A_183	2AM_C_462	21832
ASP_A_172	0AM_C_469	14288
ASP_A_172	0AM_C_469	14288
ASP_A_183	2AM_C_462	21832
ASP_A_183	2AM_C_462	21832
TRP_B_416	AM1_C_463	16664
LYS_A_157	0AG_C_460	18905
GLU_A_207	0AG_C_460	13465
LYS_A_173	0AM_C_469	14288
LYS_A_118	0AM_C_469	14288
ASP_A_183	2AM_C_462	17999
TYR_A_176	0AG_C_460	13199
GLU_A_207	0AG_C_460	13199
GLU_A_207	0AG_C_460	13465
GLU_A_207	0AG_C_460	13465
GLY_A_152	2AM_C_462	13931
ASP_A_183	2AM_C_462	21832
ASP_A_183	2AM_C_462	21832
ARG_A_116	ANN_C_466	13127
ILE_A_88	ANN_C_466	20986
HIS_A_209	0AG_C_460	12798
GLY_A_152	2AM_C_462	13931
ASP_A_183	2AM_C_462	21832
ASP_A_183	2AM_C_462	21832
ILE_A_88	ANN_C_466	17629
GLU_A_87	ANN_C_466	17629
ILE_A_88	ANN_C_466	20986
LYS_A_157	0AG_C_460	18672
LYS_A_173	0AM_C_469	12577
LYS_A_173	0AM_C_469	12577
LYS_A_173	0AM_C_469	13348
LYS_A_173	0AM_C_469	13348
TYR_A_91	0AM_C_469	16873
GLY_A_152	2AM_C_462	13931
LYS_A_118	2AM_C_462	16131
LYS_A_118	2AM_C_462	16131
ASP_A_183	2AM_C_462	21832
HIS_A_192	2AM_C_462	21832
ILE_A_88	ANN_C_466	20656
ASP_A_183	2AM_C_462	17999
LYS_A_190	2AM_C_462	17999
ILE_A_88	ANN_C_466	20769
ILE_A_88	ANN_C_466	21395
LYS_A_173	0AM_C_469	16995
TYR_A_91	0AM_C_469	17779
GLY_A_152	2AM_C_462	13931
ARG_A_116	ANN_C_466	16371
GLU_A_87	ANN_C_466	17842
SER_A_89	ANN_C_466	20769
GLU_A_207	0AG_C_460	12976
GLY_A_152	2AM_C_462	13931
ARG_A_116	ANN_C_466	15008
ILE_A_88	ANN_C_466	19770
GLU_A_87	ANN_C_466	20769
GLU_A_207	0AG_C_460	15973
GLU_A_207	0AG_C_460	15973
ASP_A_183	2AM_C_462	17999
TRP_B_416	AM1_C_463	13501
ILE_A_88	ANN_C_466	20589
ILE_A_90	GNA_C_464	12288
GLY_A_152	2AM_C_462	13931
ASP_A_183	2AM_C_462	17999
ASP_A_183	2AM_C_462	17999
TRP_B_416	AM1_C_463	20823
ARG_A_116	ANN_C_466	14346
ARG_A_116	ANN_C_466	18193
ILE_A_88	ANN_C_466	21464
GLU_A_207	0AG_C_460	19865
GLU_A_207	0AG_C_460	19865
ASP_A_183	2AM_C_462	17999
GLU_A_207	0AG_C_460	13697
ASP_A_183	2AM_C_462	13931
ASP_A_183	2AM_C_462	17999
LYS_A_190	2AM_C_462	17999
ARG_A_116	ANN_C_466	18061
LYS_A_80	0AM_C_469	17219
LYS_A_173	0AM_C_469	21645
GLY_A_152	2AM_C_462	13931
GLY_A_152	2AM_C_462	13931
ASP_A_183	2AM_C_462	17999
LYS_A_190	0AG_C_460	21431
LYS_A_190	0AG_C_460	21446
GLU_A_207	0AG_C_460	13188
GLU_A_207	0AG_C_460	13188
GLY_A_152	2AM_C_462	13931
ILE_A_88	ANN_C_466	21708
LYS_A_157	0AG_C_460	17513
LYS_A_157	0AG_C_460	17513
GLU_A_207	0AG_C_460	19164
GLU_A_207	0AG_C_460	19164
LYS_A_173	0AM_C_469	16010
GLY_A_152	2AM_C_462	13931
LYS_A_118	3AM_C_461	17211
ARG_A_116	ANN_C_466	17279
SER_A_89	ANN_C_466	21708
TYR_A_91	0AM_C_469	13726
ASP_A_172	0AM_C_469	13726
GLY_A_152	2AM_C_462	13931
ILE_A_88	ANN_C_466	14172
ILE_A_88	ANN_C_466	21708
ILE_A_90	GNA_C_464	16142
ILE_A_90	GNA_C_464	16142
GLU_A_207	0AG_C_460	12621
GLU_A_207	0AG_C_460	18609
HIS_A_192	0AG_C_460	21333
LYS_A_190	2AM_C_462	21078
LYS_A_190	2AM_C_462	21078
LYS_A_118	3AM_C_461	17211
ARG_A_116	ANN_C_466	19754
SER_A_89	ANN_C_466	19371
ASP_A_183	0AG_C_460	15705
LYS_A_190	0AG_C_460	15705
ASP_A_183	2AM_C_462	13931
ASP_A_183	2AM_C_462	13931
ASP_A_183	2AM_C_462	15705
GLY_A_152	2AM_C_462	13931
CYS_A_185	AM1_C_463	20736
ARG_A_116	ANN_C_466	13394
ARG_A_116	ANN_C_466	17322
GLY_A_152	2AM_C_462	13931
ILE_A_88	ANN_C_466	18911
GLU_A_207	0AG_C_460	16701
GLU_A_207	0AG_C_460	16701
ASP_A_183	2AM_C_462	19847
TYR_A_155	3AM_C_461	21484
ARG_A_116	ANN_C_466	19271
ARG_A_116	ANN_C_466	21708
TYR_A_91	0AM_C_469	14639
TYR_A_91	0AM_C_469	14639
ASP_A_183	2AM_C_462	13931
ASP_A_183	2AM_C_462	13931
ASP_A_183	2AM_C_462	19847
ARG_A_116	ANN_C_466	19501
SER_A_89	0AM_C_469	17229
SER_A_89	0AM_C_469	17229
ASP_A_183	2AM_C_462	19310
GLY_A_152	2AM_C_462	13931
TYR_A_155	3AM_C_461	15112
TRP_B_416	AM1_C_463	15266
ARG_A_116	ANN_C_466	21967
LYS_A_190	0AG_C_460	19310
LYS_A_190	0AG_C_460	21749
LYS_A_157	0AG_C_460	21826
GLU_A_207	0AG_C_460	18217
LYS_A_173	0AM_C_469	20875
ASP_A_183	2AM_C_462	13931
ASP_A_183	2AM_C_462	13931
ILE_A_88	ANN_C_466	17086
GLU_A_207	0AG_C_460	13348
GLU_A_207	0AG_C_460	13348
TYR_A_91	0AM_C_469	20844
TYR_A_91	0AM_C_469	20844
ASP_A_183	2AM_C_462	13931
ASP_A_183	2AM_C_462	13931
ASP_A_183	2AM_C_462	15754
ARG_A_116	ANN_C_466	16555
ARG_A_116	ANN_C_466	16555
ILE_A_90	GNA_C_464	14792
TYR_A_91	0AM_C_469	14033
ASP_A_183	2AM_C_462	15754
ASP_A_183	2AM_C_462	15754
LYS_A_173	0AM_C_469	19021
GLY_A_152	2AM_C_462	13931
ASP_A_183	2AM_C_462	15754
TYR_A_155	3AM_C_461	21791
TYR_A_155	0AG_C_460	17271
ASP_A_183	2AM_C_462	15754
ASP_A_183	2AM_C_462	15754
ILE_A_88	ANN_C_466	15561
GLY_A_152	2AM_C_462	13931
ASP_A_183	2AM_C_462	15754
ARG_A_116	ANN_C_466	12303
ASP_A_183	2AM_C_462	15754
GLY_A_152	2AM_C_462	13931
ASP_A_183	2AM_C_462	15754
ASP_A_183	2AM_C_462	15754
ILE_A_88	ANN_C_466	13562
ILE_A_90	GNA_C_464	20122
LYS_A_157	0AG_C_460	12572
LYS_A_157	0AG_C_460	21791
LYS_A_118	0AM_C_469	12374
GLY_A_152	2AM_C_462	13931
ASP_A_183	2AM_C_462	15754
LYS_A_190	2AM_C_462	15754
GLU_B_414	3AM_C_461	21791
TRP_B_416	AM1_C_463	18115
ILE_A_90	GNA_C_464	20122
LYS_A_173	0AM_C_469	19275
ASP_A_172	0AM_C_469	19275
LYS_A_173	0AM_C_469	20844
ASP_A_183	2AM_C_462	15754
ASP_A_183	2AM_C_462	15754
GLU_A_207	0AG_C_460	16287
GLY_A_152	2AM_C_462	13931
ASP_A_183	2AM_C_462	15754
GLY_A_152	2AM_C_462	13931
ASP_A_183	2AM_C_462	15754
ARG_A_116	ANN_C_466	14082
LYS_A_157	0AG_C_460	12477
GLU_A_207	0AG_C_460	13664
GLY_A_152	2AM_C_462	13931
ASP_A_183	2AM_C_462	15754
ASP_A_183	2AM_C_462	15754
SER_A_89	ANN_C_466	19532
ASP_A_183	2AM_C_462	15754
TYR_A_155	2AM_C_462	16482
GLU_A_87	ANN_C_466	19532
GLU_A_87	ANN_C_466	19532
LYS_A_157	0AG_C_460	18078
ARG_A_116	ANN_C_466	18588
GLU_A_87	ANN_C_466	16643
TYR_A_91	0AM_C_469	20992
ARG_A_116	ANN_C_466	13405
ARG_A_116	ANN_C_466	13405
GLU_A_87	ANN_C_466	16643
LYS_A_157	0AG_C_460	19314
GLU_A_207	0AG_C_460	19614
GLU_A_207	0AG_C_460	19614
LYS_A_80	0AM_C_469	14207
TRP_B_416	2AM_C_462	15530
LYS_A_157	0AG_C_460	20079
GLY_A_152	2AM_C_462	13931
ASP_A_183	2AM_C_462	20140
ASP_A_183	2AM_C_462	20140
GLU_A_87	ANN_C_466	18124
GLU_A_87	ANN_C_466	18124
LYS_A_157	0AG_C_460	20079
LYS_A_173	0AM_C_469	19520
GLY_A_152	2AM_C_462	13931
LYS_A_118	3AM_C_461	18714
TRP_B_416	AM1_C_463	12194
LYS_A_190	0AG_C_460	17368
LYS_A_190	0AG_C_460	19666
LYS_A_190	2AM_C_462	17368
TYR_A_155	2AM_C_462	18714
TYR_A_155	2AM_C_462	18714
LYS_A_190	3AM_C_461	17368
ARG_A_116	ANN_C_466	14806
ARG_A_116	ANN_C_466	14806
GLU_A_87	ANN_C_466	15385
GLU_A_87	ANN_C_466	16348
GLU_A_87	ANN_C_466	16348
GLU_A_87	ANN_C_466	18145
ILE_A_90	GNA_C_464	12425
HIS_A_192	0AG_C_460	16020
GLY_A_152	2AM_C_462	13931
ARG_A_116	ANN_C_466	22151
ILE_A_90	0AM_C_469	17335
LYS_A_173	0AM_C_469	18486
GLY_A_152	2AM_C_462	13931
GLY_A_152	2AM_C_462	13931
ASP_A_183	2AM_C_462	12483
ASP_A_183	2AM_C_462	12483
ARG_A_116	ANN_C_466	18676
ARG_A_116	ANN_C_466	20200
ARG_A_116	ANN_C_466	20200
GLU_A_87	ANN_C_466	21197
GLU_A_207	0AG_C_460	14666
GLU_A_207	0AG_C_460	14666
ASP_A_183	2AM_C_462	19841
ASP_A_183	2AM_C_462	19841
ARG_A_116	ANN_C_466	12508
ARG_A_116	ANN_C_466	12508
ARG_A_116	ANN_C_466	14487
LYS_A_190	0AG_C_460	17368
GLU_A_207	0AG_C_460	18318
TYR_A_91	0AM_C_469	18130
ASP_A_172	0AM_C_469	18130
GLY_A_152	2AM_C_462	13931
GLY_A_152	2AM_C_462	13931
ASP_A_183	2AM_C_462	12483
TRP_B_416	2AM_C_462	12483
ARG_A_116	ANN_C_466	13889
GLU_A_87	ANN_C_466	17827
HIS_A_192	0AG_C_460	18759
GLY_A_152	2AM_C_462	13931
ASP_A_183	2AM_C_462	19841
ASP_A_183	2AM_C_462	19841
LYS_A_190	3AM_C_461	16741
TYR_A_155	3AM_C_461	20417
GLY_A_152	2AM_C_462	13931
TYR_A_176	0AG_C_460	19809
ASP_A_172	0AM_C_469	19973
TRP_B_416	2AM_C_462	12483
TYR_A_155	3AM_C_461	20405
TYR_A_155	3AM_C_461	20417
TYR_A_155	3AM_C_461	20417
ARG_A_116	ANN_C_466	18872
ARG_A_116	ANN_C_466	18872
TYR_A_91	ANN_C_466	13125
SER_A_89	ANN_C_466	13125
TYR_A_91	0AM_C_469	14308
LYS_A_190	2AM_C_462	19841
TYR_A_155	3AM_C_461	20405
TYR_A_155	3AM_C_461	20417
GLU_A_87	ANN_C_466	13125
GLU_A_87	ANN_C_466	13125
TYR_A_91	0AM_C_469	15031
GLY_A_152	2AM_C_462	13931
GLY_A_152	2AM_C_462	21125
ASP_A_183	2AM_C_462	19841
ASP_A_183	2AM_C_462	19841
ARG_A_116	ANN_C_466	20342
SER_A_89	ANN_C_466	14282
TYR_A_91	ANN_C_466	14282
LYS_A_190	0AG_C_460	19841
LYS_A_190	2AM_C_462	14599
ASP_A_188	2AM_C_462	14599
LYS_A_190	2AM_C_462	19841
TYR_A_155	3AM_C_461	16679
TYR_A_155	3AM_C_461	16679
ILE_A_88	ANN_C_466	16855
GLU_A_207	0AG_C_460	21133
TYR_A_91	0AM_C_469	19707
SER_A_89	ANN_C_466	16855
ASP_A_183	2AM_C_462	12483
ASP_A_183	2AM_C_462	14731
ARG_A_116	ANN_C_466	14027
ARG_A_116	ANN_C_466	14027
TRP_B_416	GNA_C_464	15361
LYS_A_173	0AG_C_460	18394
TYR_A_91	0AM_C_469	13972
ASP_A_172	0AM_C_469	13972
ASP_A_183	2AM_C_462	18399
ILE_A_88	ANN_C_466	14056
ILE_A_88	ANN_C_466	16855
GLU_A_207	0AG_C_460	21940
GLU_A_207	0AG_C_460	15718
ASP_A_172	0AM_C_469	15666
ASP_A_183	2AM_C_462	12483
ASP_A_183	2AM_C_462	12483
ASP_A_183	2AM_C_462	13931
ASP_A_183	2AM_C_462	13931
ASP_A_183	2AM_C_462	18399
ASP_A_183	2AM_C_462	18399
LYS_A_173	0AG_C_460	14418
LYS_A_173	0AG_C_460	14418
GLU_A_207	0AG_C_460	19175
TYR_A_91	0AM_C_469	12964
TYR_A_91	0AM_C_469	12964
LYS_A_173	0AM_C_469	17662
ASP_A_183	2AM_C_462	14386
LYS_A_173	AM3_C_468	22013
ILE_A_88	ANN_C_466	12620
ARG_A_116	ANN_C_466	19709
GLY_A_152	2AM_C_462	18399
ASP_A_183	2AM_C_462	14386
ARG_A_116	ANN_C_466	12316
ARG_A_116	ANN_C_466	20433
GLU_A_207	0AG_C_460	12707
LYS_A_157	0AG_C_460	18543
TYR_A_91	0AM_C_469	19906
GLY_A_152	2AM_C_462	18399
ASP_A_183	2AM_C_462	14386
SER_A_89	ANN_C_466	15625
ARG_A_116	ANN_C_466	19253
ARG_A_116	ANN_C_466	19253
LYS_A_157	0AG_C_460	18394
LYS_A_157	0AG_C_460	18394
LYS_A_157	0AG_C_460	18543
TYR_A_176	0AG_C_460	16308
TRP_B_416	2AM_C_462	12483
GLY_A_152	2AM_C_462	18399
LYS_A_157	0AG_C_460	19177
TYR_A_176	0AG_C_460	19900
TYR_A_91	0AM_C_469	18126
ASP_A_172	0AM_C_469	18126
GLY_A_152	2AM_C_462	18399
ASP_A_183	2AM_C_462	14386
ILE_A_88	ANN_C_466	17527
TYR_A_176	0AG_C_460	15354
TYR_A_91	0AM_C_469	19151
GLY_A_152	2AM_C_462	18399
ASP_A_183	2AM_C_462	14386
TYR_A_155	3AM_C_461	18543
ARG_A_116	ANN_C_466	14075
LYS_A_157	0AG_C_460	13413
LYS_A_173	0AG_C_460	15683
LYS_A_173	0AG_C_460	15683
LYS_A_173	0AG_C_460	17603
LYS_A_173	0AG_C_460	17603
LYS_A_173	0AG_C_460	21246
LYS_A_157	0AG_C_460	21246
TYR_A_176	0AG_C_460	20344
ASP_A_183	2AM_C_462	14386
SER_A_89	ANN_C_466	12523
TYR_A_91	ANN_C_466	12523
LYS_A_173	0AG_C_460	18529
LYS_A_173	0AG_C_460	18529
TYR_A_176	0AG_C_460	20529
GLU_A_207	0AG_C_460	20529
ASP_A_183	2AM_C_462	14386
ASP_A_183	2AM_C_462	14386
CYS_A_185	AM1_C_463	16550
ARG_A_116	ANN_C_466	15436
GLU_A_207	0AG_C_460	14169
GLU_A_207	0AG_C_460	14169
LYS_A_157	0AG_C_460	18543
GLU_A_207	0AG_C_460	20900
ASP_A_183	2AM_C_462	14386
LYS_A_190	2AM_C_462	14386
LYS_A_173	0AG_C_460	14503
LYS_A_80	0AM_C_469	19745
TYR_A_155	3AM_C_461	13413
CYS_A_185	AM1_C_463	20860
ILE_A_88	ANN_C_466	20168
TYR_A_91	0AM_C_469	19709
GLY_A_152	2AM_C_462	18399
ARG_A_116	ANN_C_466	19863
ILE_A_88	ANN_C_466	20168
GLU_A_207	0AG_C_460	18892
GLU_A_207	0AG_C_460	18892
ILE_A_90	0AM_C_469	13225
ASP_A_183	2AM_C_462	12483
ASP_A_183	2AM_C_462	12483
TYR_A_176	0AG_C_460	18892
TYR_A_91	0AM_C_469	22151
TYR_A_91	0AM_C_469	19709
GLY_A_152	2AM_C_462	18399
LYS_A_190	2AM_C_462	18678
LYS_A_190	2AM_C_462	18678
TRP_B_416	2AM_C_462	12483
ASP_A_183	2AM_C_462	14386
ILE_A_88	ANN_C_466	20168
ILE_A_88	ANN_C_466	20446
GLU_A_86	0AM_C_469	19729
ASP_A_183	2AM_C_462	12483
ASP_A_183	2AM_C_462	12483
GLY_A_152	2AM_C_462	18399
ASP_A_183	2AM_C_462	18678
ASP_A_183	2AM_C_462	18678
LYS_A_118	3AM_C_461	16618
CYS_A_185	AM1_C_463	15327
SER_A_89	ANN_C_466	13640
GLY_A_152	2AM_C_462	18399
LYS_A_190	2AM_C_462	19616
ASP_A_183	2AM_C_462	14386
TYR_A_155	2AM_C_462	12861
TYR_A_155	2AM_C_462	12861
ARG_A_116	ANN_C_466	15516
ARG_A_116	ANN_C_466	21418
GLY_A_152	2AM_C_462	18399
GLU_A_207	0AG_C_460	20528
GLU_A_207	0AG_C_460	20528
GLU_A_207	0AG_C_460	18919
GLU_A_207	0AG_C_460	18919
TYR_A_155	3AM_C_461	18361
ILE_A_88	ANN_C_466	20168
ILE_A_90	GNA_C_464	13225
LYS_A_157	0AG_C_460	19643
ASP_A_183	2AM_C_462	12483
ILE_A_88	ANN_C_466	20780
ILE_A_90	GNA_C_464	13225
GLU_A_207	0AG_C_460	16204
GLU_A_207	0AG_C_460	19448
TYR_A_91	0AM_C_469	12707
GLY_A_152	2AM_C_462	18399
LYS_A_118	3AM_C_461	19643
GLU_A_87	ANN_C_466	12321
LYS_A_157	0AG_C_460	16204
GLY_A_152	2AM_C_462	18399
CYS_A_185	AM1_C_463	16363
ARG_A_116	ANN_C_466	21054
LYS_A_157	0AG_C_460	15524
GLY_A_152	2AM_C_462	18399
GLY_A_152	2AM_C_462	18399
ILE_A_88	ANN_C_466	18328
ASP_A_172	0AM_C_469	13799
ASP_A_172	0AM_C_469	13799
GLY_A_152	2AM_C_462	18399
GLU_A_87	ANN_C_466	18486
ARG_A_116	ANN_C_466	20768
LYS_A_190	0AG_C_460	13827
LYS_A_190	0AG_C_460	18482
GLY_A_152	2AM_C_462	18399
ASP_A_183	2AM_C_462	13827
ASP_A_183	2AM_C_462	13827
ARG_A_116	ANN_C_466	13009
ARG_A_116	ANN_C_466	13009
GLY_A_152	2AM_C_462	21084
ILE_A_88	ANN_C_466	16495
TYR_A_176	0AG_C_460	13843
TYR_A_176	0AG_C_460	13843
GLU_A_207	0AG_C_460	21206
ASP_A_183	2AM_C_462	18399
ASP_A_183	2AM_C_462	18399
ILE_A_88	ANN_C_466	16495
ARG_A_116	ANN_C_466	16860
TYR_A_176	0AG_C_460	17050
TYR_A_176	0AG_C_460	17050
ASP_A_183	2AM_C_462	12483
TYR_A_155	2AM_C_462	12483
ASP_A_183	2AM_C_462	18399
ASP_A_183	2AM_C_462	18399
ASP_A_183	2AM_C_462	21084
ASP_A_183	2AM_C_462	21084
GLU_A_207	0AG_C_460	21539
ASP_A_183	2AM_C_462	18399
ARG_A_116	ANN_C_466	19380
HIS_A_192	0AG_C_460	18884
ASP_A_183	0AG_C_460	18884
ASP_A_183	2AM_C_462	18399
ASP_A_183	2AM_C_462	18399
TYR_A_155	2AM_C_462	16501
ASP_A_183	2AM_C_462	21084
GLY_A_152	2AM_C_462	21084
ASP_A_183	2AM_C_462	12483
ASP_A_183	2AM_C_462	18884
ASP_A_183	2AM_C_462	18884
TRP_B_416	AM1_C_463	12201
GLU_A_87	ANN_C_466	19904
ASP_A_183	2AM_C_462	12483
TRP_B_416	2AM_C_462	12483
ASP_A_183	2AM_C_462	21084
LYS_A_157	0AG_C_460	14869
GLY_A_152	2AM_C_462	21084
LYS_A_190	2AM_C_462	21883
ASP_A_183	2AM_C_462	12483
ASP_A_183	2AM_C_462	12483
ASP_A_183	2AM_C_462	18884
TYR_A_155	2AM_C_462	18884
LYS_A_118	3AM_C_461	12747
LYS_A_118	3AM_C_461	16501
LYS_A_118	3AM_C_461	18399
GLU_B_414	3AM_C_461	14869
TYR_A_176	0AG_C_460	16227
TYR_A_176	0AG_C_460	16227
LYS_A_173	0AM_C_469	15519
LYS_A_173	0AM_C_469	18589
ILE_A_90	0AM_C_469	21324
ASP_A_183	2AM_C_462	12483
ASP_A_183	2AM_C_462	21084
ARG_A_116	ANN_C_466	15515
LYS_A_157	0AG_C_460	16035
GLU_A_207	0AG_C_460	16227
LYS_A_190	2AM_C_462	16959
LYS_A_190	2AM_C_462	16959
GLU_A_87	ANN_C_466	12313
ASP_A_183	2AM_C_462	12483
ASP_A_183	2AM_C_462	21084
ASP_A_183	2AM_C_462	21084
GLU_A_87	ANN_C_466	20138
GLU_A_87	ANN_C_466	20138
LYS_A_157	0AG_C_460	14869
ASP_A_183	2AM_C_462	12483
ASP_A_183	2AM_C_462	12483
ASP_A_183	2AM_C_462	21084
ASP_A_183	2AM_C_462	21084
LYS_A_118	3AM_C_461	14146
LYS_A_118	3AM_C_461	14833
ARG_A_116	ANN_C_466	12455
ARG_A_116	ANN_C_466	17606
ARG_A_116	ANN_C_466	17606
GLY_A_152	2AM_C_462	21084
ASP_A_183	2AM_C_462	21084
ASP_A_183	2AM_C_462	12483
ASP_A_183	2AM_C_462	12483
LYS_A_118	3AM_C_461	14869
CYS_A_185	AM1_C_463	21511
GLU_A_207	0AG_C_460	12270
LYS_A_190	0AG_C_460	19071
LYS_A_80	0AM_C_469	13819
LYS_A_190	2AM_C_462	18464
LYS_A_190	2AM_C_462	18464
GLY_A_152	2AM_C_462	21084
ILE_A_88	0AM_C_469	20786
GLY_A_152	2AM_C_462	21084
ASP_A_183	2AM_C_462	19484
CYS_A_185	AM1_C_463	12830
ARG_A_116	ANN_C_466	19459
GLU_A_207	0AG_C_460	14232
GLU_A_207	0AG_C_460	14232
ILE_A_88	0AM_C_469	14481
GLY_A_152	2AM_C_462	21084
ASP_A_183	2AM_C_462	16501
ARG_A_116	ANN_C_466	14817
ARG_A_116	ANN_C_466	17490
ARG_A_116	ANN_C_466	19887
ARG_A_116	ANN_C_466	19887
ASP_A_183	2AM_C_462	16501
ASP_A_183	2AM_C_462	16501
ILE_A_88	ANN_C_466	21170
LYS_A_190	0AG_C_460	15534
GLU_A_207	0AG_C_460	12362
GLY_A_152	2AM_C_462	21084
ASP_A_183	2AM_C_462	16501
LYS_A_190	2AM_C_462	16501
GLU_A_87	ANN_C_466	12978
GLU_A_87	ANN_C_466	12978
ARG_A_116	ANN_C_466	19273
ASP_A_183	2AM_C_462	16501
ASP_A_183	2AM_C_462	16501
LYS_A_173	3AM_C_461	16740
LYS_A_190	0AG_C_460	16117
LYS_A_190	2AM_C_462	16117
ASP_A_183	2AM_C_462	16501
ASP_A_183	2AM_C_462	16501
LYS_A_173	0AM_C_469	16045
ASP_A_183	2AM_C_462	16501
ASP_A_183	2AM_C_462	16501
GLU_A_87	ANN_C_466	20625
GLU_A_87	GNP_C_465	20576
GLU_A_207	0AG_C_460	16071
GLU_A_207	0AG_C_460	17728
GLU_A_207	0AG_C_460	17728
HIS_A_192	0AG_C_460	19866
ASP_A_183	2AM_C_462	16501
LYS_A_190	2AM_C_462	16501
CYS_A_185	AM1_C_463	20829
ARG_A_116	ANN_C_466	19312
GLU_A_207	0AG_C_460	13871
GLU_A_207	0AG_C_460	16071
GLY_A_152	2AM_C_462	21084
ASP_A_183	2AM_C_462	21084
ASP_A_183	2AM_C_462	12483
GLU_A_207	0AG_C_460	21043
TYR_A_176	0AG_C_460	21043
GLU_A_207	0AG_C_460	13901
HIS_A_192	0AG_C_460	17901
LYS_A_173	0AM_C_469	14913
GLY_A_152	2AM_C_462	21084
ASP_A_183	2AM_C_462	21084
ASP_A_183	2AM_C_462	15701
ASP_A_183	2AM_C_462	15701
LYS_A_118	3AM_C_461	13682
CYS_A_185	AM1_C_463	18589
ARG_A_116	ANN_C_466	16620
SER_A_89	ANN_C_466	16951
SER_A_89	GNP_C_465	16951
HIS_A_192	0AG_C_460	15701
ASP_A_183	2AM_C_462	12483
ASP_A_183	2AM_C_462	12483
ASP_A_183	2AM_C_462	15701
ASP_A_183	2AM_C_462	21084
ASP_A_183	2AM_C_462	21084
CYS_A_185	AM1_C_463	18589
ILE_A_88	ANN_C_466	14562
TRP_B_416	2AM_C_462	12483
TYR_A_155	2AM_C_462	13682
TYR_A_155	2AM_C_462	13682
LYS_A_118	2AM_C_462	21030
ASP_A_183	2AM_C_462	20317
ASP_A_183	2AM_C_462	20317
GLY_A_153	2AM_C_462	12483
GLY_A_152	2AM_C_462	21084
ASP_A_183	2AM_C_462	20317
TRP_B_416	AM1_C_463	16529
CYS_A_185	AM1_C_463	17441
GLU_A_87	ANN_C_466	12410
GLU_A_207	0AG_C_460	12346
GLU_A_207	0AG_C_460	12346
LYS_A_190	0AG_C_460	20317
LYS_A_190	2AM_C_462	20317
LYS_A_190	2AM_C_462	20317
GLY_A_152	2AM_C_462	21084
TRP_B_416	AM1_C_463	16529
ARG_A_116	ANN_C_466	21847
LYS_A_190	0AG_C_460	18223
TYR_A_176	0AG_C_460	16327
GLU_A_207	0AG_C_460	21625
LYS_A_190	2AM_C_462	18223
LYS_A_190	2AM_C_462	18223
GLY_A_152	2AM_C_462	21084
ILE_A_88	ANN_C_466	16410
ILE_A_88	0AM_C_469	20406
ASP_A_183	2AM_C_462	12483
ILE_A_88	ANN_C_466	18877
ARG_A_116	ANN_C_466	20015
ASP_A_183	2AM_C_462	12483
ASP_A_183	2AM_C_462	12483
ASP_A_183	2AM_C_462	21084
ASP_A_183	2AM_C_462	21084
SER_A_89	ANN_C_466	14394
ARG_A_116	ANN_C_466	18395
ARG_A_116	ANN_C_466	18395
TRP_B_416	GNA_C_464	21729
SER_A_89	GNP_C_465	14394
SER_A_89	GNP_C_465	14394
GLY_A_152	2AM_C_462	21084
ARG_A_116	ANN_C_466	19180
ILE_A_88	0AM_C_469	12841
GLU_A_207	0AG_C_460	14307
LYS_A_173	0AM_C_469	18877
GLU_A_87	ANN_C_466	14394
ARG_A_116	ANN_C_466	19180
LYS_A_190	0AG_C_460	15537
LYS_A_190	0AG_C_460	15537
GLU_A_207	0AG_C_460	21091
LYS_A_173	0AM_C_469	14542
ASP_A_183	2AM_C_462	12483
ASP_A_183	2AM_C_462	21084
CYS_A_185	AM1_C_463	14106
ARG_A_116	ANN_C_466	17952
GLU_A_87	ANN_C_466	12464
GLU_A_87	ANN_C_466	12464
ASP_A_183	2AM_C_462	12483
ASP_A_183	2AM_C_462	21084
GLU_B_414	3AM_C_461	22059
GLU_A_87	ANN_C_466	14453
ILE_A_88	GNP_C_465	14453
LYS_A_118	2AM_C_462	21885
TYR_A_155	2AM_C_462	12483
ASP_A_183	2AM_C_462	21084
TYR_A_91	0AM_C_469	20553
TYR_A_91	0AM_C_469	20553
ASP_A_183	2AM_C_462	12483
ASP_A_183	2AM_C_462	21084
ASP_A_183	2AM_C_462	21084
GLU_A_87	ANN_C_466	18156
GLU_A_87	ANN_C_466	18156
LYS_A_190	0AG_C_460	21744
TYR_A_91	0AM_C_469	18403
ASP_A_172	0AM_C_469	18403
GLY_A_152	2AM_C_462	21084
LYS_A_190	2AM_C_462	21744
CYS_A_185	AM1_C_463	17278
ASP_A_183	2AM_C_462	21084
ASP_A_183	2AM_C_462	21084
ASP_A_183	2AM_C_462	12483
ASP_A_183	2AM_C_462	12483
TYR_A_176	0AG_C_460	17616
GLY_A_152	2AM_C_462	21084
ARG_A_116	ANN_C_466	14397
LYS_A_157	0AG_C_460	12271
LYS_A_157	0AG_C_460	19662
GLU_A_207	0AG_C_460	16697
GLU_A_207	0AG_C_460	16697
LYS_A_190	2AM_C_462	19511
ASP_A_188	2AM_C_462	19511
GLY_A_152	2AM_C_462	21084
GLU_A_207	0AG_C_460	12240
GLU_A_207	0AG_C_460	12555
TYR_A_176	0AG_C_460	12610
TRP_B_416	2AM_C_462	12483
GLY_A_152	2AM_C_462	21084
GLU_A_87	ANN_C_466	18909
LYS_A_157	0AG_C_460	16921
GLU_A_207	0AG_C_460	21236
GLU_A_207	0AG_C_460	20879
TYR_A_176	0AG_C_460	20879
ARG_A_116	ANN_C_466	18219
LYS_A_173	0AG_C_460	15336
LYS_A_173	0AG_C_460	15336
ARG_A_116	ANN_C_466	13758
ARG_A_116	ANN_C_466	13758
ARG_A_116	ANN_C_466	18219
ILE_A_88	GNP_C_465	16345
LYS_A_173	3AM_C_461	21890
LYS_A_173	3AM_C_461	14785
SER_A_89	ANN_C_466	13951
TRP_B_416	2AM_C_462	12483
LYS_A_190	0AG_C_460	18784
LYS_A_190	0AG_C_460	18784
ILE_A_90	0AM_C_469	14803
LYS_A_118	3AM_C_461	20915
ASP_A_183	2AM_C_462	13507
CYS_A_185	AM1_C_463	14544
ARG_A_116	ANN_C_466	17007
SER_A_89	ANN_C_466	19151
GLU_A_207	0AG_C_460	16735
GLU_A_207	0AG_C_460	16735
ILE_A_88	0AM_C_469	16792
ASP_A_183	2AM_C_462	21478
ASP_A_183	2AM_C_462	21478
ILE_A_88	ANN_C_466	19151
SER_A_89	GNP_C_465	19151
GLU_A_207	0AG_C_460	19306
TYR_A_176	0AG_C_460	20360
LYS_A_173	0AM_C_469	15294
LYS_A_173	0AM_C_469	15294
LYS_A_173	0AM_C_469	15784
ASP_A_183	2AM_C_462	21714
CYS_A_185	AM1_C_463	15112
SER_A_89	ANN_C_466	19151
SER_A_89	ANN_C_466	19151
GLU_A_207	0AG_C_460	21778
GLU_A_207	0AG_C_460	19205
TYR_A_176	0AG_C_460	19205
LYS_A_173	0AM_C_469	16281
ASP_A_172	0AM_C_469	20217
ASP_A_183	2AM_C_462	19314
LYS_A_173	AM3_C_468	15206
GLU_A_87	ANN_C_466	13487
ARG_A_116	ANN_C_466	16941
SER_A_89	ANN_C_466	19151
GLU_A_207	0AG_C_460	21264
TYR_A_176	0AG_C_460	21264
ASP_A_183	2AM_C_462	19314
LYS_A_184	2AM_C_462	19314
LYS_A_157	0AG_C_460	15364
ASP_A_183	2AM_C_462	19314
ASP_A_188	2AM_C_462	19314
SER_A_89	ANN_C_466	14813
LYS_A_157	0AG_C_460	12497
GLU_A_207	0AG_C_460	19429
TRP_B_416	2AM_C_462	12483
SER_A_89	ANN_C_466	13480
SER_A_89	ANN_C_466	13480
SER_A_89	ANN_C_466	14111
SER_A_89	ANN_C_466	14111
LYS_A_157	0AG_C_460	12497
ASP_A_183	2AM_C_462	19314
ASP_A_183	2AM_C_462	19314
LYS_A_157	0AG_C_460	12497
LYS_A_173	0AM_C_469	18201
LYS_A_173	0AM_C_469	18201
TYR_A_155	2AM_C_462	12261
ASP_A_183	2AM_C_462	19314
SER_A_89	GNP_C_465	14111
GLU_A_207	0AG_C_460	16847
GLU_A_207	0AG_C_460	16847
TYR_A_176	0AG_C_460	17055
GLU_A_207	0AG_C_460	17055
ILE_A_88	0AM_C_469	21685
SER_A_89	ANN_C_466	14111
SER_A_89	ANN_C_466	14111
SER_A_89	ANN_C_466	13332
GLU_A_207	0AG_C_460	19009
GLU_A_207	0AG_C_460	19009
ILE_A_88	0AM_C_469	20362
GLU_A_87	0AM_C_469	20362
ILE_A_88	0AM_C_469	20560
ASP_A_183	2AM_C_462	19314
ASP_A_183	2AM_C_462	19314
ILE_A_88	ANN_C_466	13332
SER_A_89	ANN_C_466	14111
GLU_A_207	0AG_C_460	17126
GLU_A_207	0AG_C_460	17126
ILE_A_88	0AM_C_469	15180
ILE_A_88	0AM_C_469	21869
GLY_A_153	2AM_C_462	12483
ASP_A_183	2AM_C_462	12891
ILE_A_88	ANN_C_466	18891
SER_A_89	GNP_C_465	18891
ASP_A_183	2AM_C_462	12891
SER_A_89	GNP_C_465	18891
GLU_A_207	0AG_C_460	12864
ILE_A_88	0AM_C_469	13165
ASP_A_183	2AM_C_462	12891
ARG_A_116	ANN_C_466	13487
ARG_A_116	ANN_C_466	13487
SER_A_89	ANN_C_466	14087
TYR_A_91	ANN_C_466	14087
ARG_A_116	ANN_C_466	14721
GLU_A_207	0AG_C_460	12864
LYS_A_190	0AG_C_460	12891
ASP_A_183	0AG_C_460	12891
GLU_A_207	0AG_C_460	21469
GLU_A_207	0AG_C_460	21469
ASP_A_183	2AM_C_462	12891
ASP_A_188	2AM_C_462	12891
ARG_A_116	ANN_C_466	12300
GLU_A_207	0AG_C_460	15085
GLU_A_207	0AG_C_460	13621
GLU_A_207	0AG_C_460	13621
GLU_A_207	0AG_C_460	21469
GLU_A_207	0AG_C_460	21469
ARG_A_116	ANN_C_466	17127
ARG_A_116	ANN_C_466	17127
TYR_A_176	0AG_C_460	13061
GLU_A_207	0AG_C_460	13061
GLU_A_207	0AG_C_460	19628
TYR_A_176	0AG_C_460	12769
GLU_A_207	0AG_C_460	12769
TRP_B_416	2AM_C_462	12483
ILE_A_88	ANN_C_466	13167
ARG_A_116	ANN_C_466	19979
SER_A_89	ANN_C_466	14087
GLU_A_87	GNP_C_465	12883
LYS_A_157	0AG_C_460	13537
GLU_A_87	0AM_C_469	14103
GLU_A_87	0AM_C_469	15283
TRP_B_416	2AM_C_462	12483
ASP_A_183	2AM_C_462	20614
LYS_A_118	3AM_C_461	13537
ARG_A_116	ANN_C_466	21772
GLU_A_87	GNP_C_465	14419
LYS_A_190	0AG_C_460	12891
GLU_A_207	0AG_C_460	14260
TYR_A_176	0AG_C_460	14260
GLU_A_207	0AG_C_460	19628
GLY_A_153	2AM_C_462	12483
ASP_A_183	2AM_C_462	12891
ASP_A_183	2AM_C_462	12891
SER_A_89	ANN_C_466	20413
GLU_A_207	0AG_C_460	13546
TYR_A_176	0AG_C_460	13546
GLU_A_86	0AM_C_469	18604
GLU_A_86	0AM_C_469	18604
ASP_A_183	2AM_C_462	12891
TRP_B_416	AM1_C_463	14437
ILE_A_88	ANN_C_466	14706
LYS_A_157	0AG_C_460	20123
GLU_A_207	0AG_C_460	21655
ASP_A_183	2AM_C_462	12891
ARG_A_116	ANN_C_466	14706
ARG_A_116	ANN_C_466	20314
ARG_A_116	ANN_C_466	20314
GLU_A_87	ANN_C_466	17212
TRP_B_416	AM1_C_463	14349
ARG_A_116	ANN_C_466	15145
GLU_A_207	0AG_C_460	19840
ASP_A_183	2AM_C_462	12483
ASP_A_183	2AM_C_462	12483
LYS_A_173	3AM_C_461	16470
GLU_A_87	ANN_C_466	12775
ILE_A_88	GNP_C_465	12775
GLU_A_87	GNP_C_465	18321
GLU_A_207	0AG_C_460	19840
TYR_A_176	0AG_C_460	19840
TRP_B_416	2AM_C_462	12483
ASP_A_183	2AM_C_462	12483
TRP_B_416	AM1_C_463	14721
GLU_A_87	ANN_C_466	12775
ARG_A_116	ANN_C_466	12825
ILE_A_88	GNP_C_465	12775
GLU_A_87	GNP_C_465	18938
TYR_A_176	0AG_C_460	21887
GLU_A_207	0AG_C_460	21887
TRP_B_416	AM1_C_463	13253
TRP_B_416	AM1_C_463	19824
GLU_A_87	ANN_C_466	12775
ILE_A_88	GNP_C_465	12775
TYR_A_176	0AG_C_460	13307
LYS_A_118	3AM_C_461	14164
TRP_B_416	GNA_C_464	14721
LYS_A_157	0AG_C_460	21655
LYS_A_173	3AM_C_461	14164
LYS_A_157	0AG_C_460	21655
ASP_A_183	2AM_C_462	12483
ASP_A_183	2AM_C_462	12483
ARG_A_116	ANN_C_466	12521
LYS_A_190	0AG_C_460	20684
GLU_A_86	0AM_C_469	16898
GLU_A_86	0AM_C_469	17278
GLU_A_86	0AM_C_469	17278
GLU_A_86	0AM_C_469	21598
ILE_A_88	0AM_C_469	21598
ASP_A_183	2AM_C_462	12483
ASP_A_183	2AM_C_462	20116
TYR_A_155	3AM_C_461	21655
GLU_B_414	3AM_C_461	21655
ARG_A_116	ANN_C_466	17617
ARG_A_116	ANN_C_466	17617
LYS_A_190	0AG_C_460	20180
GLU_A_207	0AG_C_460	12694
GLU_A_207	0AG_C_460	20477
GLU_A_207	0AG_C_460	20477
LYS_A_190	2AM_C_462	20116
TYR_A_155	3AM_C_461	21655
GLU_A_87	ANN_C_466	16140
GLU_A_207	0AG_C_460	13972
CYS_A_185	AM1_C_463	12815
GLU_A_87	ANN_C_466	16140
GLU_A_87	ANN_C_466	16140
GLU_A_87	ANN_C_466	13720
ILE_A_88	GNP_C_465	16140
LYS_A_190	0AG_C_460	13967
GLU_A_207	0AG_C_460	15141
ARG_A_116	ANN_C_466	13843
ARG_A_116	ANN_C_466	13843
ARG_A_116	ANN_C_466	19269
ASP_A_183	2AM_C_462	12483
ASP_A_183	2AM_C_462	12483
ARG_A_116	ANN_C_466	12990
GLU_A_87	ANN_C_466	20752
GLU_A_87	ANN_C_466	20752
GLU_A_87	ANN_C_466	20034
ILE_A_88	GNP_C_465	20752
ILE_A_88	GNP_C_465	20752
LYS_A_190	0AG_C_460	13496
ASP_A_183	2AM_C_462	12483
ASP_A_183	2AM_C_462	12483
ASP_A_183	2AM_C_462	19425
ASP_A_183	2AM_C_462	19425
GLU_A_207	0AG_C_460	20942
GLU_A_207	0AG_C_460	17190
LYS_A_173	0AM_C_469	17278
LYS_A_173	0AM_C_469	18868
ASP_A_183	2AM_C_462	19425
TYR_A_155	3AM_C_461	14290
TYR_A_155	3AM_C_461	20857
GLU_B_414	3AM_C_461	20857
ARG_A_116	ANN_C_466	12979
ARG_A_116	ANN_C_466	20752
ARG_A_116	ANN_C_466	20752
ASP_A_183	2AM_C_462	12483
ASP_A_183	2AM_C_462	21003
ASP_A_183	2AM_C_462	21003
TYR_A_176	0AG_C_460	14782
GLU_A_207	0AG_C_460	14782
ASP_A_183	2AM_C_462	21003
GLY_A_152	2AM_C_462	21003
ASP_A_183	2AM_C_462	12483
ASP_A_183	2AM_C_462	12483
GLU_A_87	ANN_C_466	21328
GLU_A_87	ANN_C_466	21328
ASP_A_183	2AM_C_462	12483
TRP_B_416	2AM_C_462	12483
ARG_A_116	ANN_C_466	13680
ARG_A_116	ANN_C_466	13680
CYS_A_185	AM1_C_463	13275
ARG_A_116	ANN_C_466	18238
GLU_A_207	0AG_C_460	17317
TRP_B_416	2AM_C_462	12842
ASP_A_183	2AM_C_462	19824
ASP_A_183	2AM_C_462	19824
GLU_A_87	ANN_C_466	17520
GLU_A_207	0AG_C_460	13185
GLU_A_207	0AG_C_460	21113
GLU_A_207	0AG_C_460	21113
SER_A_89	0AM_C_469	20670
SER_A_89	0AM_C_469	20670
GLY_A_152	2AM_C_462	21003
ASP_A_183	2AM_C_462	19824
ASP_A_183	2AM_C_462	19824
GLU_A_87	ANN_C_466	21961
ILE_A_90	GNA_C_464	18827
TYR_A_176	0AG_C_460	17367
GLU_A_207	0AG_C_460	17367
SER_A_89	0AM_C_469	19606
SER_A_89	0AM_C_469	19606
ASP_A_183	2AM_C_462	19824
ARG_A_116	ANN_C_466	21287
ARG_A_116	ANN_C_466	21287
ILE_A_90	GNA_C_464	18827
LYS_A_190	0AG_C_460	19824
LYS_A_80	0AM_C_469	16646
LYS_A_80	0AM_C_469	16646
ILE_A_90	0AM_C_469	20663
LYS_A_80	0AM_C_469	20834
TYR_A_91	0AM_C_469	15083
LYS_A_190	2AM_C_462	15120
LYS_A_190	2AM_C_462	19824
LYS_A_190	2AM_C_462	19824
LYS_A_190	3AM_C_461	19824
ARG_A_116	ANN_C_466	12230
LYS_A_157	0AG_C_460	16836
LYS_A_157	0AG_C_460	16836
GLU_A_207	0AG_C_460	21507
GLY_A_152	2AM_C_462	21003
GLU_A_207	0AG_C_460	16424
TYR_A_91	0AM_C_469	21570
GLY_A_152	2AM_C_462	21003
GLU_A_87	ANN_C_466	19251
ARG_A_116	ANN_C_466	21442
ARG_A_116	ANN_C_466	21442
LYS_A_157	0AG_C_460	20083
LYS_A_118	0AM_C_469	13343
LYS_A_80	0AM_C_469	19300
LYS_A_80	0AM_C_469	19300
TYR_A_91	0AM_C_469	12259
GLY_A_152	2AM_C_462	21003
ILE_A_90	0AM_C_469	20885
ASP_A_172	0AM_C_469	18996
TYR_A_91	0AM_C_469	18996
LYS_A_190	2AM_C_462	12447
LYS_A_190	2AM_C_462	12447
ASP_A_183	2AM_C_462	12483
ASP_A_183	2AM_C_462	12483
ASP_A_183	2AM_C_462	21003
ASP_A_183	2AM_C_462	21003
ARG_A_116	ANN_C_466	16556
GLU_A_87	ANN_C_466	19740
GLU_A_207	0AG_C_460	16783
LYS_A_80	0AM_C_469	16150
LYS_A_80	0AM_C_469	16150
ILE_A_90	0AM_C_469	20885
ILE_A_90	0AM_C_469	20885
ASP_A_183	2AM_C_462	15276
LYS_A_190	2AM_C_462	19643
CYS_A_185	AM1_C_463	16528
SER_A_89	ANN_C_466	20907
GLU_A_87	ANN_C_466	22027
SER_A_89	GNP_C_465	20907
GLU_A_207	0AG_C_460	16550
LYS_A_80	0AM_C_469	18951
LYS_A_80	0AM_C_469	18951
LYS_A_80	0AM_C_469	19373
LYS_A_80	0AM_C_469	19373
LYS_A_80	0AM_C_469	20885
LYS_A_80	0AM_C_469	20885
TRP_B_416	2AM_C_462	12483
LYS_A_190	2AM_C_462	19643
ARG_A_116	ANN_C_466	14060
ARG_A_116	ANN_C_466	14060
ARG_A_116	ANN_C_466	21928
SER_A_89	GNP_C_465	20907
ASP_A_183	2AM_C_462	15453
LYS_A_190	2AM_C_462	15453
ARG_A_116	ANN_C_466	19884
GLU_A_207	0AG_C_460	17797
GLY_A_152	2AM_C_462	21003
ASP_A_183	2AM_C_462	21003
ASP_A_183	2AM_C_462	12483
ASP_A_183	2AM_C_462	12483
ILE_A_88	ANN_C_466	13130
ARG_A_116	ANN_C_466	19886
GLU_A_207	0AG_C_460	16692
GLY_A_152	2AM_C_462	21003
ILE_A_88	ANN_C_466	16100
ILE_A_88	ANN_C_466	16100
ARG_A_116	ANN_C_466	17964
ILE_A_88	ANN_C_466	18722
GLU_A_207	0AG_C_460	12793
TYR_A_176	0AG_C_460	12793
TYR_A_91	0AM_C_469	16811
TYR_A_91	0AM_C_469	16811
LYS_A_173	0AM_C_469	12203
LYS_A_190	2AM_C_462	17129
LYS_A_190	2AM_C_462	17129
CYS_A_185	AM1_C_463	13860
ARG_A_116	ANN_C_466	18938
TYR_A_176	0AG_C_460	15613
TYR_A_176	0AG_C_460	15613
LYS_A_190	0AG_C_460	18143
GLY_A_152	2AM_C_462	21003
LYS_A_190	0AG_C_460	16429
TYR_A_91	0AM_C_469	15744
TYR_A_91	0AM_C_469	15744
TYR_A_91	0AM_C_469	18791
TYR_A_91	0AM_C_469	18791
LYS_A_173	0AM_C_469	15112
TRP_B_416	AM1_C_463	17124
TYR_A_176	0AG_C_460	19929
TYR_A_91	0AM_C_469	13132
ASP_A_172	0AM_C_469	13855
TYR_A_91	0AM_C_469	13855
GLY_A_152	2AM_C_462	21003
TYR_A_155	3AM_C_461	19730
TYR_A_155	3AM_C_461	19730
TRP_B_416	AM1_C_463	17124
ARG_A_116	ANN_C_466	19782
ARG_A_116	ANN_C_466	19782
TYR_A_176	0AG_C_460	19675
GLU_A_207	0AG_C_460	19675
LYS_A_157	0AG_C_460	20736
ILE_A_90	0AM_C_469	19523
ILE_A_90	0AM_C_469	12192
GLY_A_152	2AM_C_462	21003
GLU_A_86	0AM_C_469	14133
GLY_A_152	2AM_C_462	21003
ARG_A_116	ANN_C_466	13068
ILE_A_90	GNA_C_464	19523
ILE_A_90	0AM_C_469	19523
TYR_A_155	2AM_C_462	17094
TYR_A_155	2AM_C_462	17094
GLY_A_152	2AM_C_462	21003
ARG_A_116	ANN_C_466	15163
ARG_A_116	ANN_C_466	15163
GLU_A_87	ANN_C_466	19918
GLU_A_207	0AG_C_460	20853
TYR_A_91	0AM_C_469	15481
TYR_A_91	0AM_C_469	15481
GLY_A_152	2AM_C_462	21003
TYR_A_155	2AM_C_462	13226
TYR_A_155	2AM_C_462	13226
ILE_A_88	ANN_C_466	16812
GLU_A_207	0AG_C_460	19217
LYS_A_190	2AM_C_462	12850
LYS_A_190	2AM_C_462	12850
GLY_A_152	2AM_C_462	21003
ILE_A_88	ANN_C_466	15961
SER_A_89	ANN_C_466	18032
TYR_A_91	ANN_C_466	18032
HIS_A_192	0AG_C_460	17515
ASP_A_183	0AG_C_460	17515
GLU_A_207	0AG_C_460	19620
GLU_A_207	0AG_C_460	19620
GLY_A_152	2AM_C_462	21003
ARG_A_116	ANN_C_466	13731
ARG_A_116	ANN_C_466	18266
ARG_A_116	ANN_C_466	18266
ILE_A_88	ANN_C_466	21227
ILE_A_88	ANN_C_466	21287
SER_A_89	ANN_C_466	15935
TYR_A_91	ANN_C_466	15935
ILE_A_88	ANN_C_466	16689
SER_A_89	ANN_C_466	21287
TYR_A_91	ANN_C_466	21287
GLU_A_207	0AG_C_460	15602
GLU_A_207	0AG_C_460	15659
GLU_A_207	0AG_C_460	15659
LYS_A_173	0AM_C_469	14114
GLY_A_152	2AM_C_462	21003
TYR_A_155	3AM_C_461	17999
LYS_A_80	0AM_C_469	12835
TYR_A_91	0AM_C_469	13270
GLU_A_86	AM3_C_468	15559
GLU_A_86	AM3_C_468	15559
GLU_A_86	AM3_C_468	19471
GLU_A_86	AM3_C_468	19471
GLU_A_207	0AG_C_460	20637
TYR_A_91	0AM_C_469	14672
GLY_A_152	2AM_C_462	21003
ASP_A_183	2AM_C_462	19546
GLU_A_86	AM3_C_468	12823
SER_A_89	ANN_C_466	14446
TYR_A_91	0AM_C_469	19942
GLY_A_152	2AM_C_462	21003
ARG_A_116	ANN_C_466	21598
GLU_A_207	0AG_C_460	17636
GLU_A_207	0AG_C_460	17636
LYS_A_173	0AM_C_469	19942
TYR_A_91	0AM_C_469	19942
LYS_A_173	0AM_C_469	16305
GLY_A_152	2AM_C_462	21003
ARG_A_116	ANN_C_466	13957
ILE_A_88	ANN_C_466	19973
ARG_A_116	ANN_C_466	20188
ARG_A_116	ANN_C_466	20442
GLU_A_207	0AG_C_460	16298
GLU_A_207	0AG_C_460	22011
ASP_A_172	0AM_C_469	18892
TYR_A_91	0AM_C_469	18892
TYR_A_155	3AM_C_461	17999
TYR_A_155	3AM_C_461	17999
ARG_A_116	ANN_C_466	16467
GLU_A_207	0AG_C_460	15405
TYR_A_176	0AG_C_460	15405
GLU_A_86	0AM_C_469	17990
GLY_A_152	2AM_C_462	21003
TRP_B_416	AM1_C_463	15295
GLU_A_207	0AG_C_460	18602
ASP_A_183	2AM_C_462	17515
ASP_A_183	2AM_C_462	17515
ARG_A_116	ANN_C_466	18371
ARG_A_116	ANN_C_466	18371
SER_A_89	ANN_C_466	15924
LYS_A_157	0AG_C_460	17028
LYS_A_157	0AG_C_460	17287
GLU_A_207	0AG_C_460	15235
GLY_A_152	2AM_C_462	21003
ASP_A_183	2AM_C_462	17515
SER_A_89	ANN_C_466	15924
TYR_A_91	ANN_C_466	15924
LYS_A_80	0AM_C_469	13216
ASP_A_183	2AM_C_462	17515
ASP_A_183	2AM_C_462	21003
ASP_A_183	2AM_C_462	21003
ILE_A_88	ANN_C_466	18943
LYS_A_157	0AG_C_460	14442
ASP_A_172	0AM_C_469	15215
LYS_A_173	0AM_C_469	15215
LYS_A_118	0AM_C_469	18801
TYR_A_91	0AM_C_469	17433
ASP_A_172	0AM_C_469	17433
GLY_A_152	2AM_C_462	21003
ASP_A_183	2AM_C_462	17515
ASP_A_183	2AM_C_462	21003
ARG_A_116	ANN_C_466	20240
LYS_A_173	0AM_C_469	20162
LYS_A_190	2AM_C_462	17515
LYS_A_190	3AM_C_461	17515
ARG_A_116	ANN_C_466	15682
SER_A_89	ANN_C_466	18424
LYS_A_157	0AG_C_460	17108
GLU_A_207	0AG_C_460	13978
GLU_A_207	0AG_C_460	13978
LYS_A_173	0AM_C_469	16150
TYR_A_91	0AM_C_469	20204
ASP_A_172	0AM_C_469	20204
TYR_A_91	0AM_C_469	20511
ASP_A_172	0AM_C_469	20511
TYR_A_155	3AM_C_461	13301
ILE_A_88	ANN_C_466	20868
LYS_A_190	0AG_C_460	20304
LYS_A_190	0AG_C_460	20304
LYS_A_190	2AM_C_462	22009
SER_A_89	ANN_C_466	16314
TYR_A_91	0AM_C_469	18746
TYR_A_91	0AM_C_469	18746
ARG_A_116	ANN_C_466	16589
LYS_A_190	0AG_C_460	20573
HIS_A_192	0AG_C_460	21003
ASP_A_183	2AM_C_462	21003
ARG_A_116	ANN_C_466	16323
ILE_A_88	ANN_C_466	17665
ILE_A_88	ANN_C_466	17665
LYS_A_157	0AG_C_460	14754
GLU_A_207	0AG_C_460	15817
TYR_A_91	0AM_C_469	13505
SER_A_89	0AM_C_469	14829
SER_A_89	0AM_C_469	14829
ASP_A_172	0AM_C_469	16555
ASP_A_172	0AM_C_469	16555
ASP_A_183	2AM_C_462	13846
ASP_A_172	0AM_C_469	15698
TYR_A_91	0AM_C_469	18373
ASP_A_183	2AM_C_462	13284
ARG_A_116	ANN_C_466	13931
ILE_A_88	ANN_C_466	15595
ILE_A_88	ANN_C_466	15595
LYS_A_173	0AM_C_469	14771
TYR_A_91	0AM_C_469	18353
GLU_A_87	ANN_C_466	21290
ILE_A_88	ANN_C_466	21290
TYR_A_176	0AG_C_460	20893
TYR_A_176	0AG_C_460	20893
TYR_A_176	0AG_C_460	12201
TYR_A_91	0AM_C_469	18353
ASP_A_172	0AM_C_469	17733
ASP_A_183	2AM_C_462	17504
ASP_A_183	2AM_C_462	20407
ASP_A_183	2AM_C_462	20407
GLU_A_87	ANN_C_466	12385
ARG_A_116	ANN_C_466	14822
SER_A_89	ANN_C_466	21290
TYR_A_176	0AG_C_460	12204
TYR_A_176	0AG_C_460	12204
ASP_A_183	2AM_C_462	20407
ASP_A_183	2AM_C_462	20407
ARG_A_116	ANN_C_466	14283
GLU_A_207	0AG_C_460	14712
GLU_A_207	0AG_C_460	14712
LYS_A_190	0AG_C_460	16698
TYR_A_91	0AM_C_469	15274
LYS_A_173	0AM_C_469	16440
TRP_B_416	2AM_C_462	13846
ARG_A_116	ANN_C_466	13096
ILE_A_88	ANN_C_466	16610
ILE_A_88	ANN_C_466	16610
GLU_A_207	0AG_C_460	20727
TYR_A_155	3AM_C_461	17835
[truncated: 917 more rows]

## Sheet: CRTH
Clus 1	Lectin	Glycan	WATER_IDX			Clus 2	Lectin	Glycan	WATER_IDX			Clus 3	Lectin	Glycan	WATER_IDX			Clus 4	Lectin	Glycan	WATER_IDX
	TYR_A_128	0AG_C_369	17853				ASN_A_154	0AG_C_369	20547				SER_A_126	0AG_C_369	14587				LYS_A_143	2AM_C_371	14176
	ASP_A_125	0AG_C_369	15573				LYS_A_143	2AM_C_371	17830				ASP_A_125	0AG_C_369	16024				LYS_A_143	2AM_C_371	14176
	ASP_A_125	0AG_C_369	20448				LYS_A_143	2AM_C_371	17830				ASP_A_125	0AG_C_369	16024				HIS_A_145	2AM_C_371	14176
	TYR_A_109	2AM_C_371	14002				CYS_A_137	AM1_C_372	18957				ASP_A_135	2AM_C_371	21698				LYS_A_143	2AM_C_371	14176
	TRP_B_319	2AM_C_371	14002				THR_A_141	AM1_C_372	18957				ASP_A_135	2AM_C_371	21698				LYS_A_143	2AM_C_371	14176
	TYR_A_109	2AM_C_371	18170				ASN_A_154	0AG_C_369	21264				ASP_A_135	2AM_C_371	18065				LYS_A_143	2AM_C_371	14176
	LYS_A_111	0AG_C_369	16606				ASP_A_125	0AG_C_369	21645				ASP_A_45	ANN_C_376	19472				SER_A_126	0AG_C_369	20373
	TYR_A_109	2AM_C_371	13776				ASP_A_135	2AM_C_371	20331				ASN_A_154	0AG_C_369	15254				ASP_A_125	0AG_C_369	20373
	TYR_A_109	2AM_C_371	13776				PHE_A_74	ANN_C_376	16750				SER_A_126	0AG_C_369	15254				HIS_A_145	0AG_C_369	16966
	TRP_B_319	2AM_C_371	17125				ARG_A_73	ANN_C_376	19751				ASN_A_154	0AG_C_369	22054				LYS_A_143	AM1_C_372	22461
	ARG_A_73	ANN_C_376	16703				TYR_A_128	0AG_C_369	19649				ASP_A_125	0AG_C_369	12631				ARG_A_73	ANN_C_376	14323
	ASN_A_154	0AG_C_369	16447				ASN_A_154	0AG_C_369	19649				ASP_A_125	0AG_C_369	12631				CYS_A_137	AM1_C_372	13217
	GLY_A_124	0AG_C_369	13776				THR_A_141	AM1_C_372	16576				ASP_A_125	0AG_C_369	21344				ASN_A_154	0AG_C_369	20155
	ASP_A_135	2AM_C_371	20794				THR_A_141	AM1_C_372	16576				ASP_A_135	2AM_C_371	21698				ASN_A_154	0AG_C_369	20155
	LYS_A_111	0AG_C_369	13776				ASN_A_154	0AG_C_369	22256				CYS_A_137	AM1_C_372	13654				SER_A_126	0AG_C_369	21067
	TYR_A_128	0AG_C_369	20648				ASP_A_125	0AG_C_369	14559				LYS_A_111	0AG_C_369	15592				ASP_A_125	0AG_C_369	17338
	GLY_A_124	0AG_C_369	20648				ASP_A_135	2AM_C_371	12547				LYS_A_111	0AG_C_369	21344				CYS_A_137	AM1_C_372	20347
	TYR_A_109	2AM_C_371	14002				THR_A_141	AM1_C_372	15190				LYS_A_111	0AG_C_369	21344				ARG_A_73	ANN_C_376	19446
	TRP_B_319	2AM_C_371	14002				TYR_A_109	3AM_C_370	15214				ASP_A_125	0AG_C_369	12631				ASN_A_154	0AG_C_369	22031
	TRP_B_319	2AM_C_371	21712				CYS_A_137	AM1_C_372	19210				ASP_A_125	0AG_C_369	12631				ASP_A_125	0AG_C_369	13082
	GLY_A_124	0AG_C_369	20648				TYR_A_128	0AG_C_369	16302				ASP_A_135	2AM_C_371	21698				CYS_A_137	AM1_C_372	17351
	GLY_A_124	0AG_C_369	21716				ASN_A_154	0AG_C_369	16302				THR_A_141	AM1_C_372	16984				THR_A_141	AM1_C_372	17351
	ALA_A_72	GNA_C_374	20780				ASP_A_135	2AM_C_371	22471				THR_A_141	AM1_C_372	16984				ASP_A_125	0AG_C_369	13082
	ASP_A_135	2AM_C_371	15251				ASP_A_135	2AM_C_371	22471				THR_A_141	AM1_C_372	19115				ASP_A_125	0AG_C_369	13082
	ASP_A_135	2AM_C_371	20106				ASP_A_135	2AM_C_371	17348				SER_A_126	0AG_C_369	13619				TYR_A_109	0AG_C_369	18149
	ASN_A_154	0AG_C_369	14760				ASP_A_125	0AG_C_369	18078				ASP_A_125	0AG_C_369	13619				ASN_A_154	0AG_C_369	20374
	ASN_A_154	0AG_C_369	18569				ILE_A_136	2AM_C_371	21075				LYS_A_111	0AG_C_369	20750				ALA_A_72	GNP_C_375	17328
	ASP_A_135	2AM_C_371	15079				ASP_A_125	0AG_C_369	13005				HIS_A_145	0AG_C_369	22121				ASN_A_154	0AG_C_369	12770
	ASP_A_135	2AM_C_371	15079				HIS_A_145	0AG_C_369	13737				HIS_A_145	2AM_C_371	20627				ASN_A_154	0AG_C_369	12844
	CYS_A_137	AM1_C_372	14337				ASP_A_125	0AG_C_369	18078				HIS_A_145	3AM_C_370	20627				ASN_A_154	0AG_C_369	12844
	GLY_A_124	0AG_C_369	15564				ASP_A_125	0AM_C_379	12629				THR_A_141	AM1_C_372	14013				ASN_A_154	0AG_C_369	19813
	TRP_B_319	2AM_C_371	18569				ASP_A_135	2AM_C_371	21075				ASP_A_125	0AG_C_369	13619				SER_A_126	0AG_C_369	15500
	LYS_A_111	0AG_C_369	12605				ILE_A_136	2AM_C_371	17717				ASP_A_135	2AM_C_371	20627				ASN_A_154	0AG_C_369	19813
	TYR_A_109	0AG_C_369	17953				ASP_A_125	3AM_C_370	14207				HIS_A_145	2AM_C_371	20627				ASP_A_125	0AG_C_369	13082
	TYR_A_109	3AM_C_370	17953				CYS_A_137	AM1_C_372	17526				SER_A_44	ANN_C_376	18558				ASP_A_125	0AG_C_369	17713
	GLY_A_124	0AG_C_369	12605				ASP_A_125	0AG_C_369	16939				LYS_A_111	0AG_C_369	20750				SER_A_126	0AG_C_369	17713
	TRP_B_319	2AM_C_371	21484				THR_A_141	AM1_C_372	17717				LYS_A_111	0AG_C_369	20750				ASP_A_135	2AM_C_371	13749
	ARG_A_73	GNP_C_375	17782				ASP_A_45	0AM_C_379	21837				TRP_B_319	2AM_C_371	12811				ASP_A_135	2AM_C_371	13749
	TYR_A_109	0AG_C_369	20192				ASP_A_45	0AM_C_379	21837				SER_A_126	0AG_C_369	17208				CYS_A_137	AM1_C_372	17801
	GLY_A_107	2AM_C_371	12721				LYS_A_143	2AM_C_371	14702				SER_A_126	0AG_C_369	17208				ASN_A_154	0AG_C_369	12844
	TYR_A_109	2AM_C_371	20192				ASP_A_135	2AM_C_371	14702				ASP_A_125	0AG_C_369	20750				ASP_A_135	2AM_C_371	13749
	TYR_A_109	2AM_C_371	20192				TYR_A_109	3AM_C_370	15533				HIS_A_145	2AM_C_371	15592				ASP_A_125	0AG_C_369	13082
	TYR_A_109	2AM_C_371	18581				TRP_B_319	3AM_C_370	16458				SER_A_44	ANN_C_376	18013				LYS_A_111	0AG_C_369	13082
	ALA_A_72	GNP_C_375	22475				ARG_A_73	0AM_C_379	21837				SER_A_126	0AG_C_369	13504				HIS_A_145	2AM_C_371	12684
	ASP_A_125	0AG_C_369	13053				TRP_B_319	3AM_C_370	17774				SER_A_126	0AG_C_369	13504				HIS_A_145	2AM_C_371	19546
	TYR_A_109	2AM_C_371	18388				TYR_A_109	0AG_C_369	17800				HIS_A_145	2AM_C_371	15592				CYS_A_137	AM1_C_372	18975
	ALA_A_72	GNP_C_375	20679				TYR_A_109	0AG_C_369	17800				HIS_A_145	2AM_C_371	15592				ASN_A_154	0AG_C_369	21452
	ASN_A_154	0AG_C_369	13605				ASP_A_45	0AM_C_379	21837				HIS_A_145	3AM_C_370	15592				ASP_A_135	2AM_C_371	19567
	ASN_A_154	0AG_C_369	13605				ASP_A_45	0AM_C_379	21837				CYS_A_137	AM1_C_372	22221				ASP_A_135	2AM_C_371	19567
	ARG_A_73	ANN_C_376	17197				TYR_A_109	3AM_C_370	17800				HIS_A_145	0AG_C_369	22399				ASN_A_154	0AG_C_369	12770
	SER_A_126	0AG_C_369	14886				TRP_B_319	3AM_C_370	13851				ASP_A_125	0AG_C_369	20750				ASP_A_125	0AG_C_369	13082
	ASN_A_154	0AG_C_369	19636				ASP_A_125	3AM_C_370	19766				SER_A_44	ANN_C_376	20644				ASP_A_125	0AG_C_369	16121
	SER_A_44	0AM_C_379	14592				ASP_A_125	0AG_C_369	13040				ASP_A_135	2AM_C_371	22242				SER_A_126	0AG_C_369	16121
	ASN_A_154	0AG_C_369	16388				ARG_A_73	0AM_C_379	18192				HIS_A_145	2AM_C_371	20627				LYS_A_143	2AM_C_371	14758
	LYS_A_111	0AG_C_369	19150				GLY_A_106	2AM_C_371	13573				CYS_A_137	AM1_C_372	16254				LYS_A_143	2AM_C_371	14758
	HIS_A_145	0AG_C_369	20443				ASP_A_125	3AM_C_370	13040				SER_A_44	ANN_C_376	21903				TRP_B_319	2AM_C_371	15814
	SER_A_44	0AM_C_379	16837				LYS_B_322	ANN_C_376	14453				ASP_A_45	ANN_C_376	20288				ASP_A_125	0AG_C_369	13082
	SER_A_44	0AM_C_379	19936				ASP_A_125	0AG_C_369	20670				ASN_A_154	0AG_C_369	21451				SER_A_126	0AG_C_369	14880
	LYS_A_43	0AM_C_379	22184				ASP_A_125	0AG_C_369	20670				HIS_A_145	0AG_C_369	20627				ASP_A_125	0AG_C_369	14880
	TRP_B_319	2AM_C_371	17655				ASP_A_45	0AM_C_379	17894				THR_A_141	AM1_C_372	19770				ASN_A_154	0AG_C_369	19663
	ASP_A_125	3AM_C_370	21832				ARG_A_73	0AM_C_379	18496				THR_A_141	AM1_C_372	19770				LYS_A_143	2AM_C_371	19223
	ASP_A_71	ANN_C_376	21073				ASP_A_45	0AM_C_379	21837				SER_A_44	ANN_C_376	14364				LYS_A_143	2AM_C_371	19223
	TRP_B_319	GNA_C_374	17655				ASP_A_45	0AM_C_379	21837				SER_A_44	ANN_C_376	14364				HIS_A_145	2AM_C_371	14758
	TYR_A_128	0AG_C_369	16997				ASP_A_125	3AM_C_370	20670				ASN_A_154	0AG_C_369	21451				ASN_A_154	0AG_C_369	19912
	ASP_A_71	ANN_C_376	17762				ASP_A_125	3AM_C_370	20670				TRP_B_319	2AM_C_371	18596				ASP_A_135	2AM_C_371	22291
	ASN_A_154	0AG_C_369	14037				TRP_B_319	3AM_C_370	19410				ASP_A_125	3AM_C_370	15387				CYS_A_137	AM1_C_372	17049
	ASP_A_125	0AG_C_369	14223				ARG_A_73	GNP_C_375	19017				THR_A_141	AM1_C_372	19770				LYS_A_111	0AG_C_369	21472
	ASP_A_125	0AG_C_369	16013				ASP_A_125	0AG_C_369	20670				THR_A_141	AM1_C_372	19770				SER_A_126	0AG_C_369	12678
	SER_A_44	AM3_C_378	17449				ARG_A_73	0AM_C_379	18496				CYS_A_137	AM1_C_372	16254				ASP_A_125	0AG_C_369	12678
	SER_A_44	AM3_C_378	17449				ARG_A_73	0AM_C_379	19681				ASP_A_45	ANN_C_376	16438				ASP_A_125	0AG_C_369	13082
	SER_A_44	AM3_C_378	17566				ASP_A_45	0AM_C_379	21837				ASP_A_45	ANN_C_376	16438				LYS_A_111	0AG_C_369	21472
	TYR_A_128	0AG_C_369	16137				TYR_A_109	3AM_C_370	19470				ASP_A_125	3AM_C_370	15387				CYS_A_137	2AM_C_371	12684
	ASP_A_125	0AG_C_369	14223				LYS_B_322	ANN_C_376	13667				CYS_A_137	AM1_C_372	16254				HIS_A_145	2AM_C_371	19546
	ASP_A_125	0AG_C_369	14223				ARG_A_73	GNP_C_375	18496				ALA_A_72	ANN_C_376	20288				LYS_A_143	2AM_C_371	19390
	ASP_A_125	0AG_C_369	16013				TYR_A_109	0AG_C_369	19470				ALA_A_72	GNP_C_375	15634				LYS_A_111	0AG_C_369	21472
	ASP_A_125	0AG_C_369	16013				ASP_A_125	0AG_C_369	20670				ASP_A_71	GNP_C_375	15634				ASP_A_125	0AG_C_369	13082
	ASP_A_125	0AG_C_369	16905				ARG_A_73	0AM_C_379	16015				ASP_A_125	0AG_C_369	19948				ASP_A_125	0AG_C_369	14081
	GLU_A_127	0AG_C_369	15395				ASP_A_45	0AM_C_379	21837				ASP_A_125	0AG_C_369	19948				CYS_A_137	2AM_C_371	12684
	GLU_A_127	0AG_C_369	15395				ASP_A_45	0AM_C_379	21837				TRP_B_319	2AM_C_371	18596				ASP_A_125	0AG_C_369	13082
	GLU_A_127	0AG_C_369	21694				ASP_A_125	3AM_C_370	20670				ASP_A_45	ANN_C_376	20288				LYS_A_111	0AG_C_369	13082
	LYS_A_43	0AM_C_379	15831				ASN_A_154	0AG_C_369	21450				THR_A_141	AM1_C_372	22221				LYS_A_111	0AG_C_369	14081
	SER_A_44	0AM_C_379	16279				ARG_A_73	0AM_C_379	18838				ASP_A_45	ANN_C_376	15781				LYS_A_111	0AG_C_369	14081
	SER_A_44	0AM_C_379	16279				ASP_A_45	0AM_C_379	21837				SER_A_44	ANN_C_376	19196				LYS_A_111	0AG_C_369	17777
	ASP_A_45	0AM_C_379	16279				TYR_A_109	3AM_C_370	19470				ASN_A_154	0AG_C_369	15276				ASN_A_154	0AG_C_369	21009
	LYS_A_43	0AM_C_379	16519				TRP_B_319	3AM_C_370	19410				LYS_A_111	0AG_C_369	19109				SER_A_126	0AG_C_369	18289
	LYS_A_43	0AM_C_379	16519				ASP_A_125	3AM_C_370	20670				ASP_A_45	ANN_C_376	16438				ASP_A_125	0AG_C_369	18289
	LYS_A_43	0AM_C_379	18383				ARG_A_73	GNP_C_375	16015				ASP_A_125	0AG_C_369	18596				ASN_A_154	0AG_C_369	21180
	ASP_A_45	0AM_C_379	14596				ASP_A_45	0AM_C_379	21837				SER_A_44	ANN_C_376	22027				CYS_A_137	AM1_C_372	18727
	SER_A_44	0AM_C_379	18131				TRP_B_319	3AM_C_370	19470				ASP_A_45	ANN_C_376	16438				ASP_A_125	0AG_C_369	13082
	ASP_A_125	0AG_C_369	14409				ASP_A_125	3AM_C_370	15646				THR_A_141	AM1_C_372	22385				LYS_A_143	2AM_C_371	13749
	TYR_A_128	0AG_C_369	17931				TRP_B_319	3AM_C_370	19410				THR_A_141	AM1_C_372	22385				LYS_A_143	2AM_C_371	13749
	TYR_A_128	0AG_C_369	17931				ARG_A_73	0AM_C_379	21092				CYS_A_137	AM1_C_372	15962				LYS_A_111	0AG_C_369	13082
	HIS_A_145	0AG_C_369	17525				ASP_A_45	0AM_C_379	21837				ASP_A_45	ANN_C_376	15052				ASP_A_125	0AG_C_369	13082
	ASP_A_125	0AG_C_369	20957				ASP_A_45	0AM_C_379	22015				ASP_A_45	ANN_C_376	16438				SER_A_126	0AG_C_369	12678
	SER_A_44	0AM_C_379	14296				TRP_B_319	3AM_C_370	19410				ASP_A_104	0AM_C_381	13181				ASN_A_154	0AG_C_369	12858
	SER_A_44	0AM_C_379	14296				ARG_A_73	GNA_C_374	21666				ASP_A_135	2AM_C_371	13002				ASP_A_125	0AG_C_369	21452
	LYS_A_111	0AG_C_369	14976				ARG_A_73	GNP_C_375	21701				TRP_B_319	2AM_C_371	12811				ASP_A_125	0AG_C_369	12678
	TRP_B_319	0AG_C_369	13202				ASN_A_154	0AG_C_369	15887				ASP_A_135	2AM_C_371	18464				ASP_A_125	0AG_C_369	12678
	ASP_A_71	ANN_C_376	14675				ASN_A_154	0AG_C_369	15887				THR_A_141	AM1_C_372	15962				ASP_A_125	0AG_C_369	13082
	ARG_A_73	GNP_C_375	20226				ARG_A_73	0AM_C_379	19790				THR_A_141	AM1_C_372	15962				CYS_A_137	AM1_C_372	20634
	ARG_A_73	GNP_C_375	20226				ARG_A_73	0AM_C_379	22068				CYS_A_137	AM1_C_372	22385				THR_A_141	AM1_C_372	20634
	SER_A_44	0AM_C_379	14296				ASP_A_45	0AM_C_379	21837				THR_A_141	AM1_C_372	22385				CYS_A_137	AM1_C_372	20634
	ASN_A_154	0AG_C_369	14069				ASP_A_71	ANN_C_376	15818				ASP_A_125	0AG_C_369	16137				LYS_A_111	0AG_C_369	13082
	ASN_A_154	0AG_C_369	14069				ASP_A_125	0AG_C_369	17307				SER_A_126	0AG_C_369	16137				ASN_A_154	0AG_C_369	14433
	ASN_A_154	0AG_C_369	17630				ARG_A_73	0AM_C_379	16531				HIS_A_145	0AG_C_369	18155				ASN_A_154	0AG_C_369	12966
	TYR_A_128	0AG_C_369	17630				ASP_A_45	0AM_C_379	21837				ASP_A_135	2AM_C_371	13002				CYS_A_137	2AM_C_371	12684
	TRP_B_319	GNA_C_374	14528				ASP_A_125	3AM_C_370	17307				HIS_A_145	2AM_C_371	18464				ASP_A_135	2AM_C_371	13749
	ASP_A_135	2AM_C_371	15788				TRP_B_319	3AM_C_370	19410				ASP_A_45	ANN_C_376	16438				ASP_A_135	2AM_C_371	13749
	LYS_A_111	0AG_C_369	19579				LYS_A_43	AM3_C_378	13444				LYS_A_43	GNP_C_375	15915				THR_A_141	AM1_C_372	22531
	LYS_A_111	0AG_C_369	19579				ASP_A_125	0AG_C_369	17307				LYS_A_43	GNP_C_375	17755				ALA_A_72	ANN_C_376	20598
	ASP_A_125	0AG_C_369	19579				ASP_A_45	0AM_C_379	21837				ASP_A_125	0AG_C_369	13461				ASP_A_71	ANN_C_376	20598
	ASP_A_135	2AM_C_371	21039				ASP_A_71	GNP_C_375	22093				TRP_B_319	2AM_C_371	12811				ASP_A_125	0AG_C_369	16880
	CYS_A_137	AM1_C_372	22354				ASP_A_125	0AG_C_369	17024				CYS_A_137	AM1_C_372	16275				ASP_A_125	0AG_C_369	21206
	CYS_A_137	AM1_C_372	19940				ASP_A_45	0AM_C_379	21837				ASP_A_45	ANN_C_376	16438				TYR_A_128	0AG_C_369	21206
	ASP_A_135	2AM_C_371	19015				ASP_A_135	2AM_C_371	21378				ASP_A_125	0AG_C_369	21081				CYS_A_137	2AM_C_371	13749
	ASP_A_135	2AM_C_371	21039				TYR_A_109	3AM_C_370	17307				ASP_A_125	0AG_C_369	21081				ASP_A_135	2AM_C_371	19813
	CYS_A_137	AM1_C_372	22354				TRP_B_319	GNA_C_374	19410				ASP_A_135	2AM_C_371	13002				ASP_A_135	2AM_C_371	19813
	CYS_A_137	AM1_C_372	14672				ASP_A_135	2AM_C_371	21378				HIS_A_145	2AM_C_371	18155				ASP_A_135	2AM_C_371	21524
	CYS_A_137	AM1_C_372	19940				TYR_A_109	3AM_C_370	17307				ASP_A_135	2AM_C_371	20741				ASP_A_135	2AM_C_371	21524
	ASP_A_125	0AG_C_369	18003				ASP_A_125	3AM_C_370	14590				HIS_A_145	2AM_C_371	20741				ASP_A_125	0AG_C_369	13082
	CYS_A_137	0AM_C_381	19093				TRP_B_319	3AM_C_370	21386				SER_A_44	ANN_C_376	14855				TRP_B_319	2AM_C_371	18177
	HIS_A_145	2AM_C_371	16286				ASP_A_71	ANN_C_376	12846				ASP_A_45	ANN_C_376	16438				ASP_A_135	2AM_C_371	19813
	ASP_A_135	2AM_C_371	19015				ASP_A_45	0AM_C_379	21837				LYS_A_43	GNP_C_375	18596				HIS_A_145	2AM_C_371	19813
	HIS_A_145	2AM_C_371	19015				ASP_A_135	2AM_C_371	21378				SER_A_126	0AG_C_369	16739				CYS_A_137	AM1_C_372	22158
	LYS_A_111	0AG_C_369	18003				TRP_B_319	3AM_C_370	17307				ASP_A_135	2AM_C_371	13002				THR_A_141	AM1_C_372	22158
	LYS_A_111	0AG_C_369	18003				TYR_A_109	0AG_C_369	21713				HIS_A_145	2AM_C_371	22121				TYR_A_128	0AG_C_369	21206
	CYS_A_137	0AM_C_381	19093				TYR_A_109	0AG_C_369	21713				ASP_A_45	ANN_C_376	16438				ASN_A_149	0AG_C_369	21206
	CYS_A_137	0AM_C_381	20281				ARG_A_73	0AM_C_379	18045				ASN_A_154	0AG_C_369	17666				HIS_A_145	2AM_C_371	18328
	CYS_A_137	GNA_C_374	17948				ASP_A_45	0AM_C_379	21837				ASP_A_104	0AM_C_381	17794				ASP_A_135	2AM_C_371	19813
	ASP_A_125	0AG_C_369	22507				ASP_A_45	0AM_C_379	21837				ASP_A_135	2AM_C_371	13002				HIS_A_145	2AM_C_371	19813
	ASP_A_125	0AG_C_369	22507				ILE_A_136	2AM_C_371	21378				ASP_A_135	2AM_C_371	18671				CYS_A_137	AM1_C_372	22158
	LYS_A_111	0AG_C_369	18003				TYR_A_109	3AM_C_370	21713				SER_A_44	ANN_C_376	20439				ASN_A_149	0AG_C_369	21206
	ASP_A_125	0AG_C_369	18003				TRP_B_319	3AM_C_370	21386				ASP_A_125	0AG_C_369	15915				ASN_A_149	0AG_C_369	21206
	ASP_A_125	0AG_C_369	22160				ASN_A_154	0AG_C_369	13992				LYS_A_111	0AG_C_369	19109				ASN_A_154	0AG_C_369	21838
	ASP_A_125	0AG_C_369	22160				TYR_A_109	0AG_C_369	21713				ASP_A_104	0AM_C_381	22141				ASP_A_135	2AM_C_371	13749
	ASP_A_125	0AG_C_369	20211				TYR_A_109	0AG_C_369	21713				ASP_A_104	0AM_C_381	22141				ASP_A_135	2AM_C_371	19813
	CYS_A_137	AM1_C_372	20281				ASP_A_45	0AM_C_379	21837				TRP_B_319	2AM_C_371	17995				THR_A_141	AM1_C_372	20381
	ASP_A_125	0AG_C_369	18003				ASP_A_45	0AM_C_379	21837				ASP_A_135	2AM_C_371	18671				SER_A_126	0AG_C_369	21206
	THR_A_141	AM1_C_372	20281				ASP_A_135	2AM_C_371	21378				ALA_A_72	ANN_C_376	12627				ASN_A_154	0AG_C_369	22107
	LYS_A_111	0AG_C_369	22507				TRP_B_319	3AM_C_370	21713				ASP_A_45	ANN_C_376	16438				ASP_A_135	2AM_C_371	19813
	ASP_A_125	0AG_C_369	22507				ARG_A_73	0AM_C_379	22234				ASP_A_45	ANN_C_376	16438				HIS_A_145	2AM_C_371	19813
	ASP_A_125	0AG_C_369	21827				ARG_A_73	0AM_C_379	12819				ALA_A_72	GNP_C_375	20372				ASN_A_154	0AG_C_369	13103
	THR_A_141	AM1_C_372	20281				ASP_A_45	0AM_C_379	21837				ASP_A_71	GNP_C_375	20372				ASN_A_149	0AG_C_369	21206
	ASN_A_154	0AG_C_369	18003				ASP_A_125	3AM_C_370	19128				SER_A_126	0AG_C_369	22145				ASN_A_154	0AG_C_369	13103
	TYR_A_128	0AG_C_369	21577				ARG_A_73	0AM_C_379	14400				ASP_A_125	0AG_C_369	22145				ASN_A_154	0AG_C_369	21206
	ASN_A_149	0AG_C_369	21577				ARG_A_73	0AM_C_379	18616				ASP_A_135	2AM_C_371	18671				ASN_A_149	0AG_C_369	21206
	ASP_A_125	0AG_C_369	22507				ARG_A_73	0AM_C_379	18616				HIS_A_145	2AM_C_371	18671				LYS_A_111	0AG_C_369	21859
	ASP_A_125	0AG_C_369	22507				ASP_A_45	0AM_C_379	21837				THR_A_141	AM1_C_372	19625				LYS_A_111	0AG_C_369	21859
	ASP_A_125	0AG_C_369	16242				TYR_A_109	3AM_C_370	21713				THR_A_141	AM1_C_372	19625				ASP_A_125	0AG_C_369	20610
	ASP_A_125	0AG_C_369	16242				TRP_B_319	3AM_C_370	21386				SER_A_44	ANN_C_376	14008				ASN_A_149	0AG_C_369	21206
	THR_A_141	AM1_C_372	20281				ASP_A_71	ANN_C_376	21032				SER_A_44	ANN_C_376	16019				ASN_A_149	0AG_C_369	21206
	LYS_A_111	0AG_C_369	21577				ARG_A_73	GNA_C_374	18616				ASP_A_135	2AM_C_371	13002				ASN_A_154	0AG_C_369	16962
	ASP_A_125	0AG_C_369	21577				TYR_A_109	0AG_C_369	21713				ASP_A_135	2AM_C_371	18671				ASN_A_149	0AG_C_369	21206
	ASP_A_125	0AG_C_369	18341				TYR_A_109	0AG_C_369	21713				SER_A_44	ANN_C_376	14008				ASN_A_154	0AG_C_369	21206
	THR_A_141	AM1_C_372	20281				ARG_A_73	0AM_C_379	21453				ASP_A_45	ANN_C_376	16668				HIS_A_145	2AM_C_371	18205
	ASP_A_125	0AG_C_369	18341				ARG_A_73	0AM_C_379	21522				ASP_A_45	ANN_C_376	16438				ASP_A_135	2AM_C_371	18205
	ASP_A_125	0AG_C_369	18341				ARG_A_73	0AM_C_379	21522				ASP_A_45	ANN_C_376	16438				HIS_A_145	0AG_C_369	14000
	ASP_A_125	0AG_C_369	21577				PHE_A_46	0AM_C_379	21837				ALA_A_72	GNP_C_375	19841				HIS_A_145	0AG_C_369	14000
	THR_A_141	AM1_C_372	20281				ASP_A_45	0AM_C_379	21837				ASP_A_125	0AG_C_369	14855				ASN_A_149	0AG_C_369	21206
	ASP_A_125	0AG_C_369	21577				TRP_B_319	2AM_C_371	19410				SER_A_126	0AG_C_369	14939				ASN_A_149	0AG_C_369	21206
	ASP_A_125	0AG_C_369	21577				ASP_A_135	2AM_C_371	21378				ASP_A_125	0AG_C_369	14939				ASP_A_135	2AM_C_371	18205
	ASP_A_125	0AG_C_369	18341				TRP_B_319	3AM_C_370	21713				ASP_A_135	2AM_C_371	18671				ASP_A_135	2AM_C_371	18205
	ASP_A_125	0AG_C_369	21577				LYS_B_322	ANN_C_376	13598				CYS_A_137	AM1_C_372	22141				ASP_A_135	2AM_C_371	13749
	CYS_A_137	0AM_C_381	19093				LYS_B_322	ANN_C_376	19971				THR_A_141	AM1_C_372	22141				ASN_A_154	0AG_C_369	14287
	THR_A_141	AM1_C_372	20281				ARG_A_73	GNP_C_375	21522				ARG_A_73	ANN_C_376	16668				ASP_A_125	0AG_C_369	16036
	ASP_A_125	0AG_C_369	16607				ASP_A_125	0AG_C_369	12905				ASP_A_45	ANN_C_376	12627				SER_A_126	0AG_C_369	19784
	ASP_A_125	0AG_C_369	16607				ASP_A_125	0AG_C_369	12905				SER_A_126	0AG_C_369	19718				CYS_A_137	0AM_C_381	17404
	ASP_A_125	0AG_C_369	21577				ASN_A_154	0AG_C_369	13367				ASP_A_125	0AG_C_369	19718				CYS_A_137	2AM_C_371	13749
	ASP_A_125	0AG_C_369	21577				TYR_A_109	0AG_C_369	21713				ASP_A_135	2AM_C_371	18671				TYR_A_109	3AM_C_370	21170
	HIS_A_145	2AM_C_371	13668				ASP_A_45	0AM_C_379	21837				HIS_A_145	2AM_C_371	18671				ARG_A_73	ANN_C_376	20608
	CYS_A_137	0AM_C_381	19093				ASP_A_45	0AM_C_379	21837				THR_A_141	AM1_C_372	20167				ASP_A_125	0AG_C_369	22434
	CYS_A_137	0AM_C_381	20281				ASP_A_125	3AM_C_370	12905				THR_A_141	AM1_C_372	20705				ASP_A_125	0AG_C_369	13781
	ASP_A_135	2AM_C_371	19015				TRP_B_319	3AM_C_370	21713				THR_A_141	AM1_C_372	20705				ASP_A_125	0AG_C_369	13781
	ASP_A_135	2AM_C_371	19015				TRP_B_319	3AM_C_370	21386				ASP_A_45	ANN_C_376	19666				CYS_A_137	AM1_C_372	13747
	ASP_A_125	0AG_C_369	16607				ASP_A_125	0AG_C_369	12905				ASP_A_125	0AG_C_369	21697				LYS_A_111	0AG_C_369	17276
	ASP_A_125	0AG_C_369	16607				ASN_A_154	0AG_C_369	19877				ASP_A_125	0AG_C_369	21697				ASP_A_125	0AG_C_369	17276
	ASP_A_125	0AG_C_369	16607				ASP_A_45	0AM_C_379	21837				SER_A_126	0AG_C_369	21697				ASN_A_154	0AG_C_369	12741
	ASP_A_125	0AG_C_369	16607				ASP_A_135	2AM_C_371	21378				TRP_B_319	2AM_C_371	17995				ASP_A_125	0AG_C_369	22434
	ASP_A_125	0AG_C_369	21577				ASP_A_125	3AM_C_370	12905				ASP_A_45	ANN_C_376	15254				TYR_A_128	0AG_C_369	17276
	ASP_A_125	0AG_C_369	21577				TRP_B_319	3AM_C_370	21713				SER_A_126	0AG_C_369	16043				ASP_A_125	0AG_C_369	17276
	CYS_A_137	0AM_C_381	20281				ASP_A_71	ANN_C_376	13064				SER_A_126	0AG_C_369	16043				CYS_A_137	2AM_C_371	13749
	CYS_A_137	AM1_C_372	20281				ASN_A_154	0AG_C_369	17024				ASP_A_135	2AM_C_371	13002				HIS_A_145	2AM_C_371	16423
	THR_A_141	AM1_C_372	20281				ASP_A_125	0AG_C_369	19470				ASP_A_135	2AM_C_371	13378				LYS_A_143	2AM_C_371	16423
	ASP_A_125	0AG_C_369	16607				ASP_A_125	0AG_C_369	19470				TRP_B_319	2AM_C_371	15845				ASP_A_125	0AG_C_369	13809
	ASP_A_125	0AG_C_369	21577				ARG_A_73	0AM_C_379	14359				ASP_A_135	2AM_C_371	17015				ASP_A_125	0AG_C_369	13809
	CYS_A_137	0AM_C_381	20281				ARG_A_73	0AM_C_379	17426				HIS_A_145	2AM_C_371	17015				ASP_A_135	2AM_C_371	13749
	TRP_B_319	GNP_C_375	12952				ASP_A_45	0AM_C_379	21837				SER_A_44	ANN_C_376	13314				HIS_A_145	2AM_C_371	16423
	HIS_A_145	2AM_C_371	19015				ASP_A_135	2AM_C_371	21942				SER_A_44	ANN_C_376	17364				THR_A_141	AM1_C_372	17552
	ASP_A_125	0AG_C_369	12833				ASP_A_125	3AM_C_370	19470				ASP_A_125	0AG_C_369	19718				ALA_A_72	ANN_C_376	20343
	HIS_A_145	0AG_C_369	13668				TRP_B_319	3AM_C_370	21713				ASP_A_125	0AG_C_369	16043				ASN_A_154	0AG_C_369	16745
	CYS_A_137	AM1_C_372	20281				TRP_B_319	3AM_C_370	21386				ASP_A_125	0AG_C_369	16043				ASP_A_125	0AG_C_369	18437
	LYS_A_111	0AG_C_369	21577				ASP_A_125	0AG_C_369	19470				TRP_B_319	0AM_C_381	17995				HIS_A_145	2AM_C_371	16423
	LYS_A_111	0AG_C_369	21577				ASP_A_125	3AM_C_370	19470				ASP_A_135	2AM_C_371	13378				HIS_A_145	2AM_C_371	16423
	ASP_A_135	2AM_C_371	19390				TYR_A_109	3AM_C_370	21713				ASP_A_135	2AM_C_371	13378				THR_A_141	AM1_C_372	17552
	LYS_A_111	0AG_C_369	21577				ARG_A_73	GNP_C_375	17426				TRP_B_319	AM1_C_372	17995				ASP_A_135	2AM_C_371	13749
	LYS_A_111	0AG_C_369	21577				ASN_A_154	0AG_C_369	22407				ASP_A_125	0AG_C_369	14087				ASP_A_135	2AM_C_371	13749
	HIS_A_145	2AM_C_371	13668				ASN_A_154	0AG_C_369	22532				SER_A_126	0AG_C_369	16043				ASN_A_154	0AG_C_369	17345
	ASP_A_135	2AM_C_371	19390				ARG_A_73	0AM_C_379	17426				SER_A_126	0AG_C_369	16043				SER_A_126	0AG_C_369	15518
	ASP_A_135	2AM_C_371	19390				PHE_A_74	0AM_C_379	21837				ASP_A_125	0AG_C_369	19718				ASP_A_125	0AG_C_369	15518
	CYS_A_137	AM1_C_372	19093				ASP_A_135	2AM_C_371	20359				ASP_A_135	2AM_C_371	13002				SER_A_126	0AG_C_369	19683
	THR_A_141	AM1_C_372	19093				ASP_A_135	2AM_C_371	20359				ASP_A_135	2AM_C_371	13378				TRP_B_319	3AM_C_370	13243
	ASP_A_125	0AG_C_369	18341				TRP_B_319	3AM_C_370	21386				ASP_A_125	3AM_C_370	14087				CYS_A_137	AM1_C_372	20765
	LYS_A_111	0AG_C_369	21577				TYR_A_128	0AG_C_369	14409				ASP_A_125	3AM_C_370	14087				ARG_A_73	ANN_C_376	13099
	CYS_A_137	AM1_C_372	16083				ARG_A_73	0AM_C_379	17426				ASP_A_125	3AM_C_370	20448				HIS_A_145	0AG_C_369	16423
	ASN_A_154	0AG_C_369	16213				ARG_A_73	0AM_C_379	17426				ALA_A_72	GNP_C_375	13243				HIS_A_145	0AG_C_369	20047
	ASN_A_154	0AG_C_369	16213				ARG_A_73	0AM_C_379	19615				LYS_A_111	0AG_C_369	14087				HIS_A_145	0AG_C_369	20047
	ASN_A_154	0AG_C_369	14958				PHE_A_74	0AM_C_379	21837				ASP_A_125	0AG_C_369	16043				LYS_A_111	0AG_C_369	21038
	ASN_A_154	0AG_C_369	14958				ASP_A_125	3AM_C_370	19470				ASP_A_125	0AG_C_369	16043				LYS_A_111	0AG_C_369	21038
	CYS_A_137	0AM_C_381	18477				TRP_B_319	3AM_C_370	21713				CYS_A_137	0AM_C_381	17396				CYS_A_137	2AM_C_371	13749
	ASP_A_135	2AM_C_371	13688				TRP_B_319	3AM_C_370	21386				ASP_A_135	2AM_C_371	13378				HIS_A_145	2AM_C_371	16423
	CYS_A_137	AM1_C_372	16677				TRP_B_319	GNA_C_374	17667				ASP_A_135	2AM_C_371	13378				ARG_A_73	ANN_C_376	16145
	CYS_A_137	AM1_C_372	14937				ARG_A_73	GNP_C_375	19615				THR_A_141	AM1_C_372	20233				ARG_A_73	ANN_C_376	16145
	ASN_A_154	0AG_C_369	21214				ASP_A_125	0AG_C_369	15287				SER_A_44	ANN_C_376	13314				ASN_A_149	0AG_C_369	17286
	ASP_A_135	2AM_C_371	17564				ASP_A_125	0AG_C_369	19470				ASN_A_154	0AG_C_369	14481				ASN_A_149	0AG_C_369	17286
	ASP_A_135	2AM_C_371	19015				ASP_A_125	0AG_C_369	19470				SER_A_126	0AG_C_369	16043				ASP_A_125	0AG_C_369	22434
	CYS_A_137	AM1_C_372	16881				TYR_A_109	0AG_C_369	21713				SER_A_126	0AG_C_369	16043				ASP_A_125	0AG_C_369	17286
	ASN_A_154	0AG_C_369	17211				TYR_A_109	0AG_C_369	21713				ASP_A_135	2AM_C_371	13002				LYS_A_111	0AG_C_369	21038
	CYS_A_137	AM1_C_372	14937				HIS_A_145	0AG_C_369	18163				ASP_A_135	2AM_C_371	13378				ASP_A_135	2AM_C_371	13749
	ASN_A_154	0AG_C_369	17211				HIS_A_145	0AG_C_369	21942				SER_A_44	ANN_C_376	12877				ASP_A_135	2AM_C_371	19038
	ASP_A_135	2AM_C_371	17564				PHE_A_74	0AM_C_379	21837				LYS_A_111	0AG_C_369	14087				ASP_A_135	2AM_C_371	19038
	ASN_A_154	0AG_C_369	17211				ASP_A_125	3AM_C_370	15287				ASP_A_125	0AG_C_369	19718				CYS_A_137	AM1_C_372	14858
	ASP_A_125	0AG_C_369	18067				ASP_A_125	3AM_C_370	19470				ASP_A_135	2AM_C_371	13378				LYS_A_111	0AG_C_369	13243
	ALA_A_72	ANN_C_376	17238				ASP_A_125	3AM_C_370	19470				ASP_A_135	2AM_C_371	13378				ASN_A_154	0AG_C_369	15915
	ASN_A_154	0AG_C_369	15891				TRP_B_319	3AM_C_370	21713				HIS_A_145	2AM_C_371	15318				HIS_A_145	2AM_C_371	20061
	TYR_A_128	0AG_C_369	18067				ASP_A_125	3AM_C_370	18902				TRP_B_319	2AM_C_371	15845				ASN_A_154	0AG_C_369	13779
	ASP_A_125	0AG_C_369	21351				ASP_A_125	0AG_C_369	19470				ASP_A_125	3AM_C_370	18949				LYS_A_111	0AG_C_369	18712
	ASP_A_135	2AM_C_371	14507				ASP_A_125	0AG_C_369	19470				ASP_A_125	3AM_C_370	18949				LYS_A_111	0AG_C_369	18712
	ASP_A_135	2AM_C_371	14507				HIS_A_145	0AG_C_369	21942				LYS_A_111	0AG_C_369	14087				ASP_A_135	2AM_C_371	20061
	ASN_A_149	0AG_C_369	18067				ARG_A_73	0AM_C_379	13466				LYS_A_111	0AG_C_369	14087				CYS_A_137	AM1_C_372	19735
	ASP_A_125	0AG_C_369	21351				ARG_A_73	0AM_C_379	13466				LYS_A_111	0AG_C_369	19546				ARG_A_73	ANN_C_376	15416
	ASN_A_149	0AG_C_369	15602				ASP_A_135	2AM_C_371	20359				ASP_A_125	0AG_C_369	19718				LYS_A_111	0AG_C_369	18712
	ASN_A_154	0AG_C_369	15891				ASP_A_135	2AM_C_371	20359				ASP_A_125	0AG_C_369	16043				LYS_A_111	0AG_C_369	18712
	ASP_A_125	0AG_C_369	20211				TRP_B_319	3AM_C_370	21386				SER_A_126	0AG_C_369	16043				TYR_A_128	0AG_C_369	19627
	ASP_A_125	0AG_C_369	21351				ARG_A_73	GNP_C_375	13466				ASP_A_135	2AM_C_371	13378				ASP_A_135	2AM_C_371	21654
	CYS_A_137	2AM_C_371	22150				TYR_A_109	0AG_C_369	21713				TRP_B_319	2AM_C_371	15845				CYS_A_137	AM1_C_372	19735
	ASP_A_125	0AG_C_369	16677				TYR_A_109	0AG_C_369	21713				TRP_B_319	2AM_C_371	15845				SER_A_126	0AG_C_369	21591
	ASP_A_125	0AG_C_369	16677				ARG_A_73	0AM_C_379	14939				ALA_A_72	GNP_C_375	14999				ASP_A_135	2AM_C_371	21654
	ASP_A_125	0AG_C_369	20211				ASP_A_45	0AM_C_379	21837				ASN_A_154	0AG_C_369	13732				TRP_B_319	GNA_C_374	18361
	ASP_A_125	0AG_C_369	21351				TRP_B_319	2AM_C_371	17667				TYR_A_128	0AG_C_369	14031				LYS_A_111	0AG_C_369	15296
	LYS_A_143	2AM_C_371	14937				ASP_A_125	3AM_C_370	19470				ASP_A_125	0AG_C_369	14087				ASP_A_125	0AG_C_369	15296
	HIS_A_145	2AM_C_371	14937				TYR_A_109	3AM_C_370	21713				ASP_A_125	0AG_C_369	19302				ASP_A_135	2AM_C_371	13749
	HIS_A_145	2AM_C_371	14937				TRP_B_319	3AM_C_370	21386				TYR_A_109	3AM_C_370	19546				ASP_A_135	2AM_C_371	13749
	TYR_A_128	0AG_C_369	16319				TRP_B_319	GNA_C_374	17667				LYS_A_43	ANN_C_376	17723				ASN_A_154	0AG_C_369	19104
	CYS_A_137	0AM_C_381	19939				ARG_A_73	0AM_C_379	12703				ASP_A_45	ANN_C_376	12627				ASP_A_125	0AG_C_369	21206
	ASP_A_135	2AM_C_371	14507				ARG_A_73	0AM_C_379	20703				ALA_A_72	ANN_C_376	12627				SER_A_126	0AG_C_369	21206
	ASP_A_135	2AM_C_371	14937				TRP_B_319	2AM_C_371	17667				ASP_A_125	0AG_C_369	14087				ASP_A_135	2AM_C_371	12743
	HIS_A_145	2AM_C_371	14937				HIS_A_145	0AG_C_369	22352				ASP_A_125	0AG_C_369	17033				ASP_A_135	2AM_C_371	13749
	THR_A_141	AM1_C_372	19939				ARG_A_73	0AM_C_379	16950				ASP_A_104	0AM_C_381	16132				THR_A_141	AM1_C_372	14480
	TYR_A_128	0AG_C_369	16319				ARG_A_73	0AM_C_379	21579				ASP_A_135	2AM_C_371	17114				ARG_A_73	ANN_C_376	15461
	ASP_A_125	0AG_C_369	20139				ARG_A_73	0AM_C_379	21579				ASP_A_135	2AM_C_371	17114				ASP_A_135	2AM_C_371	12743
	ASP_A_125	0AG_C_369	20139				ASP_A_45	0AM_C_379	21837				ASP_A_45	ANN_C_376	12627				HIS_A_145	2AM_C_371	20492
	ASP_A_135	2AM_C_371	14507				ASP_A_135	2AM_C_371	20359				ASP_A_104	0AM_C_381	16132				CYS_A_137	AM1_C_372	17888
	ASP_A_135	2AM_C_371	14937				ASP_A_135	2AM_C_371	20359				ASP_A_135	2AM_C_371	17114				ARG_A_73	ANN_C_376	20748
	ASN_A_154	0AG_C_369	16319				TYR_A_109	3AM_C_370	21713				ASP_A_135	2AM_C_371	17114				LYS_A_111	0AG_C_369	18823
	ASP_A_125	0AG_C_369	19218				TRP_B_319	3AM_C_370	21386				HIS_A_145	2AM_C_371	21708				LYS_A_111	0AG_C_369	18823
	ASP_A_135	2AM_C_371	14937				ASP_A_104	GNP_C_375	13149				HIS_A_145	2AM_C_371	21708				ASP_A_125	0AG_C_369	21206
	HIS_A_145	2AM_C_371	14937				ASP_A_45	0AM_C_379	21837				HIS_A_145	3AM_C_370	21708				ASP_A_135	2AM_C_371	13019
	ASN_A_149	0AG_C_369	16319				TYR_A_109	3AM_C_370	15898				LYS_A_43	ANN_C_376	17310				ASP_A_135	2AM_C_371	13019
	ASP_A_125	0AG_C_369	19218				ASP_A_125	3AM_C_370	19470				ALA_A_72	ANN_C_376	18598				LYS_A_111	0AG_C_369	16514
	ASP_A_135	2AM_C_371	14507				ASP_A_125	3AM_C_370	19814				LYS_A_111	0AG_C_369	16043				HIS_A_145	2AM_C_371	17628
	ASP_A_135	2AM_C_371	14507				SER_A_44	AM3_C_378	16902				LYS_A_111	0AG_C_369	17723				CYS_A_137	AM1_C_372	17673
	ASN_A_154	0AG_C_369	20555				SER_A_44	AM3_C_378	16902				LYS_A_111	0AG_C_369	17723				ASN_A_154	0AG_C_369	22223
	ASP_A_135	2AM_C_371	14507				ASP_A_125	0AG_C_369	21713				ASP_A_104	0AM_C_381	13360				LYS_A_111	0AG_C_369	14244
	TYR_A_128	0AG_C_369	20281				ASP_A_45	0AM_C_379	21837				CYS_A_137	2AM_C_371	20233				LYS_A_111	0AG_C_369	18823
	CYS_A_137	0AM_C_381	18678				TRP_B_319	3AM_C_370	15898				HIS_A_145	2AM_C_371	14666				ASP_A_135	2AM_C_371	12743
	HIS_A_145	2AM_C_371	12952				ASP_A_125	3AM_C_370	21713				LYS_A_111	0AG_C_369	16043				ASP_A_135	2AM_C_371	12743
	ASP_A_125	0AG_C_369	16710				TYR_A_109	0AG_C_369	15898				LYS_A_111	0AG_C_369	16043				ASP_A_135	2AM_C_371	15173
	ASP_A_125	0AG_C_369	16710				TYR_A_109	0AG_C_369	15898				LYS_A_111	0AG_C_369	17723				LYS_A_143	2AM_C_371	15173
	ASN_A_154	0AG_C_369	20112				TYR_A_128	0AG_C_369	19336				ASP_A_135	2AM_C_371	20233				LYS_A_143	2AM_C_371	15312
	ASP_A_125	0AG_C_369	21428				ARG_A_73	0AM_C_379	19490				HIS_A_145	2AM_C_371	20918				ASN_A_154	0AG_C_369	20539
	ASP_A_135	2AM_C_371	14507				ARG_A_73	0AM_C_379	19490				HIS_A_145	2AM_C_371	20918				ASP_A_125	0AG_C_369	22223
	ASP_A_135	2AM_C_371	14507				ASP_A_45	0AM_C_379	21837				HIS_A_145	2AM_C_371	18168				LYS_A_143	2AM_C_371	12743
	TRP_B_319	GNA_C_374	13427				TYR_A_109	3AM_C_370	15898				HIS_A_145	2AM_C_371	20712				LYS_A_143	2AM_C_371	15173
	ASN_A_154	0AG_C_369	20112				ASP_A_125	3AM_C_370	19077				LYS_A_43	ANN_C_376	17685				HIS_A_145	2AM_C_371	15173
	GLY_A_124	0AG_C_369	20309				ASP_A_125	3AM_C_370	19077				ASP_A_125	0AG_C_369	18303				ARG_A_73	ANN_C_376	16289
	ASP_A_125	0AG_C_369	21428				ASP_A_125	3AM_C_370	12778				ASP_A_135	2AM_C_371	17114				LYS_A_111	0AG_C_369	18823
	THR_A_141	AM1_C_372	21800				TRP_B_319	GNA_C_374	17667				LYS_A_111	0AG_C_369	13373				ASP_A_125	0AG_C_369	18823
	ASP_A_135	2AM_C_371	14507				ARG_A_73	GNA_C_374	19490				LYS_A_111	0AG_C_369	13373				LYS_A_111	0AG_C_369	21206
	ASP_A_135	2AM_C_371	14507				ARG_A_73	GNP_C_375	19490				SER_A_126	0AG_C_369	15943				LYS_A_111	0AG_C_369	21206
	THR_A_141	AM1_C_372	14841				ASP_A_125	0AG_C_369	12629				SER_A_126	0AG_C_369	15943				ASP_A_125	0AG_C_369	22313
	ASP_A_135	2AM_C_371	14507				ASP_A_125	0AG_C_369	19814				SER_A_126	0AG_C_369	21260				ASP_A_135	2AM_C_371	15173
	ASP_A_135	2AM_C_371	14507				HIS_A_145	0AG_C_369	17904				ASP_A_125	0AG_C_369	21260				ASP_A_135	2AM_C_371	15173
	ASP_A_125	0AG_C_369	19240				ASP_A_45	0AM_C_379	13690				ASP_A_104	0AM_C_381	12593				ASP_A_135	2AM_C_371	20239
	ASP_A_135	2AM_C_371	18425				ARG_A_73	0AM_C_379	17331				CYS_A_137	2AM_C_371	17114				HIS_A_145	2AM_C_371	17747
	ASN_A_154	0AG_C_369	15366				ASP_A_45	0AM_C_379	21837				TYR_A_128	0AG_C_369	22111				THR_A_141	AM1_C_372	16632
	ASN_A_149	0AG_C_369	15366				ASP_A_125	3AM_C_370	12778				ASN_A_154	0AG_C_369	22111				CYS_A_137	AM1_C_372	16632
	TRP_B_319	GNP_C_375	19980				TRP_B_319	3AM_C_370	21386				ASP_A_125	0AG_C_369	14650				HIS_A_145	2AM_C_371	17269
	ASP_A_135	2AM_C_371	21719				ASP_A_125	0AG_C_369	12629				ASP_A_125	0AG_C_369	16043				ASP_A_135	2AM_C_371	17747
	HIS_A_145	2AM_C_371	21719				ASP_A_125	0AG_C_369	12629				CYS_A_137	2AM_C_371	21722				HIS_A_145	2AM_C_371	17747
	CYS_A_137	AM1_C_372	18370				ASP_A_125	0AG_C_369	19814				ASP_A_125	0AG_C_369	17162				TYR_A_128	0AG_C_369	17386
	ASN_A_154	0AG_C_369	22072				HIS_A_145	0AG_C_369	14900				ASP_A_125	0AG_C_369	17751				ASP_A_125	0AG_C_369	17386
	ASN_A_154	0AG_C_369	22072				HIS_A_145	0AG_C_369	17822				TYR_A_109	0AG_C_369	17885				LYS_A_111	0AG_C_369	18357
	ASN_A_154	0AG_C_369	13504				ASP_A_45	0AM_C_379	21837				SER_A_126	0AG_C_369	21310				ASP_A_135	2AM_C_371	17747
	ASP_A_135	2AM_C_371	18404				ASN_A_154	0AG_C_369	21344				SER_A_126	0AG_C_369	21310				HIS_A_145	2AM_C_371	17747
	ASP_A_135	2AM_C_371	18404				ARG_A_73	0AM_C_379	15662				CYS_A_137	0AM_C_381	21098				ASP_A_125	0AG_C_369	17049
	ASP_A_135	2AM_C_371	21127				ARG_A_73	0AM_C_379	15672				THR_A_141	AM1_C_372	21098				ASP_A_125	0AG_C_369	17049
	HIS_A_145	2AM_C_371	21127				ARG_A_73	0AM_C_379	15672				ASP_A_125	0AG_C_369	19975				LYS_A_111	0AG_C_369	18357
	THR_A_141	AM1_C_372	13148				ASP_A_45	0AM_C_379	21837				LYS_A_43	ANN_C_376	12688				ASP_A_135	2AM_C_371	17747
	THR_A_141	AM1_C_372	13148				ASP_A_125	3AM_C_370	18922				LYS_A_111	0AG_C_369	13496				ASP_A_135	2AM_C_371	17747
	ASP_A_135	2AM_C_371	21127				ASP_A_125	3AM_C_370	19814				LYS_A_111	0AG_C_369	13496				ASP_A_135	2AM_C_371	17269
	ASP_A_135	2AM_C_371	21127				TRP_B_319	3AM_C_370	21386				SER_A_126	0AG_C_369	19876				HIS_A_145	2AM_C_371	17269
	ASP_A_125	0AG_C_369	20442				LYS_A_43	AM3_C_378	13111				SER_A_126	0AG_C_369	19876				HIS_A_145	2AM_C_371	17269
	ASP_A_125	0AG_C_369	20442				ARG_A_73	0AM_C_379	13192				LYS_A_111	0AG_C_369	19975				ASP_A_135	2AM_C_371	17269
	ASP_A_135	2AM_C_371	18404				ASP_A_45	0AM_C_379	21837				LYS_A_43	ANN_C_376	18491				HIS_A_145	2AM_C_371	19229
	ASP_A_135	2AM_C_371	18404				TRP_B_319	3AM_C_370	21386				ALA_A_72	GNP_C_375	21429				ASP_A_125	0AG_C_369	15039
	ILE_A_136	2AM_C_371	18425				ASP_A_71	ANN_C_376	19557				LYS_A_111	0AG_C_369	13836				ASP_A_135	2AM_C_371	17747
	ASP_A_125	0AG_C_369	13860				TYR_A_128	0AG_C_369	18070				LYS_A_111	0AG_C_369	13836				ASP_A_135	2AM_C_371	17747
	HIS_A_145	2AM_C_371	21127				ASP_A_45	0AM_C_379	21837				ASN_A_154	0AG_C_369	19101				ASP_A_125	0AG_C_369	15039
	HIS_A_145	2AM_C_371	21127				ASP_A_45	0AM_C_379	21837				HIS_A_145	0AG_C_369	19790				ASP_A_125	0AG_C_369	18357
	ASP_A_135	2AM_C_371	18404				TYR_A_109	3AM_C_370	15898				HIS_A_145	2AM_C_371	22231				LYS_A_143	2AM_C_371	16369
	ILE_A_136	2AM_C_371	19252				LYS_B_322	ANN_C_376	19975				HIS_A_145	2AM_C_371	19790				ASP_A_135	2AM_C_371	17747
	TRP_B_319	GNA_C_374	16832				ASP_A_135	0AG_C_369	15509				LYS_A_43	ANN_C_376	16459				ASP_A_135	2AM_C_371	17747
	LYS_A_111	0AG_C_369	19015				ASP_A_45	0AM_C_379	21837				LYS_A_111	0AG_C_369	13836				HIS_A_145	2AM_C_371	19229
	LYS_A_111	0AG_C_369	19015				ASP_A_45	0AM_C_379	21837				LYS_A_111	0AG_C_369	13836				GLY_A_152	0AG_C_369	14856
	ILE_A_136	2AM_C_371	22028				ASP_A_135	2AM_C_371	15509				LYS_A_111	0AG_C_369	19975				ASP_A_125	0AG_C_369	18357
	ASP_A_135	2AM_C_371	18069				TRP_B_319	2AM_C_371	17667				CYS_A_137	2AM_C_371	21722				HIS_A_145	2AM_C_371	19229
	ASP_A_125	0AG_C_369	12873				TRP_B_319	3AM_C_370	21386				TRP_B_319	3AM_C_370	16881				CYS_A_137	AM1_C_372	18275
	LYS_A_111	0AG_C_369	16390				ASP_A_125	0AG_C_369	22092				LYS_A_111	0AG_C_369	13836				CYS_A_137	AM1_C_372	19456
	LYS_A_111	0AG_C_369	19015				ASP_A_45	0AM_C_379	21837				LYS_A_111	0AG_C_369	13836				ASP_A_125	0AG_C_369	18357
	ASP_A_125	0AG_C_369	19015				ASP_A_125	3AM_C_370	14221				ASN_A_154	0AG_C_369	16530				ASN_A_149	0AG_C_369	21384
	ILE_A_136	2AM_C_371	22028				ASP_A_125	3AM_C_370	14221				LYS_A_111	0AG_C_369	19975				CYS_A_137	AM1_C_372	18275
	HIS_A_145	2AM_C_371	18069				ASP_A_125	3AM_C_370	22092				CYS_A_137	0AM_C_381	16103				LYS_A_111	0AG_C_369	18357
	ILE_A_136	2AM_C_371	22028				ASP_A_45	0AM_C_379	21837				THR_A_141	2AM_C_371	14629				LYS_A_143	2AM_C_371	17747
	ASP_A_135	2AM_C_371	15500				TRP_B_319	3AM_C_370	21935				THR_A_141	AM1_C_372	14629				LYS_A_143	2AM_C_371	17747
	LYS_A_111	0AG_C_369	16390				LYS_B_322	ANN_C_376	20182				ALA_A_72	ANN_C_376	20364				ALA_A_72	ANN_C_376	20338
	ASP_A_125	0AG_C_369	22048				LYS_B_322	ANN_C_376	21210				LYS_A_111	0AG_C_369	19975				HIS_A_145	0AG_C_369	19229
	ASP_A_125	0AG_C_369	22048				TYR_A_109	0AG_C_369	21935				TYR_A_109	3AM_C_370	14172				ASP_A_125	0AG_C_369	16423
	ASP_A_135	2AM_C_371	15500				ASP_A_45	0AM_C_379	21837				TYR_A_109	3AM_C_370	14172				ASP_A_135	2AM_C_371	16369
	ASP_A_135	2AM_C_371	15500				ASP_A_45	0AM_C_379	21837				THR_A_141	AM1_C_372	17926				ASP_A_135	2AM_C_371	16369
	HIS_A_145	2AM_C_371	14882				TRP_B_319	2AM_C_371	17667				THR_A_141	AM1_C_372	17926				ALA_A_72	ANN_C_376	20338
	TRP_B_319	GNP_C_375	19325				TRP_B_319	2AM_C_371	21386				HIS_A_145	0AG_C_369	13065				LYS_A_111	0AG_C_369	15039
	LYS_A_111	0AG_C_369	16390				TYR_A_109	3AM_C_370	21935				ASP_A_125	0AG_C_369	21880				GLY_A_152	0AG_C_369	12684
	LYS_A_111	0AG_C_369	16390				ASP_A_125	3AM_C_370	14221				TYR_A_109	0AG_C_369	17368				ASP_A_125	0AG_C_369	17773
	ASN_A_154	0AG_C_369	19756				ASP_A_125	3AM_C_370	19538				TYR_A_109	0AG_C_369	17368				ASP_A_125	0AG_C_369	21760
	ALA_A_72	ANN_C_376	21663				TRP_B_319	3AM_C_370	21386				TYR_A_128	0AG_C_369	13168				THR_A_141	AM1_C_372	17820
	LYS_A_111	0AG_C_369	16390				SER_A_44	AM3_C_378	17496				ASP_A_125	0AG_C_369	21051				ASP_A_125	0AG_C_369	12684
	HIS_A_145	2AM_C_371	14882				SER_A_44	AM3_C_378	21394				TYR_A_109	3AM_C_370	17368				ASN_A_154	0AG_C_369	15732
	HIS_A_145	2AM_C_371	14882				TRP_B_319	GNA_C_374	17667				TYR_A_109	3AM_C_370	17368				ALA_A_72	ANN_C_376	16279
	ASP_A_135	2AM_C_371	15500				ASP_A_125	0AG_C_369	21548				HIS_A_145	0AG_C_369	14966				ASN_A_154	0AG_C_369	15215
	CYS_A_137	AM1_C_372	17970				ASP_A_135	0AG_C_369	20968				ASP_A_135	0AG_C_369	14966				LYS_A_111	0AG_C_369	18202
	ALA_A_72	ANN_C_376	21663				ASP_A_45	0AM_C_379	21837				TYR_A_128	0AG_C_369	15772				ASP_A_125	0AG_C_369	15283
	TYR_A_109	0AG_C_369	22277				ASP_A_45	0AM_C_379	21837				HIS_A_145	0AG_C_369	18508				ASP_A_125	0AG_C_369	21413
	LYS_A_111	0AG_C_369	17868				TRP_B_319	2AM_C_371	17667				LYS_A_43	GNP_C_375	18590				ARG_A_73	ANN_C_376	16508
	ASP_A_125	0AG_C_369	17868				TRP_B_319	3AM_C_370	21935				LYS_A_43	GNP_C_375	19001				ARG_A_73	ANN_C_376	16508
	CYS_A_137	AM1_C_372	22072				ASP_A_125	3AM_C_370	15964				ALA_A_72	GNP_C_375	19981				ARG_A_73	ANN_C_376	19636
	LYS_A_111	0AG_C_369	16390				TRP_B_319	GNA_C_374	17667				HIS_A_145	0AG_C_369	14966				ASN_A_154	0AG_C_369	18988
	ASP_A_135	2AM_C_371	17057				ASP_A_125	0AG_C_369	21861				ASP_A_125	0AG_C_369	21051				ALA_A_72	ANN_C_376	12871
	HIS_A_145	2AM_C_371	15500				ASP_A_45	0AM_C_379	21837				HIS_A_145	0AG_C_369	21304				ARG_A_73	ANN_C_376	12871
	ASP_A_125	0AG_C_369	19546				ASP_A_45	0AM_C_379	21837				LYS_A_43	ANN_C_376	19593				CYS_A_137	CBM_C_373	19251
	ASP_A_125	0AG_C_369	19546				ASP_A_125	3AM_C_370	19538				LYS_A_43	ANN_C_376	21916				ARG_A_73	ANN_C_376	12871
	THR_A_141	AM1_C_372	15377				ASP_A_125	3AM_C_370	21861				LYS_A_43	GNP_C_375	19001				CYS_A_137	CBM_C_373	19251
	ASP_A_125	0AG_C_369	12593				TYR_A_109	0AG_C_369	21935				ALA_A_72	GNP_C_375	17445				ASP_A_125	0AG_C_369	19583
	ASP_A_135	2AM_C_371	17057				TYR_A_109	0AG_C_369	21935				TYR_A_128	0AG_C_369	18023				ALA_A_72	ANN_C_376	12871
	ASP_A_135	2AM_C_371	17057				ASP_A_45	0AM_C_379	21837				TYR_A_128	0AG_C_369	18023				LYS_A_111	0AG_C_369	14710
	HIS_A_145	2AM_C_371	16433				ASP_A_45	0AM_C_379	21837				LYS_A_143	2AM_C_371	21115				ASP_A_125	0AG_C_369	14710
	CYS_A_137	AM1_C_372	13958				TRP_B_319	3AM_C_370	21935				LYS_A_143	2AM_C_371	21115				ASP_A_45	ANN_C_376	12871
	LYS_A_111	0AG_C_369	20894				TRP_B_319	3AM_C_370	19490				ASP_A_45	ANN_C_376	12831				ASP_A_45	ANN_C_376	14414
	ASP_A_125	0AG_C_369	20894				TRP_B_319	3AM_C_370	21386				LYS_A_43	ANN_C_376	21916				TRP_B_319	3AM_C_370	15030
	ASP_A_135	2AM_C_371	17057				ASP_A_45	0AM_C_379	21837				LYS_A_143	0AG_C_369	21894				ASP_A_45	ANN_C_376	14414
	ILE_A_136	2AM_C_371	19330				ASP_A_45	0AM_C_379	21837				TYR_A_128	0AG_C_369	18023				ASN_A_154	0AG_C_369	12929
	HIS_A_145	2AM_C_371	15298				TRP_B_319	2AM_C_371	17667				LYS_A_43	GNP_C_375	15206				TYR_A_109	0AG_C_369	20925
	THR_A_141	AM1_C_372	19740				ASP_A_125	3AM_C_370	22424				TYR_A_128	0AG_C_369	18023				ASP_A_125	0AG_C_369	21222
	ASP_A_135	2AM_C_371	17057				TRP_B_319	3AM_C_370	21935				SER_A_44	ANN_C_376	13818				TRP_B_319	3AM_C_370	20925
	THR_A_141	AM1_C_372	19474				ASP_A_125	0AG_C_369	19538				SER_A_126	0AG_C_369	16009				THR_A_141	AM1_C_372	20263
	ASP_A_125	0AG_C_369	16427				TYR_A_109	0AG_C_369	21935				SER_A_126	0AG_C_369	16009				THR_A_141	AM1_C_372	20263
	ASN_A_154	0AG_C_369	17138				ASP_A_45	0AM_C_379	21837				TYR_A_128	0AG_C_369	14547				LYS_A_111	0AG_C_369	20493
	ASN_A_149	0AG_C_369	17138				ASP_A_45	0AM_C_379	21837				CYS_A_137	2AM_C_371	20149				LYS_A_111	0AG_C_369	20493
	ASN_A_154	0AG_C_369	16994				ASP_A_125	3AM_C_370	19413				ASP_A_125	0AG_C_369	14547				ASN_A_154	0AG_C_369	22090
	ASP_A_125	0AG_C_369	19015				ASP_A_125	3AM_C_370	19538				ASP_A_125	0AG_C_369	14547				ASP_A_125	0AG_C_369	14834
	GLY_A_124	0AG_C_369	19015				TYR_A_109	3AM_C_370	21935				HIS_A_145	0AG_C_369	19164				THR_A_141	AM1_C_372	20263
	LYS_A_111	0AG_C_369	18031				TYR_A_109	3AM_C_370	21935				ASP_A_135	2AM_C_371	19664				GLY_A_138	AM1_C_372	20263
	ASN_A_154	0AG_C_369	20011				ASP_A_125	0AG_C_369	19538				ASP_A_135	2AM_C_371	19664				HIS_A_145	0AG_C_369	14980
	ASN_A_154	0AG_C_369	20011				ASP_A_125	0AG_C_369	19538				ASP_A_125	3AM_C_370	16009				ALA_A_72	ANN_C_376	16692
	THR_A_141	0AM_C_381	12701				TYR_A_109	0AG_C_369	21935				ASP_A_125	3AM_C_370	16009				ASP_A_125	0AG_C_369	17714
	ASP_A_125	0AG_C_369	20011				ASP_A_45	0AM_C_379	21837				TRP_B_319	3AM_C_370	20559				ASP_A_125	0AG_C_369	22090
	ASP_A_125	0AG_C_369	21103				ASP_A_45	0AM_C_379	21837				HIS_A_145	0AG_C_369	22454				ALA_A_72	ANN_C_376	16692
	THR_A_141	0AM_C_381	12701				TRP_B_319	2AM_C_371	17667				ASP_A_125	0AG_C_369	14311				ALA_A_72	ANN_C_376	16692
	THR_A_141	AM1_C_372	12701				ASP_A_125	3AM_C_370	19538				ASP_A_125	0AG_C_369	14311				ARG_A_73	ANN_C_376	16692
	THR_A_141	AM1_C_372	12701				ASP_A_125	3AM_C_370	19538				ASP_A_125	0AG_C_369	14311				LYS_A_143	2AM_C_371	12921
	ASP_A_125	0AG_C_369	19783				ASP_A_125	3AM_C_370	18455				ASP_A_125	0AG_C_369	14311				HIS_A_145	2AM_C_371	15407
	ILE_A_136	2AM_C_371	21647				TYR_A_109	0AG_C_369	21935				TYR_A_128	0AG_C_369	14547				LYS_A_143	2AM_C_371	15407
	CYS_A_137	AM1_C_372	12701				ASP_A_45	0AM_C_379	21837				ASP_A_125	0AG_C_369	14547				ARG_A_73	ANN_C_376	15237
	HIS_A_145	2AM_C_371	13503				ASP_A_45	0AM_C_379	21837				LYS_A_43	ANN_C_376	14141				ALA_A_72	ANN_C_376	20852
	TYR_A_109	0AG_C_369	16278				TRP_B_319	2AM_C_371	17667				ASN_A_154	0AG_C_369	21654				HIS_A_145	0AG_C_369	18768
	ASN_A_154	0AG_C_369	16473				ASP_A_45	0AM_C_379	14609				ASP_A_125	0AG_C_369	21304				HIS_A_145	2AM_C_371	18768
	ASN_A_154	0AG_C_369	16473				ASP_A_45	0AM_C_379	12821				CYS_A_137	0AM_C_381	12990				HIS_A_145	2AM_C_371	18768
	ASN_A_154	0AG_C_369	15898				ASP_A_45	0AM_C_379	21837				ASN_A_154	0AG_C_369	14001				LYS_A_143	2AM_C_371	15407
	ILE_A_136	2AM_C_371	21647				ARG_A_73	0AM_C_379	21837				ASP_A_135	2AM_C_371	22454				ARG_A_73	ANN_C_376	16692
	GLY_A_124	0AG_C_369	17007				TYR_A_109	3AM_C_370	21935				TRP_B_319	3AM_C_370	15220				ARG_A_73	ANN_C_376	16692
	ASP_A_135	2AM_C_371	22429				VAL_B_321	GNP_C_375	19236				TRP_B_319	3AM_C_370	15457				ASP_A_125	0AG_C_369	21996
	ASP_A_135	2AM_C_371	22429				ASP_A_45	0AM_C_379	21837				CYS_A_137	AM1_C_372	13834				ASP_A_125	0AG_C_369	22163
	ASP_A_135	2AM_C_371	22429				ASP_A_125	3AM_C_370	16745				SER_A_44	ANN_C_376	20559				ASN_A_154	0AG_C_369	20887
	ASP_A_135	2AM_C_371	22429				TYR_A_109	3AM_C_370	21935				ASP_A_125	0AG_C_369	15457				ASN_A_154	0AG_C_369	14777
	ASP_A_135	2AM_C_371	14727				ASP_A_71	GNP_C_375	21488				TRP_B_319	3AM_C_370	20736				ASP_A_125	0AG_C_369	14725
	ASP_A_135	2AM_C_371	14727				ASP_A_71	GNP_C_375	21488				TYR_A_109	3AM_C_370	19664				LYS_A_111	0AG_C_369	14710
	TRP_B_319	2AM_C_371	19876				ALA_A_72	0AM_C_379	17090				ASN_A_154	0AG_C_369	14507				GLY_A_152	0AG_C_369	14725
	THR_A_141	AM1_C_372	15131				ASP_A_45	0AM_C_379	21837				SER_A_126	0AG_C_369	21304				ASP_A_125	0AG_C_369	13455
	THR_A_141	AM1_C_372	15131				ARG_A_73	0AM_C_379	21837				SER_A_126	0AG_C_369	21304				ASN_A_154	0AG_C_369	21163
	THR_A_141	AM1_C_372	15131				TRP_B_319	3AM_C_370	21935				CYS_A_137	0AM_C_381	12881				ASP_A_125	0AG_C_369	20196
	HIS_A_145	0AG_C_369	14727				ASP_A_71	ANN_C_376	12720				ASP_A_135	2AM_C_371	22454				ASP_A_125	0AG_C_369	20196
	ASP_A_135	2AM_C_371	22429				ASP_A_45	0AM_C_379	21837				HIS_A_145	2AM_C_371	22454				ASN_A_154	0AG_C_369	19199
	HIS_A_145	2AM_C_371	20918				ASP_A_45	0AM_C_379	21837				TRP_B_319	3AM_C_370	20972				ASP_A_125	0AG_C_369	13455
	THR_A_141	AM1_C_372	13265				TYR_A_109	3AM_C_370	21935				SER_A_126	0AG_C_369	21304				ASP_A_125	0AG_C_369	18313
	THR_A_141	AM1_C_372	21405				LYS_A_43	AM3_C_378	16980				HIS_A_145	0AG_C_369	22454				ASP_A_125	0AG_C_369	22159
	TYR_A_128	0AG_C_369	19754				LYS_A_43	AM3_C_378	16980				ASP_A_135	0AG_C_369	22454				LYS_A_111	0AG_C_369	13455
	ILE_A_136	2AM_C_371	21647				TYR_A_109	0AG_C_369	21935				ASP_A_135	2AM_C_371	22454				ASP_A_125	0AG_C_369	18313
	HIS_A_145	2AM_C_371	22429				ASP_A_45	0AM_C_379	21837				LYS_A_143	2AM_C_371	22454				ASP_A_125	0AG_C_369	22159
	ASP_A_135	2AM_C_371	22429				ASP_A_45	0AM_C_379	21837				LYS_A_43	ANN_C_376	16276				HIS_A_145	2AM_C_371	18813
	HIS_A_145	2AM_C_371	21595				ASP_A_125	3AM_C_370	18979				HIS_A_145	0AG_C_369	22454				TRP_B_319	3AM_C_370	17341
	ASP_A_135	2AM_C_371	22429				SER_A_44	AM3_C_378	22277				ASP_A_135	0AG_C_369	22454				ASP_A_125	0AG_C_369	13455
	ASP_A_135	2AM_C_371	22429				ASP_A_125	0AG_C_369	20210				ASP_A_135	2AM_C_371	22454				LYS_A_111	0AG_C_369	13455
	HIS_A_145	2AM_C_371	21595				TYR_A_109	0AG_C_369	21935				ASP_A_135	2AM_C_371	19664				HIS_A_145	2AM_C_371	14980
	HIS_A_145	2AM_C_371	22429				HIS_A_145	0AG_C_369	14805				ASP_A_135	2AM_C_371	19664				LYS_A_143	2AM_C_371	18813
	HIS_A_145	2AM_C_371	22429				ASP_A_45	0AM_C_379	21837				TRP_B_319	3AM_C_370	13991				HIS_A_145	2AM_C_371	18813
	HIS_A_145	2AM_C_371	22429				ASP_A_45	0AM_C_379	21837				LYS_A_43	ANN_C_376	16276				LYS_A_111	0AG_C_369	14791
	ASP_A_135	2AM_C_371	22429				ASP_A_125	3AM_C_370	20210				LYS_A_143	0AG_C_369	22454				TYR_A_128	0AG_C_369	13455
	ASP_A_135	2AM_C_371	22429				ASP_A_125	3AM_C_370	20210				ASP_A_125	0AG_C_369	14185				ASP_A_125	0AG_C_369	13455
	HIS_A_145	2AM_C_371	22429				TRP_B_319	GNA_C_374	17667				ASP_A_125	0AG_C_369	14185				THR_A_141	AM1_C_372	20435
	ILE_A_136	2AM_C_371	21647				ASP_A_45	0AM_C_379	21837				LYS_A_43	GNP_C_375	16276				ASP_A_125	0AG_C_369	13455
	ASP_A_135	2AM_C_371	22429				TYR_A_109	3AM_C_370	21935				LYS_A_143	0AG_C_369	22454				CYS_A_137	0AM_C_381	21826
	HIS_A_145	2AM_C_371	22429				HIS_A_145	0AG_C_369	19837				ASP_A_135	2AM_C_371	22454				TYR_A_109	3AM_C_370	14791
	THR_A_141	AM1_C_372	15927				ARG_A_73	0AM_C_379	15546				ASP_A_135	2AM_C_371	19664				TYR_A_109	3AM_C_370	14791
	ASN_A_154	0AG_C_369	18039				ASP_A_45	0AM_C_379	21837				ASP_A_135	2AM_C_371	19664				THR_A_141	AM1_C_372	21826
	ASN_A_149	0AG_C_369	21727				ASP_A_45	0AM_C_379	21837				TRP_B_319	3AM_C_370	16507				CYS_A_137	AM1_C_372	21826
	ASP_A_135	2AM_C_371	22429				ASP_A_125	0AG_C_369	16058				CYS_A_137	AM1_C_372	14514				LYS_A_111	0AG_C_369	21587
	ILE_A_136	2AM_C_371	21647				ASP_A_125	0AG_C_369	16058				HIS_A_145	0AG_C_369	22454				ASN_A_154	0AG_C_369	18725
	TYR_A_109	0AG_C_369	22332				ASP_A_45	0AM_C_379	21837				ASP_A_135	0AG_C_369	22454				CYS_A_137	0AM_C_381	21826
	ASN_A_154	0AG_C_369	18039				ASP_A_45	0AM_C_379	21837				ASP_A_125	0AG_C_369	14185				LYS_A_111	0AG_C_369	14988
	THR_A_141	0AM_C_381	19876				ARG_A_73	0AM_C_379	21857				ASP_A_125	0AG_C_369	14185				LYS_A_111	0AG_C_369	14988
	ASP_A_135	2AM_C_371	22429				ASP_A_135	2AM_C_371	12790				ASP_A_135	2AM_C_371	22454				LYS_A_111	0AG_C_369	15386
	HIS_A_145	2AM_C_371	22429				ASP_A_125	3AM_C_370	16058				CYS_A_137	AM1_C_372	14514				ASP_A_125	0AG_C_369	12789
	ASP_A_135	2AM_C_371	18997				TYR_A_109	0AG_C_369	21935				LYS_A_43	ANN_C_376	20708				SER_A_126	0AG_C_369	12789
	THR_A_141	AM1_C_372	19876				ASP_A_45	0AM_C_379	21837				ASP_A_135	2AM_C_371	15852				ASP_A_125	0AG_C_369	20381
	LYS_A_111	0AG_C_369	16175				ASP_A_45	0AM_C_379	21837				TRP_B_319	3AM_C_370	14737				TYR_A_128	0AG_C_369	20381
	ASP_A_125	0AG_C_369	16175				ASP_A_125	3AM_C_370	16058				CYS_A_137	AM1_C_372	19860				TYR_A_109	3AM_C_370	17811
	HIS_A_145	2AM_C_371	22429				TRP_B_319	3AM_C_370	21935				CYS_A_137	AM1_C_372	21656				LYS_A_111	0AG_C_369	20465
	HIS_A_145	2AM_C_371	22429				ASN_A_154	0AG_C_369	17775				LYS_A_111	0AG_C_369	20972				ASP_A_125	0AG_C_369	20465
	LYS_A_111	0AG_C_369	16175				ASP_A_45	0AM_C_379	21837				SER_A_126	0AG_C_369	13728				ASP_A_125	0AG_C_369	14988
	LYS_A_111	0AG_C_369	16175				ASP_A_45	0AM_C_379	21837				ASP_A_125	0AG_C_369	13728				SER_A_126	0AG_C_369	14988
	ASP_A_125	0AG_C_369	13868				TRP_B_319	2AM_C_371	12790				ASP_A_125	3AM_C_370	16885				SER_A_126	0AG_C_369	21093
	ASP_A_125	0AG_C_369	13980				ASP_A_125	0AG_C_369	16058				ASP_A_125	3AM_C_370	16885				ASN_A_149	0AG_C_369	21093
	ASP_A_135	2AM_C_371	22429				ASP_A_45	0AM_C_379	21837				TRP_B_319	3AM_C_370	21096				CYS_A_137	AM1_C_372	13037
	ASP_A_135	2AM_C_371	22429				PHE_A_74	0AM_C_379	21837				LYS_A_43	ANN_C_376	13761				LYS_A_111	0AG_C_369	15386
	ILE_A_136	2AM_C_371	21647				TYR_A_109	3AM_C_370	21935				LYS_A_43	GNP_C_375	14404				LYS_A_111	0AG_C_369	15386
	LYS_A_111	0AG_C_369	16175				TRP_B_319	3AM_C_370	21935				ASN_A_154	0AG_C_369	13687				ASP_A_125	0AG_C_369	21093
	LYS_A_111	0AG_C_369	16175				ASP_A_45	0AM_C_379	21837				ASP_A_125	0AG_C_369	13728				LYS_A_111	0AG_C_369	15386
	ASP_A_125	0AG_C_369	13980				ASP_A_45	0AM_C_379	21837				ASP_A_125	0AG_C_369	13728				ASP_A_125	0AG_C_369	20992
	TYR_A_128	0AG_C_369	18224				TYR_A_109	3AM_C_370	21935				ASP_A_125	3AM_C_370	16885				TYR_A_128	0AG_C_369	21093
	ASN_A_149	0AG_C_369	18224				ASP_A_125	3AM_C_370	16033				ASP_A_125	0AG_C_369	20972				SER_A_126	0AG_C_369	21093
	ASP_A_135	2AM_C_371	22429				ASP_A_71	GNP_C_375	17833				TRP_B_319	3AM_C_370	21096				ASP_A_125	0AG_C_369	21690
	HIS_A_145	2AM_C_371	22429				TYR_A_109	0AG_C_369	21935				SER_A_44	ANN_C_376	20683				ALA_A_72	ANN_C_376	14223
	THR_A_141	AM1_C_372	12731				ASP_A_45	0AM_C_379	21837				ALA_A_72	GNP_C_375	19875				ASP_A_125	0AG_C_369	15308
	HIS_A_145	2AM_C_371	16201				ASP_A_45	0AM_C_379	21837				TRP_B_319	0AG_C_369	17233				SER_A_126	0AG_C_369	21093
	ASP_A_125	0AG_C_369	13868				ASP_A_135	2AM_C_371	20006				ASP_A_125	0AG_C_369	20597				LYS_A_111	0AG_C_369	15386
	ILE_A_136	2AM_C_371	21647				TYR_A_109	3AM_C_370	21935				HIS_A_145	0AG_C_369	22454				ASP_A_125	0AG_C_369	15308
	ASN_A_154	0AG_C_369	13981				TYR_A_109	3AM_C_370	21935				ASP_B_317	0AG_C_369	20972				GLY_A_152	0AG_C_369	21093
	ASN_A_149	0AG_C_369	13981				ASP_A_125	0AG_C_369	19938				ASP_A_125	0AG_C_369	20972				ASP_A_125	0AG_C_369	21093
	ASP_A_125	0AG_C_369	13868				ASP_A_125	0AG_C_369	19938				ASP_A_135	2AM_C_371	19664				ASP_A_125	0AG_C_369	15308
	ASP_A_135	2AM_C_371	19758				TYR_A_109	0AG_C_369	21935				ASP_A_125	3AM_C_370	20597				ASP_A_125	0AG_C_369	15308
	HIS_A_145	2AM_C_371	19758				ASP_A_135	0AG_C_369	21361				LYS_A_111	0AG_C_369	20972				ASP_A_125	0AG_C_369	21093
	CYS_A_137	AM1_C_372	16759				ASP_A_135	0AG_C_369	21361				ASP_A_125	0AG_C_369	20972				LYS_A_111	0AG_C_369	15386
	ASN_A_154	0AG_C_369	17178				ASP_A_45	0AM_C_379	21837				HIS_A_145	0AG_C_369	22454				LYS_A_111	0AG_C_369	21654
	ASN_A_149	0AG_C_369	17178				TYR_A_109	3AM_C_370	21935				ASP_A_125	0AG_C_369	13728				GLY_A_124	0AG_C_369	21654
	ASP_A_135	2AM_C_371	19758				ASP_A_125	0AG_C_369	19938				SER_A_126	0AG_C_369	18217				ASP_A_125	0AG_C_369	15308
	HIS_A_145	2AM_C_371	19758				ASP_A_125	0AG_C_369	19938				ALA_A_72	GNP_C_375	19493				PHE_A_74	ANN_C_376	21586
	CYS_A_137	AM1_C_372	17072				ASP_A_45	0AM_C_379	21837				TRP_B_319	3AM_C_370	17233				ALA_A_72	ANN_C_376	16125
	ASP_A_125	0AG_C_369	21640				ARG_A_73	0AM_C_379	21837				TYR_A_128	0AG_C_369	18217				ASN_A_154	0AG_C_369	15308
	ASP_A_125	0AG_C_369	16175				TYR_A_109	3AM_C_370	21935				TYR_A_128	0AG_C_369	18217				TYR_A_128	0AG_C_369	15308
	ASP_A_135	2AM_C_371	19758				TYR_A_109	3AM_C_370	21935				ASP_A_135	2AM_C_371	12791				TYR_A_128	0AG_C_369	15308
	ASP_A_135	2AM_C_371	19758				ASP_A_125	0AG_C_369	19781				ASP_A_125	0AG_C_369	19919				ASN_A_154	0AG_C_369	21463
	LYS_A_111	0AG_C_369	21640				HIS_A_145	0AG_C_369	17509				ASP_A_125	0AG_C_369	19919				CYS_A_137	AM1_C_372	15965
	LYS_A_111	0AG_C_369	21640				ASP_A_45	0AM_C_379	21837				ASP_A_135	2AM_C_371	12791				TYR_A_128	0AG_C_369	15308
	ASP_A_125	0AG_C_369	16175				ASP_A_45	0AM_C_379	21837				LYS_A_143	2AM_C_371	12791				ASP_A_125	0AG_C_369	21975
	TYR_A_128	0AG_C_369	16175				TRP_B_319	3AM_C_370	21935				ASP_A_135	2AM_C_371	16037				SER_A_126	0AG_C_369	21975
	ASN_A_149	0AG_C_369	17178				ASN_A_154	0AG_C_369	16481				LYS_A_143	2AM_C_371	16037				ALA_A_72	ANN_C_376	13802
	ASP_A_125	0AG_C_369	14613				ASP_A_125	0AG_C_369	19938				TRP_B_319	3AM_C_370	19661				LYS_A_111	0AG_C_369	15386
	TYR_A_128	0AG_C_369	17178				ASP_A_125	0AG_C_369	19938				ASN_A_154	0AG_C_369	18642				LYS_A_111	0AG_C_369	15386
	HIS_A_145	2AM_C_371	21661				ARG_A_73	0AM_C_379	19882				LYS_A_143	2AM_C_371	12791				ASP_A_125	0AG_C_369	16661
	CYS_A_137	AM1_C_372	14027				ASP_A_45	0AM_C_379	21837				LYS_A_143	2AM_C_371	16037				ASP_A_125	0AG_C_369	20946
	LYS_A_111	0AG_C_369	14613				ASP_A_45	0AM_C_379	21837				LYS_A_143	2AM_C_371	18329				HIS_A_145	2AM_C_371	14997
	ASN_A_149	0AG_C_369	17178				ASP_A_125	3AM_C_370	19938				TRP_B_319	3AM_C_370	14780				TYR_A_128	0AG_C_369	14835
	ASN_A_154	0AG_C_369	14634				TYR_A_109	3AM_C_370	21935				TRP_B_319	3AM_C_370	19661				LYS_A_143	2AM_C_371	14997
	ASN_A_154	0AG_C_369	14634				ASP_A_125	3AM_C_370	14922				SER_A_44	ANN_C_376	18792				LYS_A_143	2AM_C_371	20242
	HIS_A_145	2AM_C_371	17771				ASP_A_71	GNP_C_375	13689				ASP_A_125	0AG_C_369	18749				ASN_A_154	0AG_C_369	14835
	HIS_A_145	2AM_C_371	17771				ASP_A_71	GNP_C_375	19320				CYS_A_137	2AM_C_371	12791				TYR_A_128	0AG_C_369	14835
	VAL_B_321	ANN_C_376	21450				TYR_A_109	0AG_C_369	21935				ILE_A_136	2AM_C_371	19883				CYS_A_137	AM1_C_372	15226
	ASP_A_125	0AG_C_369	16361				HIS_A_145	0AG_C_369	17509				SER_A_44	ANN_C_376	18792				ASP_A_135	2AM_C_371	14889
	TYR_A_128	0AG_C_369	14634				ARG_A_73	0AM_C_379	12599				TRP_B_319	GNA_C_374	20491				LYS_A_143	2AM_C_371	14889
	LYS_A_111	0AG_C_369	18347				ASP_A_45	0AM_C_379	21837				ASP_A_135	2AM_C_371	16037				THR_A_141	AM1_C_372	21070
	TRP_B_319	2AM_C_371	16757				ASP_A_135	2AM_C_371	20153				LYS_A_143	2AM_C_371	16037				TYR_A_128	0AG_C_369	15386
	ASP_A_135	2AM_C_371	21647				LYS_A_143	2AM_C_371	20153				ILE_A_136	2AM_C_371	19883				LYS_A_111	0AG_C_369	15386
	ASN_A_154	0AG_C_369	16639				LYS_A_143	2AM_C_371	21361				HIS_A_145	0AG_C_369	16037				ASP_A_125	0AG_C_369	18231
	ASP_A_125	0AG_C_369	13255				ASP_A_125	3AM_C_370	19938				ASP_A_135	0AG_C_369	16037				CYS_A_137	AM1_C_372	21453
	ASP_A_125	0AG_C_369	13255				TYR_A_109	3AM_C_370	21935				LYS_A_143	2AM_C_371	12791				SER_A_126	0AG_C_369	18269
	TYR_A_128	0AG_C_369	19068				ARG_A_73	0AM_C_379	14887				LYS_A_143	2AM_C_371	16037				ASP_A_125	0AG_C_369	15386
	LYS_A_111	0AG_C_369	18031				ARG_A_73	0AM_C_379	18501				ILE_A_136	2AM_C_371	19883				LYS_A_111	0AG_C_369	16372
	LYS_A_111	0AG_C_369	18347				ASP_A_45	0AM_C_379	21837				TYR_A_109	3AM_C_370	19661				ASP_A_125	0AG_C_369	15386
	ILE_A_136	2AM_C_371	21647				LYS_A_143	2AM_C_371	20153				TYR_A_109	3AM_C_370	19661				ASP_A_125	0AG_C_369	15386
	ASP_A_125	0AG_C_369	14415				ASP_A_125	3AM_C_370	19938				LYS_A_143	2AM_C_371	12791				GLY_A_138	AM1_C_372	17350
	TYR_A_128	0AG_C_369	18347				ASP_A_125	3AM_C_370	15003				LYS_A_143	2AM_C_371	16037				CYS_A_137	AM1_C_372	19903
	ASP_A_125	0AG_C_369	19336				CYS_A_137	AM1_C_372	17685				ILE_A_136	2AM_C_371	19883				CYS_A_137	AM1_C_372	21054
	HIS_A_145	2AM_C_371	15709				ASP_A_125	0AG_C_369	19938				THR_A_141	AM1_C_372	18204				LYS_A_111	0AG_C_369	16372
	HIS_A_145	0AG_C_369	15576				ASP_A_125	0AG_C_369	19938				THR_A_141	AM1_C_372	18204				TYR_A_128	0AG_C_369	16372
	ASP_A_125	0AG_C_369	15780				TYR_A_109	0AG_C_369	21935				ALA_A_72	GNP_C_375	14780				ASN_A_154	0AG_C_369	20642
	ASP_A_125	0AG_C_369	15780				ASP_A_45	0AM_C_379	21837				CYS_A_137	2AM_C_371	12791				LYS_A_111	0AG_C_369	18836
	LYS_A_111	0AG_C_369	18347				ASP_A_45	0AM_C_379	21837				LYS_A_143	2AM_C_371	18120				GLY_A_138	AM1_C_372	17350
	LYS_A_111	0AG_C_369	18347				ASP_A_125	3AM_C_370	19938				ILE_A_136	2AM_C_371	19883				CYS_A_137	AM1_C_372	15053
	ILE_A_136	2AM_C_371	21647				TYR_A_109	3AM_C_370	21935				CYS_A_137	2AM_C_371	20132				LYS_A_111	0AG_C_369	16995
	HIS_A_145	2AM_C_371	15576				ASP_A_45	0AM_C_379	21837				TYR_A_109	3AM_C_370	19661				LYS_A_111	0AG_C_369	16995
	LYS_A_111	0AG_C_369	18468				TYR_A_109	3AM_C_370	14922				ASN_A_154	0AG_C_369	14531				LYS_A_111	0AG_C_369	17642
	ILE_A_136	2AM_C_371	21647				TRP_B_319	3AM_C_370	14922				ASN_A_154	0AG_C_369	15361				LYS_A_111	0AG_C_369	17642
	ASN_A_154	0AG_C_369	14135				ASP_A_125	3AM_C_370	19938				ASN_A_154	0AG_C_369	15361				TYR_A_128	0AG_C_369	16165
	ASN_A_149	0AG_C_369	14135				ASP_A_125	3AM_C_370	16922				TYR_A_109	0AG_C_369	20466				CYS_A_137	AM1_C_372	14141
	HIS_A_145	0AG_C_369	15576				ASP_A_125	0AG_C_369	19938				TYR_A_109	0AG_C_369	20466				ARG_A_73	ANN_C_376	14381
	HIS_A_145	0AG_C_369	18147				ASP_A_125	0AG_C_369	19938				CYS_A_137	0AM_C_381	20116				ASP_A_125	0AG_C_369	19514
	HIS_A_145	2AM_C_371	15576				ASP_A_45	0AM_C_379	21837				CYS_A_137	2AM_C_371	12791				LYS_A_111	0AG_C_369	21388
	HIS_A_145	2AM_C_371	18147				ASP_A_125	0AG_C_369	13560				TRP_B_319	3AM_C_370	19661				ASP_A_125	0AG_C_369	17642
	ILE_A_136	2AM_C_371	21647				ASP_A_45	0AM_C_379	21837				TRP_B_319	3AM_C_370	20466				TYR_A_128	0AG_C_369	19146
	HIS_A_145	2AM_C_371	21766				ARG_A_73	0AM_C_379	21837				TYR_A_109	3AM_C_370	20466				ASP_A_125	0AG_C_369	19216
	ASN_A_149	0AG_C_369	12548				LYS_A_143	2AM_C_371	13714				SER_A_44	ANN_C_376	18792				ASP_A_125	0AG_C_369	19216
	CYS_A_137	AM1_C_372	20686				ILE_A_136	2AM_C_371	22194				CYS_A_137	0AM_C_381	14702				ARG_A_73	ANN_C_376	12639
	HIS_A_145	2AM_C_371	12585				ASP_A_135	2AM_C_371	22194				ILE_A_136	2AM_C_371	19883				HIS_A_145	0AG_C_369	18871
	HIS_A_145	2AM_C_371	12585				ASP_A_135	2AM_C_371	13971				LYS_A_143	2AM_C_371	18120				TYR_A_109	0AG_C_369	19268
	ASP_A_125	0AG_C_369	15780				ASP_A_135	2AM_C_371	13971				LYS_A_43	ANN_C_376	19717				TYR_A_128	0AG_C_369	14662
	LYS_A_111	0AG_C_369	15780				TRP_B_319	3AM_C_370	15905				CYS_A_137	0AM_C_381	20132				HIS_A_145	2AM_C_371	18871
	ASP_A_125	0AG_C_369	12548				ASP_A_125	0AG_C_369	20751				CYS_A_137	2AM_C_371	12791				CYS_A_137	AM1_C_372	18314
	LYS_A_111	0AG_C_369	18468				ASP_A_125	0AG_C_369	20751				ASP_A_135	2AM_C_371	14317				THR_A_141	AM1_C_372	18314
	ASP_A_135	2AM_C_371	12585				ASN_A_154	0AG_C_369	14892				LYS_A_143	2AM_C_371	14317				ASN_A_154	0AG_C_369	14662
	ILE_A_136	2AM_C_371	21647				ASN_A_154	0AG_C_369	20574				ILE_A_136	2AM_C_371	19883				TYR_A_128	0AG_C_369	14662
	TRP_B_319	2AM_C_371	18263				ASP_A_45	0AM_C_379	21837				ASP_A_135	3AM_C_370	19664				ASN_A_154	0AG_C_369	20269
	TRP_B_319	GNA_C_374	18514				ASP_A_45	0AM_C_379	21837				SER_A_44	ANN_C_376	18792				ASN_A_154	0AG_C_369	14662
	LYS_A_111	0AG_C_369	15780				ASP_A_135	2AM_C_371	21935				ASN_A_154	0AG_C_369	19755				ASN_A_154	0AG_C_369	16560
	ILE_A_136	2AM_C_371	21647				ASP_A_45	0AM_C_379	21837				ASN_A_154	0AG_C_369	19755				ASN_A_154	0AG_C_369	16560
	TRP_B_319	GNA_C_374	18514				ASP_A_45	0AM_C_379	21837				LYS_A_143	2AM_C_371	12791				ASP_A_125	0AG_C_369	13459
	ASP_A_125	0AG_C_369	12548				ASP_A_135	2AM_C_371	13971				ILE_A_136	2AM_C_371	19883				TYR_A_128	0AG_C_369	14662
	ASP_A_125	0AG_C_369	12548				TRP_B_319	2AM_C_371	21935				ASP_A_135	2AM_C_371	19883				LYS_A_111	0AG_C_369	17642
	ASP_A_135	2AM_C_371	15576				TRP_B_319	GNA_C_374	21935				HIS_A_145	2AM_C_371	13215				ASP_A_125	0AG_C_369	17642
	ASP_A_135	2AM_C_371	15576				ASP_A_45	0AM_C_379	21837				HIS_A_145	2AM_C_371	14317				ASP_A_135	2AM_C_371	17557
	ILE_A_136	2AM_C_371	21647				ASP_A_45	0AM_C_379	21837				LYS_A_43	ANN_C_376	18792				LYS_A_143	2AM_C_371	17557
	TRP_B_319	2AM_C_371	21285				LYS_B_322	ANN_C_376	13007				LYS_A_43	ANN_C_376	18792				HIS_A_145	2AM_C_371	21170
	THR_A_141	AM1_C_372	21974				ASP_A_104	ANN_C_376	17462				ILE_A_136	2AM_C_371	19883				CYS_A_137	AM1_C_372	16594
	ASN_A_154	0AG_C_369	15557				ASP_A_104	ANN_C_376	17462				ASP_A_135	2AM_C_371	13215				ASN_A_154	0AG_C_369	14662
	THR_A_141	AM1_C_372	21974				ASP_A_71	GNP_C_375	15541				LYS_A_143	2AM_C_371	13215				ASN_A_154	0AG_C_369	16766
	ASP_A_71	ANN_C_376	13780				ASP_A_125	0AG_C_369	13655				TRP_B_319	3AM_C_370	20466				ASP_A_125	0AG_C_369	19207
	ASP_A_125	0AG_C_369	15780				ASP_A_45	0AM_C_379	21837				GLN_B_320	GNP_C_375	20750				CYS_A_137	AM1_C_372	16636
	ASP_A_125	0AG_C_369	15780				ASP_A_45	0AM_C_379	21837				ASN_A_154	0AG_C_369	20341				CYS_A_137	AM1_C_372	20463
	TRP_B_319	2AM_C_371	18263				LYS_A_43	AM3_C_378	18277				LYS_A_143	2AM_C_371	13215				TYR_A_128	0AG_C_369	14662
	TRP_B_319	2AM_C_371	18514				LYS_A_43	AM3_C_378	18277				ILE_A_136	2AM_C_371	19883				GLY_A_138	AM1_C_372	16636
	ASP_A_135	2AM_C_371	18054				LYS_B_322	ANN_C_376	20112				ILE_A_136	2AM_C_371	19883				TYR_A_128	0AG_C_369	14662
	TRP_B_319	GNA_C_374	18514				ASN_A_154	0AG_C_369	14164				HIS_A_145	2AM_C_371	16727				ASN_A_154	0AG_C_369	14662
	LYS_A_111	0AG_C_369	15780				ASP_A_135	2AM_C_371	22222				TRP_B_319	3AM_C_370	21916				ILE_A_136	2AM_C_371	14396
	ASN_A_149	0AG_C_369	13031				TRP_B_319	2AM_C_371	21935				THR_A_141	AM1_C_372	12822				HIS_A_145	2AM_C_371	15260
	GLY_A_106	2AM_C_371	21647				ASP_A_125	3AM_C_370	21953				ALA_A_72	ANN_C_376	12647				LYS_A_143	2AM_C_371	17557
	ALA_A_72	ANN_C_376	18988				ASP_A_125	0AG_C_369	21931				ASP_A_135	2AM_C_371	19883				LYS_A_111	0AG_C_369	22030
	LYS_A_111	0AG_C_369	15780				ASP_A_125	3AM_C_370	21931				TRP_B_319	3AM_C_370	18137				HIS_A_145	2AM_C_371	15260
	LYS_A_111	0AG_C_369	15780				ASP_A_125	3AM_C_370	21931				LYS_A_43	ANN_C_376	17095				LYS_A_143	2AM_C_371	17557
	LYS_A_111	0AG_C_369	18468				ASP_A_71	ANN_C_376	18599				LYS_A_43	ANN_C_376	21048				ASP_A_135	2AM_C_371	17557
	ASP_A_125	0AG_C_369	18177				ASP_A_45	0AM_C_379	19172				ASN_A_154	0AG_C_369	20341				ASP_A_125	0AG_C_369	13444
	ASN_A_154	0AG_C_369	18177				ARG_A_73	0AM_C_379	19172				ASP_A_135	2AM_C_371	19883				TYR_A_128	0AG_C_369	19571
	ILE_A_136	2AM_C_371	21647				ASP_A_45	0AM_C_379	21837				GLY_A_106	2AM_C_371	19883				GLY_A_152	0AG_C_369	19571
	ASP_A_125	0AG_C_369	18031				ARG_A_73	0AM_C_379	21837				LYS_A_143	2AM_C_371	13928				ASN_A_154	0AG_C_369	22394
	ASP_A_125	0AG_C_369	18031				ASP_A_135	2AM_C_371	20803				CYS_A_137	0AM_C_381	21210				TYR_A_128	0AG_C_369	18451
	LYS_A_111	0AG_C_369	18347				ASP_A_135	2AM_C_371	20803				ILE_A_136	2AM_C_371	19883				ASP_A_125	0AG_C_369	19571
	HIS_A_145	0AG_C_369	13614				ASP_A_125	3AM_C_370	21931				ASP_A_135	2AM_C_371	13928				ASN_A_149	0AG_C_369	19571
	ARG_A_73	ANN_C_376	19343				ASP_A_104	ANN_C_376	18863				LYS_A_143	2AM_C_371	13928				ASP_A_125	0AG_C_369	20224
	LYS_A_111	0AG_C_369	18031				ASP_A_45	0AM_C_379	21837				TRP_B_319	3AM_C_370	15971				CYS_A_137	AM1_C_372	17386
	LYS_A_111	0AG_C_369	18347				ASP_A_125	0AG_C_369	15585				CYS_A_137	AM1_C_372	21210				HIS_A_145	0AG_C_369	18871
	LYS_A_111	0AG_C_369	18347				ASP_A_125	0AG_C_369	15585				ALA_A_72	GNP_C_375	13939				ASP_A_125	0AG_C_369	18451
	LYS_A_111	0AG_C_369	18468				HIS_A_145	0AG_C_369	19714				LYS_A_111	0AG_C_369	17284				TYR_A_128	0AG_C_369	19571
	GLY_A_106	2AM_C_371	21647				ASP_A_45	0AM_C_379	21837				ASP_B_317	0AG_C_369	17284				ASP_A_125	0AG_C_369	20224
	CYS_A_137	AM1_C_372	20145				ARG_A_73	0AM_C_379	21837				TYR_A_128	0AG_C_369	19661				HIS_A_145	2AM_C_371	18871
	THR_A_141	AM1_C_372	20145				ASP_A_135	2AM_C_371	15606				TYR_A_128	0AG_C_369	19661				LYS_A_143	2AM_C_371	19837
	ARG_A_73	ANN_C_376	19343				TRP_B_319	2AM_C_371	21935				ILE_A_136	2AM_C_371	19883				ASP_A_125	0AG_C_369	18451
	ARG_A_73	ANN_C_376	20848				ASP_A_125	3AM_C_370	15585				LYS_A_143	2AM_C_371	13928				ALA_A_72	ANN_C_376	16592
	LYS_A_111	0AG_C_369	18031				ASP_A_125	3AM_C_370	15585				ASP_A_135	2AM_C_371	13928				ASP_A_125	0AG_C_369	19571
	LYS_A_111	0AG_C_369	18468				HIS_A_145	0AG_C_369	15606				TRP_B_319	3AM_C_370	15971				ASP_A_125	0AG_C_369	19571
	GLY_A_106	2AM_C_371	21647				ASP_A_45	0AM_C_379	21837				LYS_A_43	ANN_C_376	21048				ASP_A_125	3AM_C_370	12614
	ASP_A_125	0AG_C_369	15780				ASP_A_125	0AG_C_369	15585				ASP_A_45	ANN_C_376	21242				CYS_A_137	AM1_C_372	17557
	ASP_A_125	0AG_C_369	19975				ASP_A_125	0AG_C_369	15585				ASN_A_154	0AG_C_369	20990				THR_A_141	AM1_C_372	17557
	HIS_A_145	0AG_C_369	13067				TRP_B_319	2AM_C_371	20803				CYS_A_137	0AM_C_381	21834				ASP_A_125	0AG_C_369	14090
	ASP_A_135	2AM_C_371	21647				ASP_A_45	0AM_C_379	21837				ILE_A_136	2AM_C_371	19883				ASN_A_149	0AG_C_369	14090
	ILE_A_136	2AM_C_371	21647				ASP_A_45	0AM_C_379	21837				LYS_A_143	2AM_C_371	13928				LYS_A_111	0AG_C_369	17642
	TRP_B_319	2AM_C_371	22260				LYS_A_43	AM3_C_378	20745				TRP_B_319	3AM_C_370	15971				LYS_A_111	0AG_C_369	17642
	ASP_A_135	2AM_C_371	21647				LYS_A_43	AM3_C_378	20745				ASP_A_135	2AM_C_371	19883				ILE_A_136	2AM_C_371	13802
	CYS_A_137	AM1_C_372	16255				LYS_B_322	ANN_C_376	18185				THR_A_141	AM1_C_372	21448				TYR_A_128	0AG_C_369	22459
	LYS_A_111	0AG_C_369	14677				LYS_B_322	ANN_C_376	18185				THR_A_141	AM1_C_372	21448				ASN_A_154	0AG_C_369	14090
	GLY_A_124	0AG_C_369	14677				ASP_A_125	0AG_C_369	15585				ASP_A_45	ANN_C_376	14654				TYR_A_128	0AG_C_369	14090
	LYS_A_111	0AG_C_369	18031				ASP_A_45	0AM_C_379	21837				ASN_A_154	0AG_C_369	14018				GLY_A_152	0AG_C_369	16484
	ASP_A_135	2AM_C_371	13067				TRP_B_319	2AM_C_371	20803				LYS_A_143	2AM_C_371	19883				TRP_B_319	GNA_C_374	15524
	HIS_A_145	2AM_C_371	13067				ASP_A_125	3AM_C_370	15585				ASP_A_135	2AM_C_371	14317				LYS_A_111	0AG_C_369	15560
	TRP_B_319	2AM_C_371	18911				ASP_A_45	0AM_C_379	21837				ASP_A_135	2AM_C_371	14317				TYR_A_128	0AG_C_369	15765
	ASP_A_135	2AM_C_371	21647				ASP_A_45	0AM_C_379	21837				SER_A_44	ANN_C_376	14180				ASP_A_125	0AG_C_369	20529
	LYS_A_111	0AG_C_369	18031				LYS_B_322	ANN_C_376	16536				SER_A_44	ANN_C_376	14180				GLY_A_106	2AM_C_371	15524
	LYS_A_111	0AG_C_369	15780				LYS_B_322	ANN_C_376	16536				SER_A_44	ANN_C_376	21759				TRP_B_319	GNA_C_374	19207
	GLY_A_106	2AM_C_371	21647				LYS_B_322	ANN_C_376	19335				SER_A_126	0AG_C_369	15010				LYS_B_322	ANN_C_376	19042
	TRP_B_319	2AM_C_371	21285				ARG_A_73	0AM_C_379	12667				ILE_A_136	2AM_C_371	19664				TYR_A_128	0AG_C_369	20780
	TRP_B_319	GNA_C_374	21285				ASP_A_45	0AM_C_379	21837				TYR_A_128	0AG_C_369	19848				GLY_A_106	2AM_C_371	19207
	LYS_A_111	0AG_C_369	18031				ASP_A_45	0AM_C_379	21837				TYR_A_128	0AG_C_369	19848				LYS_A_111	0AG_C_369	20780
	ASP_A_135	2AM_C_371	21647				ASP_B_317	3AM_C_370	20100				ILE_A_136	2AM_C_371	19664				LYS_A_111	0AG_C_369	20780
	TRP_B_319	AM1_C_372	18187				ASP_A_45	0AM_C_379	21837				LYS_A_143	2AM_C_371	14605				ASP_A_125	0AG_C_369	18848
	CYS_A_137	AM1_C_372	19392				ASP_A_45	0AM_C_379	21837				HIS_A_145	2AM_C_371	14605				HIS_A_145	0AG_C_369	18871
	ARG_A_73	ANN_C_376	14988				ASP_A_45	0AM_C_379	12598				ASP_A_45	ANN_C_376	18378				ASP_A_125	0AG_C_369	18477
	ASP_A_125	0AG_C_369	13031				ASP_A_45	0AM_C_379	21837				SER_A_126	0AG_C_369	19848				SER_A_126	0AG_C_369	18477
	LYS_A_111	0AG_C_369	18031				ASP_A_45	0AM_C_379	21837				SER_A_126	0AG_C_369	19848				HIS_A_145	2AM_C_371	18871
	LYS_A_111	0AG_C_369	18031				LYS_B_322	ANN_C_376	12886				HIS_A_145	0AG_C_369	14317				ASN_A_154	0AG_C_369	13945
	ASN_A_154	0AG_C_369	22087				HIS_A_145	0AG_C_369	14963				LYS_A_143	2AM_C_371	15280				CYS_A_137	AM1_C_372	19952
	ILE_A_136	2AM_C_371	21647				ASP_A_45	0AM_C_379	21837				HIS_A_145	2AM_C_371	15280				SER_A_126	0AG_C_369	21891
	CYS_A_137	AM1_C_372	18873				ASP_A_45	0AM_C_379	21837				ALA_A_72	GNP_C_375	20416				GLY_A_152	0AG_C_369	21891
	TRP_B_319	GNA_C_374	20409				TRP_B_319	2AM_C_371	20803				ASP_A_135	2AM_C_371	19664				LYS_A_111	0AG_C_369	21666
	ASP_A_135	2AM_C_371	21647				ARG_A_73	0AM_C_379	18966				SER_A_44	ANN_C_376	20485				LYS_A_111	0AG_C_369	20780
	TRP_B_319	2AM_C_371	15733				ASP_A_45	0AM_C_379	21837				ASN_A_154	0AG_C_369	19494				LYS_A_111	0AG_C_369	21666
	TRP_B_319	2AM_C_371	20409				ASP_A_45	0AM_C_379	21837				HIS_A_145	0AG_C_369	21600				CYS_A_137	AM1_C_372	20933
	ASP_A_125	0AG_C_369	22242				HIS_A_145	0AG_C_369	14963				ASP_A_135	2AM_C_371	19664				CYS_A_137	AM1_C_372	19799
	ASP_A_125	0AG_C_369	22242				ASP_A_45	0AM_C_379	21837				THR_A_141	AM1_C_372	17434				LYS_A_111	0AG_C_369	21666
	LYS_A_111	0AG_C_369	14677				ASP_A_45	0AM_C_379	21837				GLY_A_106	2AM_C_371	19664				LYS_A_143	2AM_C_371	16465
	ASP_A_125	0AG_C_369	18031				LYS_A_43	AM3_C_378	20317				THR_A_141	AM1_C_372	14500				HIS_A_145	2AM_C_371	16465
	ASN_A_154	0AG_C_369	21285				HIS_A_145	0AG_C_369	14963				CYS_A_137	AM1_C_372	19052				LYS_A_111	0AG_C_369	15437
	GLY_A_106	2AM_C_371	21647				ASP_A_45	0AM_C_379	21837				GLY_A_106	2AM_C_371	19664				LYS_A_111	0AG_C_369	15437
	CYS_A_137	AM1_C_372	16634				ARG_A_73	0AM_C_379	21837				HIS_A_145	2AM_C_371	19883				ASN_A_154	0AG_C_369	16446
	LYS_A_111	0AG_C_369	13244				TYR_A_109	2AM_C_371	15606				GLY_A_106	2AM_C_371	19664				ASN_A_154	0AG_C_369	21580
	TRP_B_319	2AM_C_371	20409				TRP_B_319	2AM_C_371	15606				LYS_A_143	2AM_C_371	15894				ASP_A_125	0AG_C_369	21666
	CYS_A_137	AM1_C_372	15953				TRP_B_319	GNA_C_374	20288				THR_A_141	AM1_C_372	17854				THR_A_141	AM1_C_372	19218
	ARG_A_73	ANN_C_376	14443				HIS_A_145	0AG_C_369	13833				THR_A_141	AM1_C_372	17854				CYS_A_137	AM1_C_372	19218
	ARG_A_73	ANN_C_376	14443				ASP_A_135	0AG_C_369	13833				ASP_A_135	2AM_C_371	19664				TRP_B_319	GNP_C_375	17606
	ASP_A_71	ANN_C_376	15166				ASP_A_45	0AM_C_379	21837				TYR_A_109	0AG_C_369	22308				ASP_A_125	0AG_C_369	21666
	GLY_A_106	2AM_C_371	21647				ASP_A_45	0AM_C_379	21837				ASP_A_125	0AG_C_369	16866				ASP_A_125	0AG_C_369	21666
	TRP_B_319	2AM_C_371	20409				LYS_B_322	ANN_C_376	15549				ASP_A_135	2AM_C_371	19664				LYS_A_143	2AM_C_371	18592
	THR_A_141	AM1_C_372	15953				ASP_A_71	ANN_C_376	20384				TYR_A_109	3AM_C_370	22308				HIS_A_145	2AM_C_371	19883
	THR_A_141	AM1_C_372	15953				ASP_A_71	ANN_C_376	20384				TRP_B_319	3AM_C_370	22308				TRP_B_319	GNP_C_375	17606
	CYS_A_137	AM1_C_372	21305				ASP_A_45	0AM_C_379	18335				CYS_A_137	AM1_C_372	19052				ILE_A_136	2AM_C_371	12614
	ARG_A_73	ANN_C_376	14443				ARG_A_73	0AM_C_379	20483				ASP_A_125	0AG_C_369	16866				ASN_A_154	0AG_C_369	14457
	GLY_A_106	2AM_C_371	21647				ASP_A_45	0AM_C_379	21837				ILE_A_136	2AM_C_371	19664				CYS_A_137	2AM_C_371	17426
	HIS_A_145	2AM_C_371	21440				ASP_A_45	0AM_C_379	21837				THR_A_141	AM1_C_372	14197				ASP_A_125	0AG_C_369	21538
	GLY_A_106	2AM_C_371	21647				ASP_A_135	2AM_C_371	22354				SER_A_44	ANN_C_376	20425				ASN_A_154	0AG_C_369	19659
	HIS_A_145	2AM_C_371	18147				TRP_B_319	2AM_C_371	15606				TYR_A_128	0AG_C_369	19837				ASN_A_154	0AG_C_369	16895
	CYS_A_137	AM1_C_372	21305				TYR_A_109	2AM_C_371	15606				ASN_A_154	0AG_C_369	19837				HIS_A_145	0AG_C_369	19883
	ASP_A_125	0AG_C_369	14677				LYS_A_43	AM3_C_378	14616				ASN_A_154	0AG_C_369	19878				ASP_A_125	0AG_C_369	21538
	ASN_A_154	0AG_C_369	21229				LYS_A_43	AM3_C_378	14616				ILE_A_136	2AM_C_371	19664				HIS_A_145	2AM_C_371	19883
	GLY_A_106	2AM_C_371	21647				TRP_B_319	GNA_C_374	20288				ASP_A_135	2AM_C_371	19883				CYS_A_137	AM1_C_372	13849
	TYR_A_109	0AG_C_369	18636				ASN_A_154	0AG_C_369	15957				HIS_A_145	2AM_C_371	19883				ASP_A_125	0AG_C_369	17367
	TRP_B_319	2AM_C_371	20409				ASP_A_45	0AM_C_379	21837				CYS_A_137	AM1_C_372	19171				GLY_A_152	0AG_C_369	19435
	TRP_B_319	GNA_C_374	19804				ASP_A_45	0AM_C_379	21837				SER_A_44	ANN_C_376	13501				ASN_A_154	0AG_C_369	19435
	ALA_A_72	GNP_C_375	13856				TRP_B_319	2AM_C_371	20803				TYR_A_109	0AG_C_369	16527				ASP_A_125	0AG_C_369	21538
	LYS_A_111	0AG_C_369	15733				TRP_B_319	AM1_C_372	20803				TYR_A_109	0AG_C_369	16527				LYS_A_143	2AM_C_371	19455
	LYS_A_111	0AG_C_369	15733				LYS_A_43	AM3_C_378	16838				ILE_A_136	2AM_C_371	19664				LYS_A_143	2AM_C_371	19455
	TRP_B_319	2AM_C_371	19804				LYS_A_43	AM3_C_378	16838				HIS_A_145	2AM_C_371	19883				CYS_A_137	AM1_C_372	13154
	THR_A_141	AM1_C_372	15819				ASP_A_71	ANN_C_376	13654				TYR_A_109	3AM_C_370	16527				TRP_B_319	GNP_C_375	12832
	TRP_B_319	AM1_C_372	20409				ASP_A_71	ANN_C_376	20036				ASP_A_135	2AM_C_371	19664				ASP_A_125	0AG_C_369	21538
	ARG_A_73	ANN_C_376	15190				ASN_A_154	0AG_C_369	17418				LYS_A_111	0AG_C_369	16866				CYS_A_137	AM1_C_372	15774
	ARG_A_73	ANN_C_376	15190				ASP_A_45	0AM_C_379	21837				LYS_A_111	0AG_C_369	16866				ARG_A_73	ANN_C_376	18719
	ARG_A_73	ANN_C_376	19161				ASP_A_45	0AM_C_379	21837				ASN_A_154	0AG_C_369	19967				HIS_A_145	0AG_C_369	16214
	TRP_B_319	GNA_C_374	19804				TYR_A_109	3AM_C_370	12783				ASP_A_125	0AG_C_369	16212				GLY_A_152	0AG_C_369	13281
	LYS_A_111	0AG_C_369	18600				ASP_A_71	ANN_C_376	17029				ASP_A_135	2AM_C_371	19664				HIS_A_145	2AM_C_371	16214
	LYS_A_111	0AG_C_369	18600				ASP_A_125	0AG_C_369	14489				HIS_A_145	2AM_C_371	19883				HIS_A_145	2AM_C_371	16214
	ASP_A_125	0AG_C_369	19758				ASP_A_125	0AG_C_369	14489				TRP_B_319	3AM_C_370	16527				ARG_A_73	ANN_C_376	12673
	TRP_B_319	2AM_C_371	20409				ASN_A_154	0AG_C_369	14956				TYR_A_109	0AG_C_369	16527				ARG_A_73	ANN_C_376	12673
	THR_A_141	AM1_C_372	12690				ASP_A_45	0AM_C_379	21837				ILE_A_136	2AM_C_371	19664				LYS_A_111	0AG_C_369	15368
	THR_A_141	AM1_C_372	12690				ASP_A_45	0AM_C_379	21837				ASP_A_135	2AM_C_371	18808				ASP_A_125	0AG_C_369	15615
	ASP_A_125	0AG_C_369	15733				GLY_A_106	2AM_C_371	20803				TYR_A_109	3AM_C_370	16527				ASN_A_149	0AG_C_369	15615
	LYS_A_111	0AG_C_369	18600				ASP_A_125	3AM_C_370	16350				SER_A_44	ANN_C_376	15153				LYS_A_111	0AG_C_369	12901
	GLY_A_124	0AG_C_369	18600				SER_A_44	AM3_C_378	14672				SER_A_44	ANN_C_376	16119				GLY_A_152	0AG_C_369	18932
	CYS_A_137	AM1_C_372	15819				SER_A_44	AM3_C_378	14672				SER_A_44	ANN_C_376	16119				ASP_A_125	0AG_C_369	20441
	TRP_B_319	GNA_C_374	20409				LYS_A_43	AM3_C_378	17714				TYR_A_109	0AG_C_369	16866				ILE_A_136	2AM_C_371	14156
	LYS_A_111	0AG_C_369	13244				ASP_A_71	ANN_C_376	12960				TYR_A_109	0AG_C_369	16866				LYS_A_111	0AG_C_369	15368
	LYS_A_111	0AG_C_369	13244				ASP_A_125	0AG_C_369	14489				HIS_A_145	0AG_C_369	21845				ASP_A_125	0AG_C_369	20441
	GLY_A_106	2AM_C_371	21647				ASN_A_154	0AG_C_369	20524				HIS_A_145	0AG_C_369	21845				GLY_A_106	2AM_C_371	18871
	ASP_A_125	0AG_C_369	13244				TYR_A_128	0AG_C_369	20524				ASP_A_135	2AM_C_371	19664				TYR_A_109	3AM_C_370	15368
	ASP_A_125	0AG_C_369	13244				ASP_A_45	0AM_C_379	21837				TYR_A_109	3AM_C_370	16866				TYR_A_109	3AM_C_370	15368
	TYR_A_128	0AG_C_369	19307				ASP_A_45	0AM_C_379	21837				TYR_A_109	3AM_C_370	16866				CYS_A_137	AM1_C_372	20614
	ASN_A_154	0AG_C_369	19307				ASP_A_45	0AM_C_379	21837				ASN_A_154	0AG_C_369	15720				LYS_A_111	0AG_C_369	12901
	LYS_A_111	0AG_C_369	14677				ASP_A_45	0AM_C_379	21837				TYR_A_109	0AG_C_369	16866				ILE_A_136	2AM_C_371	13866
	GLY_A_106	2AM_C_371	21647				ASP_A_125	0AG_C_369	14489				ASN_A_154	0AG_C_369	19878				ASP_A_125	0AG_C_369	14314
	LYS_A_111	0AG_C_369	13244				ASP_A_45	0AM_C_379	21837				HIS_A_145	2AM_C_371	19883				ASP_A_125	0AG_C_369	14886
	LYS_A_111	0AG_C_369	13244				ASP_A_45	0AM_C_379	21837				LYS_A_143	2AM_C_371	17656				TRP_B_319	2AM_C_371	13866
	LYS_A_111	0AG_C_369	18600				ASP_A_135	2AM_C_371	20695				TYR_A_109	3AM_C_370	16866				GLY_A_106	2AM_C_371	13866
	GLY_A_106	2AM_C_371	21647				ASP_A_135	2AM_C_371	20695				TYR_A_109	3AM_C_370	16866				PHE_A_74	ANN_C_376	14608
	TYR_A_109	3AM_C_370	22260				ASP_A_135	2AM_C_371	18909				SER_A_44	ANN_C_376	16345				GLY_A_152	0AG_C_369	14886
	GLY_A_124	0AG_C_369	13244				ASP_A_125	3AM_C_370	14489				ASN_A_154	0AG_C_369	18013				THR_A_141	AM1_C_372	13674
	GLY_A_124	0AG_C_369	18600				ASP_A_125	3AM_C_370	14489				ASN_A_154	0AG_C_369	19878				CYS_A_137	AM1_C_372	13674
	ILE_A_136	2AM_C_371	21647				LYS_B_322	ANN_C_376	13641				ASP_A_125	0AG_C_369	22478				LYS_A_111	0AG_C_369	17986
	CYS_A_137	AM1_C_372	16792				ASP_A_125	0AG_C_369	14489				ASP_A_125	0AG_C_369	22478				TYR_A_128	0AG_C_369	14886
	TYR_A_128	0AG_C_369	19763				ASP_A_45	0AM_C_379	20488				HIS_A_145	0AG_C_369	19883				ARG_A_73	ANN_C_376	18177
	ASN_A_154	0AG_C_369	19763				ASP_A_45	0AM_C_379	21837				ASP_A_135	2AM_C_371	19664				TRP_B_319	GNP_C_375	12733
	TYR_A_128	0AG_C_369	13922				ASP_A_45	0AM_C_379	21837				ASP_A_135	2AM_C_371	19883				LYS_A_111	0AG_C_369	18754
	ASP_A_135	2AM_C_371	20657				ASP_A_135	2AM_C_371	20695				ASN_A_154	0AG_C_369	16212				ASP_A_125	0AG_C_369	19577
	ASN_A_149	0AG_C_369	19763				TYR_A_109	2AM_C_371	20695				ASP_A_125	0AG_C_369	20316				TYR_A_109	3AM_C_370	12614
	TYR_A_128	0AG_C_369	19763				ASP_A_135	2AM_C_371	18909				HIS_A_145	2AM_C_371	19883				ARG_A_73	ANN_C_376	18177
	ASP_A_135	2AM_C_371	18227				LYS_A_43	AM3_C_378	20910				ASN_A_154	0AG_C_369	16212				GLY_A_152	0AG_C_369	14886
	ASP_A_135	2AM_C_371	18227				LYS_A_43	AM3_C_378	20910				ILE_A_136	2AM_C_371	19664				CYS_A_137	AM1_C_372	16105
	LYS_A_111	0AG_C_369	22071				ASP_A_125	0AG_C_369	14489				LYS_A_143	2AM_C_371	19186				PHE_A_74	ANN_C_376	14608
	LYS_A_111	0AG_C_369	22071				ASP_A_45	0AM_C_379	21837				ASN_A_154	0AG_C_369	16212				ARG_A_73	ANN_C_376	14711
	GLY_A_124	0AG_C_369	20760				ASP_A_45	0AM_C_379	21837				ASN_A_154	0AG_C_369	21189				ARG_A_73	ANN_C_376	18177
	CYS_A_137	AM1_C_372	15469				ASP_A_135	2AM_C_371	18909				GLY_A_106	2AM_C_371	19664				TRP_B_319	GNP_C_375	12733
	LYS_A_111	0AG_C_369	14677				ASP_A_135	2AM_C_371	18909				HIS_A_145	2AM_C_371	18514				ARG_A_73	ANN_C_376	14711
	GLY_A_124	0AG_C_369	14677				ILE_A_136	2AM_C_371	20695				ASP_A_135	2AM_C_371	19664				ARG_A_73	ANN_C_376	14711
	LYS_A_111	0AG_C_369	22071				ASN_A_154	0AG_C_369	18137				CYS_A_137	AM1_C_372	13777				ARG_A_73	ANN_C_376	18177
	TYR_A_109	3AM_C_370	22071				TYR_A_128	0AG_C_369	18137				SER_A_44	ANN_C_376	19231				CYS_A_137	AM1_C_372	12922
	TYR_A_109	3AM_C_370	22071				ASP_A_45	0AM_C_379	21837				ILE_A_136	2AM_C_371	19664				TRP_B_319	GNP_C_375	12541
	CYS_A_137	AM1_C_372	20409				ASP_A_45	0AM_C_379	21837				ASP_A_125	3AM_C_370	20316				ASN_A_154	0AG_C_369	19577
	ARG_A_73	ANN_C_376	14766				ILE_A_136	2AM_C_371	20695				ASP_A_135	2AM_C_371	19664				GLY_A_152	0AG_C_369	17370
	ALA_A_72	ANN_C_376	14766				SER_A_44	AM3_C_378	20910				ASP_A_135	2AM_C_371	19664				ILE_A_136	2AM_C_371	18496
	TYR_A_109	0AG_C_369	22071				SER_A_44	AM3_C_378	20910				ILE_A_136	2AM_C_371	19664				HIS_A_145	0AG_C_369	19664
	ASP_A_135	2AM_C_371	18227				ASP_A_125	0AG_C_369	14489				LYS_A_111	0AG_C_369	20397				GLY_A_152	0AG_C_369	20676
	ASP_A_135	2AM_C_371	18227				ASP_A_125	0AG_C_369	14489				GLY_A_106	2AM_C_371	19664				ALA_A_72	ANN_C_376	21967
	TYR_A_109	3AM_C_370	22071				HIS_A_145	0AG_C_369	19547				LYS_A_143	2AM_C_371	21668				TRP_B_319	GNP_C_375	12733
	TYR_A_109	3AM_C_370	22071				ASP_A_45	0AM_C_379	21837				SER_A_44	ANN_C_376	20249				LYS_A_143	2AM_C_371	14107
	GLY_A_124	0AG_C_369	20760				ASP_A_135	2AM_C_371	12648				TYR_A_109	0AG_C_369	20397				ASP_A_125	0AG_C_369	22364
	ASP_A_125	0AG_C_369	20760				ASP_A_135	2AM_C_371	12648				ILE_A_136	2AM_C_371	19664				ASP_A_125	0AG_C_369	14695
	LYS_A_111	0AG_C_369	20760				TRP_B_319	2AM_C_371	17220				SER_A_126	0AG_C_369	15606				GLY_A_152	0AG_C_369	14695
	GLY_A_124	0AG_C_369	20760				ASP_A_135	2AM_C_371	20695				SER_A_126	0AG_C_369	15606				GLY_A_106	2AM_C_371	18496
	LYS_A_111	0AG_C_369	22071				ILE_A_136	2AM_C_371	20695				TYR_A_109	3AM_C_370	20397				ILE_A_136	2AM_C_371	18496
	ASP_A_135	2AM_C_371	18227				ASP_A_125	0AG_C_369	14489				ILE_A_136	2AM_C_371	19664				CYS_A_137	AM1_C_372	14107
	ASP_A_135	2AM_C_371	18227				ASP_A_125	0AG_C_369	14489				HIS_A_145	2AM_C_371	21668				GLY_A_152	0AG_C_369	17320
	LYS_A_111	0AG_C_369	22071				ARG_A_73	0AM_C_379	14941				TYR_A_109	0AG_C_369	20397				ASP_A_125	0AG_C_369	22015
	ASP_A_135	2AM_C_371	18227				ASP_A_45	0AM_C_379	21837				GLY_A_106	2AM_C_371	19664				CYS_A_137	AM1_C_372	17689
	TRP_B_319	GNA_C_374	19328				ASP_A_135	2AM_C_371	20695				HIS_A_145	2AM_C_371	21668				ARG_A_73	ANN_C_376	14078
	ASP_A_135	2AM_C_371	18227				ASP_A_135	2AM_C_371	20695				ILE_A_136	2AM_C_371	19664				ARG_A_73	ANN_C_376	18712
	ASP_A_135	2AM_C_371	21367				ASP_A_125	0AG_C_369	14489				TYR_A_109	0AG_C_369	20397				ASP_A_125	0AG_C_369	18871
	ASP_A_135	2AM_C_371	21367				ASP_A_45	0AM_C_379	21837				ILE_A_136	2AM_C_371	19664				ASP_A_125	0AG_C_369	18871
	GLY_A_124	0AG_C_369	21111				ASP_A_45	0AM_C_379	21837				TRP_B_319	3AM_C_370	20923				LYS_A_143	2AM_C_371	12725
	ASP_A_135	2AM_C_371	18227				TRP_B_319	2AM_C_371	13441				ILE_A_136	2AM_C_371	19664				LYS_A_143	2AM_C_371	12725
	ASP_A_135	2AM_C_371	18227				LYS_A_43	AM3_C_378	16357				TYR_A_109	3AM_C_370	20397				TRP_B_319	GNP_C_375	12541
	ARG_A_73	ANN_C_376	22481				ASP_A_45	0AM_C_379	21837				TYR_A_109	0AG_C_369	20397				ASP_A_125	0AG_C_369	21196
	ARG_A_73	ANN_C_376	22481				ASP_A_45	0AM_C_379	21837				ASP_A_135	2AM_C_371	17820				THR_A_141	AM1_C_372	20077
	GLY_A_124	0AG_C_369	19763				ASP_A_125	3AM_C_370	17584				HIS_A_145	2AM_C_371	17820				LYS_A_111	0AG_C_369	16640
	THR_A_141	AM1_C_372	13618				LYS_A_43	AM3_C_378	18671				CYS_A_137	AM1_C_372	21987				TYR_A_128	0AG_C_369	21196
	ARG_A_73	ANN_C_376	22481				LYS_A_43	AM3_C_378	18671				LYS_A_143	2AM_C_371	17820				HIS_A_145	2AM_C_371	13132
	ARG_A_73	ANN_C_376	22481				SER_A_44	AM3_C_378	18788				TYR_A_109	3AM_C_370	20397				ARG_A_73	ANN_C_376	13354
	LYS_A_111	0AG_C_369	19763				SER_A_44	AM3_C_378	18788				TYR_A_109	3AM_C_370	20397				TRP_B_319	GNA_C_374	16116
	ILE_A_136	2AM_C_371	21647				ASP_A_125	0AG_C_369	14489				TYR_A_109	0AG_C_369	20397				TRP_B_319	GNP_C_375	16116
	TRP_B_319	2AM_C_371	15261				ASN_A_154	0AG_C_369	18176				LYS_A_143	2AM_C_371	17820				LYS_A_111	0AG_C_369	13061
	ASP_A_135	2AM_C_371	18227				TYR_A_128	0AG_C_369	20607				LYS_A_143	2AM_C_371	17820				PRO_A_139	0AM_C_381	14744
	TRP_B_319	GNA_C_374	15261				ASP_A_45	0AM_C_379	21837				ASP_A_135	2AM_C_371	19664				ILE_A_136	2AM_C_371	18496
	ILE_A_136	2AM_C_371	21647				ASP_A_45	0AM_C_379	21837				ASN_A_154	0AG_C_369	19794				THR_A_141	AM1_C_372	12917
	ASP_A_135	2AM_C_371	13376				LYS_A_143	2AM_C_371	20695				ASN_A_154	0AG_C_369	21902				TRP_B_319	GNP_C_375	16116
	GLY_A_106	2AM_C_371	21647				ASP_A_125	3AM_C_370	13208				ILE_A_136	2AM_C_371	19664				LYS_A_111	0AG_C_369	16640
	TRP_B_319	2AM_C_371	19328				ASP_A_45	0AM_C_379	21837				TYR_A_109	3AM_C_370	20397				LYS_A_111	0AG_C_369	16640
	ASP_A_135	2AM_C_371	21367				TRP_B_319	2AM_C_371	20008				TYR_A_109	3AM_C_370	20397				ARG_A_73	ANN_C_376	13354
	CYS_A_137	AM1_C_372	15309				TYR_A_109	3AM_C_370	19642				SER_A_44	ANN_C_376	13903				TRP_B_319	GNA_C_374	18496
	TRP_B_319	GNA_C_374	19328				ASP_A_125	3AM_C_370	17387				ILE_A_136	2AM_C_371	19664				LYS_A_143	2AM_C_371	12725
	HIS_A_145	0AG_C_369	16977				ASP_A_125	3AM_C_370	17856				HIS_A_145	2AM_C_371	17557				GLY_A_106	2AM_C_371	18496
	HIS_A_145	0AG_C_369	16977				LYS_A_43	AM3_C_378	16222				LYS_A_143	2AM_C_371	17820				ASP_A_45	ANN_C_376	13354
	GLY_A_106	2AM_C_371	21647				ASP_A_45	0AM_C_379	21837				ASP_A_135	2AM_C_371	17820				TRP_B_319	GNP_C_375	20787
	TYR_A_109	3AM_C_370	18263				ASP_A_45	0AM_C_379	21837				TRP_B_319	0AG_C_369	14584				GLY_A_124	0AG_C_369	13866
	TYR_A_109	3AM_C_370	18263				TRP_B_319	2AM_C_371	20008				ASP_A_125	0AG_C_369	20967				LYS_A_111	0AG_C_369	13866
	CYS_A_137	AM1_C_372	15309				ASP_A_125	0AG_C_369	17856				ASP_A_125	0AG_C_369	20967				ASN_A_154	0AG_C_369	17206
	ASP_A_71	ANN_C_376	16778				ASP_A_45	0AM_C_379	21837				HIS_A_145	0AG_C_369	21152				TYR_A_128	0AG_C_369	17206
	LYS_A_111	0AG_C_369	19763				ASP_A_125	3AM_C_370	17856				GLY_A_106	2AM_C_371	19664				ASP_A_125	0AG_C_369	18951
	ASP_A_135	2AM_C_371	13376				ASP_A_45	0AM_C_379	22267				HIS_A_145	2AM_C_371	21152				TRP_B_319	GNA_C_374	13134
	HIS_A_145	2AM_C_371	13376				ASP_A_45	0AM_C_379	21837				HIS_A_145	2AM_C_371	21152				ASN_A_149	0AG_C_369	12662
	CYS_A_137	2AM_C_371	20762				ARG_A_73	0AM_C_379	21837				TYR_A_109	3AM_C_370	14584				ASN_A_149	0AG_C_369	12662
	ILE_A_136	2AM_C_371	21647				LYS_A_143	2AM_C_371	15229				SER_A_44	ANN_C_376	19068				TYR_A_128	0AG_C_369	21713
	TYR_A_109	3AM_C_370	14581				HIS_A_145	0AG_C_369	13644				ASP_A_125	0AG_C_369	20967				ASP_A_125	0AG_C_369	21713
	THR_A_141	AM1_C_372	15309				GLY_A_124	0AG_C_369	21271				ASP_A_125	0AG_C_369	20967				PRO_A_139	0AM_C_381	18804
	CYS_A_137	AM1_C_372	20756				ARG_A_73	0AM_C_379	20022				CYS_A_137	0AM_C_381	12877				ALA_A_72	ANN_C_376	18170
	ASP_A_135	0AG_C_369	13376				ASP_A_45	0AM_C_379	15893				ASP_A_135	2AM_C_371	19664				LYS_A_111	0AG_C_369	13866
	ASP_A_135	2AM_C_371	13376				ASP_A_45	0AM_C_379	21837				TYR_A_109	0AG_C_369	20397				ASN_A_154	0AG_C_369	20196
	ASP_A_135	2AM_C_371	20762				ASP_A_45	0AM_C_379	21837				LYS_A_111	0AG_C_369	20967				ILE_A_136	2AM_C_371	21046
	GLY_A_106	2AM_C_371	21647				LYS_B_322	ANN_C_376	17110				LYS_A_111	0AG_C_369	20967				ILE_A_136	2AM_C_371	13134
	ASP_A_71	ANN_C_376	21230				ASP_A_125	0AG_C_369	20230				TYR_A_109	0AG_C_369	20397				CYS_A_137	2AM_C_371	15124
	ASP_A_125	0AG_C_369	15950				ASP_A_45	0AM_C_379	21837				HIS_A_145	0AG_C_369	18294				TRP_B_319	GNP_C_375	20731
	ASP_A_135	2AM_C_371	13376				ASP_A_45	0AM_C_379	21837				HIS_A_145	0AG_C_369	21152				ASN_A_154	0AG_C_369	16730
	ASP_A_135	2AM_C_371	13376				ASP_A_135	2AM_C_371	17601				ILE_A_136	2AM_C_371	19664				ASN_A_154	0AG_C_369	16730
	GLY_A_106	2AM_C_371	21647				ASP_A_135	2AM_C_371	17601				LYS_A_143	2AM_C_371	21152				ASN_A_154	0AG_C_369	17809
	ASP_A_125	0AG_C_369	15950				ASP_A_135	2AM_C_371	14708				ASP_A_45	ANN_C_376	16083				ASN_A_149	0AG_C_369	17809
	ASP_A_135	2AM_C_371	18227				ASP_A_71	ANN_C_376	12822				ASP_A_45	ANN_C_376	16083				ASP_A_125	0AG_C_369	19972
	ASP_A_135	2AM_C_371	18227				TYR_A_109	0AG_C_369	17914				HIS_A_145	0AG_C_369	21152				ILE_A_136	2AM_C_371	21046
	ASP_A_135	2AM_C_371	20762				ARG_A_73	0AM_C_379	18604				ILE_A_136	2AM_C_371	19664				LYS_A_143	2AM_C_371	22244
	ASP_A_135	2AM_C_371	20762				ASP_A_45	0AM_C_379	21837				TYR_A_109	3AM_C_370	13887				LYS_A_143	2AM_C_371	18230
	GLY_A_106	2AM_C_371	21647				ASP_A_45	0AM_C_379	21837				ASP_A_125	3AM_C_370	13229				HIS_A_145	2AM_C_371	18230
	TRP_B_319	2AM_C_371	20378				TRP_B_319	2AM_C_371	20008				ASP_A_125	3AM_C_370	15668				CYS_A_137	AM1_C_372	21500
	CYS_A_137	AM1_C_372	19716				TYR_A_109	3AM_C_370	17914				SER_A_44	ANN_C_376	13761				TRP_B_319	GNP_C_375	14091
	ASP_A_125	0AG_C_369	18446				TRP_B_319	GNA_C_374	20008				TYR_A_109	0AG_C_369	20397				ASN_A_154	0AG_C_369	14427
	TYR_A_128	0AG_C_369	17118				ASP_A_125	0AG_C_369	14041				ILE_A_136	2AM_C_371	19664				LYS_A_111	0AG_C_369	22183
	ASN_A_154	0AG_C_369	17118				TYR_A_109	0AG_C_369	17914				HIS_A_145	2AM_C_371	15693				ASP_A_125	0AG_C_369	19303
	HIS_A_145	0AG_C_369	20620				ASN_A_154	0AG_C_369	20907				HIS_A_145	2AM_C_371	21152				ASP_A_125	0AG_C_369	20319
	ASN_A_154	0AG_C_369	17118				ASP_A_45	0AM_C_379	21837				LYS_A_143	2AM_C_371	21152				GLY_A_106	2AM_C_371	14225
	ASP_A_135	2AM_C_371	20762				TYR_A_109	3AM_C_370	17914				THR_A_141	AM1_C_372	18254				ASP_A_125	0AG_C_369	19303
	TYR_A_128	0AG_C_369	17118				TRP_B_319	3AM_C_370	17914				THR_A_141	AM1_C_372	18254				ASN_A_149	0AG_C_369	19303
	ASN_A_154	0AG_C_369	19381				ASP_A_125	3AM_C_370	20813				TYR_A_128	0AG_C_369	12932				ILE_A_136	2AM_C_371	14225
	ILE_A_136	2AM_C_371	21647				ASN_A_154	0AG_C_369	13430				TYR_A_109	0AG_C_369	20397				CYS_A_137	AM1_C_372	20036
	THR_A_141	AM1_C_372	14510				ASN_A_154	0AG_C_369	13430				ASP_A_135	2AM_C_371	19664				ASN_A_154	0AG_C_369	20609
	THR_A_141	AM1_C_372	14510				TYR_A_109	0AG_C_369	17914				SER_A_44	ANN_C_376	12637				ASN_A_149	0AG_C_369	20609
	CYS_A_137	AM1_C_372	15796				TYR_A_109	0AG_C_369	17914				TYR_A_109	0AG_C_369	20397				ASP_A_125	0AG_C_369	14061
	LYS_A_111	0AG_C_369	18263				HIS_A_145	0AG_C_369	19504				ILE_A_136	2AM_C_371	19664				ASN_A_154	0AG_C_369	19972
	LYS_A_111	0AG_C_369	18263				ARG_A_73	0AM_C_379	22152				TYR_A_109	3AM_C_370	20397				ILE_A_136	2AM_C_371	14225
	ASP_A_125	0AG_C_369	18973				ASP_A_45	0AM_C_379	21837				TRP_B_319	3AM_C_370	19102				ASP_A_125	0AG_C_369	14434
	LYS_A_111	0AG_C_369	19763				ASP_A_45	0AM_C_379	21837				SER_A_44	ANN_C_376	15532				LYS_A_111	0AG_C_369	22183
	LYS_A_111	0AG_C_369	19763				HIS_A_145	0AG_C_369	12784				ASP_A_45	ANN_C_376	21706				ASP_A_125	0AG_C_369	14434
	ASN_A_154	0AG_C_369	21252				PHE_A_74	0AM_C_379	21837				ASP_A_45	ANN_C_376	21706				ASP_A_125	0AG_C_369	19303
	ASN_A_154	0AG_C_369	21252				TYR_A_109	3AM_C_370	17914				ASN_A_154	0AG_C_369	22312				HIS_A_145	0AG_C_369	21046
	ASP_A_125	0AG_C_369	17118				LYS_B_322	ANN_C_376	13402				LYS_A_111	0AG_C_369	14717				LYS_A_111	0AG_C_369	22183
	ASN_A_154	0AG_C_369	19381				ASP_A_125	0AG_C_369	18784				LYS_A_111	0AG_C_369	20397				HIS_A_145	2AM_C_371	21046
	TRP_B_319	2AM_C_371	22071				ASP_A_125	0AG_C_369	18784				LYS_A_143	0AG_C_369	21152				ASP_A_135	2AM_C_371	22244
	CYS_A_137	AM1_C_372	20229				ARG_A_73	0AM_C_379	20653				ILE_A_136	2AM_C_371	19664				LYS_A_143	2AM_C_371	22244
	THR_A_141	AM1_C_372	20229				ARG_A_73	0AM_C_379	20653				LYS_A_143	0AG_C_369	16279				HIS_A_145	3AM_C_370	21046
	HIS_A_145	0AG_C_369	18147				ASP_A_45	0AM_C_379	21837				LYS_A_143	0AG_C_369	16279				ASN_A_154	0AG_C_369	13711
	LYS_A_111	0AG_C_369	20378				TRP_B_319	2AM_C_371	20008				ASP_A_125	0AG_C_369	18318				ASN_A_154	0AG_C_369	19303
	ASP_A_125	0AG_C_369	20378				TYR_A_109	3AM_C_370	17914				ILE_A_136	2AM_C_371	19664				ASN_A_149	0AG_C_369	19303
	ASN_A_149	0AG_C_369	17118				ASP_B_317	3AM_C_370	17914				LYS_A_143	2AM_C_371	16279				ASP_A_125	0AG_C_369	14061
	ASP_A_135	2AM_C_371	20762				TRP_B_319	GNA_C_374	20008				SER_A_44	ANN_C_376	21706				TYR_A_128	0AG_C_369	19303
	ARG_A_73	ANN_C_376	17219				ASP_A_125	0AG_C_369	17729				ASP_A_125	0AG_C_369	14717				ASN_A_149	0AG_C_369	19303
	ARG_A_73	ANN_C_376	17219				TYR_A_109	0AG_C_369	17914				HIS_A_145	0AG_C_369	21339				LYS_A_143	2AM_C_371	22244
	TRP_B_319	GNA_C_374	17032				TYR_A_109	0AG_C_369	17914				ASP_A_135	2AM_C_371	16279				ASP_A_135	2AM_C_371	22244
	ASP_A_71	ANN_C_376	17219				HIS_A_145	0AG_C_369	14327				LYS_A_143	2AM_C_371	16279				ASP_A_135	2AM_C_371	22244
	ASP_A_125	0AG_C_369	13580				PHE_A_74	0AM_C_379	21837				ASP_A_135	2AM_C_371	19664				ASP_A_125	0AG_C_369	12576
	ASP_A_125	0AG_C_369	13580				ASP_A_135	2AM_C_371	13668				ASP_A_125	3AM_C_370	16360				LYS_A_143	2AM_C_371	22244
	TRP_B_319	2AM_C_371	17032				TYR_A_109	3AM_C_370	17914				ASP_A_125	3AM_C_370	21077				HIS_A_145	2AM_C_371	18271
	TRP_B_319	GNA_C_374	17032				TYR_A_109	3AM_C_370	17914				SER_A_44	ANN_C_376	12637				ASP_A_125	0AG_C_369	20940
	GLY_A_124	0AG_C_369	19763				TYR_A_109	0AG_C_369	17914				ASP_A_125	0AG_C_369	22312				ILE_A_136	2AM_C_371	14225
	ASP_A_135	2AM_C_371	14813				HIS_A_145	0AG_C_369	13252				TYR_A_109	0AG_C_369	20397				HIS_A_145	2AM_C_371	22244
	ASP_A_135	2AM_C_371	14813				ILE_A_136	2AM_C_371	13668				ASP_A_135	2AM_C_371	16345				LYS_A_143	2AM_C_371	22244
	ASP_A_135	2AM_C_371	15431				ASP_A_135	2AM_C_371	15060				LYS_A_143	2AM_C_371	16345				ASN_A_149	0AG_C_369	19303
	ASP_A_135	2AM_C_371	15431				TYR_A_109	3AM_C_370	13464				ILE_A_136	2AM_C_371	19664				ASP_A_125	0AG_C_369	20940
	ASP_A_135	2AM_C_371	20762				TYR_A_109	3AM_C_370	17914				TYR_A_109	3AM_C_370	20397				HIS_A_145	2AM_C_371	22244
	ASP_A_135	2AM_C_371	20762				TYR_A_109	3AM_C_370	17914				HIS_A_145	0AG_C_369	14963				ILE_A_136	2AM_C_371	14225
	ALA_A_72	ANN_C_376	22079				ASP_A_71	ANN_C_376	22438				TYR_A_109	0AG_C_369	20397				HIS_A_145	2AM_C_371	21046
	ASP_A_135	2AM_C_371	14813				ASN_A_154	0AG_C_369	17729				ASP_A_125	0AG_C_369	22428				ASP_A_125	0AG_C_369	19303
	ASP_A_135	2AM_C_371	14813				ASP_A_45	0AM_C_379	21837				TYR_A_128	0AG_C_369	19718				ASN_A_149	0AG_C_369	19303
	ASP_A_135	2AM_C_371	20762				ASP_A_135	2AM_C_371	13668				ASP_A_125	3AM_C_370	13136				ASN_A_154	0AG_C_369	16179
	HIS_A_145	2AM_C_371	20762				TYR_A_109	0AG_C_369	17914				LYS_A_111	0AG_C_369	20397				ASP_A_125	0AG_C_369	20107
	TRP_B_319	2AM_C_371	18446				ASP_A_45	0AM_C_379	21837				ASP_A_135	0AG_C_369	16345				ILE_A_136	2AM_C_371	14225
	TRP_B_319	2AM_C_371	22071				ASP_A_135	2AM_C_371	13668				TYR_A_109	0AG_C_369	20397				ASN_A_149	0AG_C_369	19303
	TRP_B_319	GNA_C_374	22071				TYR_A_109	3AM_C_370	17766				ILE_A_136	2AM_C_371	19664				ASN_A_149	0AG_C_369	19303
	TYR_A_128	0AG_C_369	18695				TYR_A_109	3AM_C_370	17914				SER_A_44	ANN_C_376	20441				ASP_A_135	2AM_C_371	22244
	ARG_A_73	ANN_C_376	18226				LYS_A_43	AM3_C_378	20389				SER_A_44	ANN_C_376	20441				LYS_A_143	2AM_C_371	22244
	ALA_A_72	ANN_C_376	22079				ASP_A_45	0AM_C_379	21837				HIS_A_145	0AG_C_369	16345				LYS_A_143	2AM_C_371	17170
	ASP_A_125	0AG_C_369	14882				PHE_A_74	0AM_C_379	21837				TYR_A_109	0AG_C_369	20397				ASN_A_149	0AG_C_369	19303
	ASP_A_125	0AG_C_369	14882				ASP_A_135	2AM_C_371	13668				ASP_A_135	2AM_C_371	19664				ASN_A_149	0AG_C_369	19303
	LYS_A_111	0AG_C_369	19763				TYR_A_109	3AM_C_370	17914				ASP_A_135	2AM_C_371	16345				ASP_A_125	0AG_C_369	19967
	TRP_B_319	2AM_C_371	21862				ASP_B_317	3AM_C_370	17914				TYR_A_109	3AM_C_370	20397				ASP_A_125	0AG_C_369	19967
	ARG_A_73	ANN_C_376	19805				ASP_A_125	0AG_C_369	19917				SER_A_44	ANN_C_376	14510				ASP_A_135	2AM_C_371	14225
	ASP_A_125	0AG_C_369	14882				TYR_A_128	0AG_C_369	19917				TYR_A_109	0AG_C_369	20397				HIS_A_145	2AM_C_371	18271
	TYR_A_128	0AG_C_369	14957				ASP_A_45	0AM_C_379	21837				ASP_A_135	2AM_C_371	19664				LYS_A_143	2AM_C_371	19759
	GLY_A_106	2AM_C_371	21647				PHE_A_74	0AM_C_379	21837				CYS_A_137	AM1_C_372	21989				HIS_A_145	2AM_C_371	19759
	ASP_A_135	2AM_C_371	14674				SER_A_44	AM3_C_378	22213				LYS_A_43	GNP_C_375	14563				ASN_A_149	0AG_C_369	19303
	CYS_A_137	AM1_C_372	21144				SER_A_44	AM3_C_378	22213				HIS_A_145	0AG_C_369	16345				ASN_A_149	0AG_C_369	19303
	ARG_A_73	ANN_C_376	13405				SER_A_44	AM3_C_378	15283				TYR_A_109	0AG_C_369	20397				ILE_A_136	2AM_C_371	14225
	CYS_A_137	AM1_C_372	18433				ASN_A_154	0AG_C_369	19917				HIS_A_145	2AM_C_371	16345				LYS_A_143	2AM_C_371	19759
	THR_A_141	AM1_C_372	18433				ASP_A_45	0AM_C_379	21837				TYR_A_109	3AM_C_370	20397				ASN_A_154	0AG_C_369	19303
	ASP_A_125	0AG_C_369	18446				ASP_A_125	3AM_C_370	14149				CYS_A_137	AM1_C_372	19173				ASP_A_125	0AG_C_369	19303
	GLY_A_106	2AM_C_371	21647				ASP_A_71	ANN_C_376	15233				ASP_A_45	ANN_C_376	16244				ASN_A_154	0AG_C_369	20336
	THR_A_141	AM1_C_372	13594				ASP_A_45	0AM_C_379	21837				TYR_A_109	0AG_C_369	20397				ASP_A_135	2AM_C_371	19759
	THR_A_141	AM1_C_372	13594				ASP_A_45	0AM_C_379	21837				ILE_A_136	2AM_C_371	19664				ASP_A_135	2AM_C_371	19759
	TRP_B_319	AM1_C_372	21158				TYR_A_109	3AM_C_370	17914				CYS_A_137	2AM_C_371	22341				LYS_A_143	AM1_C_372	19759
	ILE_A_136	2AM_C_371	21647				TYR_A_109	3AM_C_370	17914				ASP_A_45	ANN_C_376	13892				ASN_A_154	0AG_C_369	19303
	TRP_B_319	2AM_C_371	15228				ASN_A_154	0AG_C_369	16669				SER_A_44	ANN_C_376	14019				HIS_A_145	2AM_C_371	19759
	CYS_A_137	AM1_C_372	13594				TYR_A_128	0AG_C_369	16669				SER_A_44	ANN_C_376	16244				LYS_A_143	2AM_C_371	19759
	CYS_A_137	2AM_C_371	20762				TYR_A_109	0AG_C_369	17914				TYR_A_109	0AG_C_369	20397				LYS_A_111	0AG_C_369	21046
	ASP_A_125	0AG_C_369	16647				ASP_A_45	0AM_C_379	14671				HIS_A_145	0AG_C_369	16555				TYR_A_109	0AG_C_369	21046
	ASP_A_125	0AG_C_369	19763				ASP_A_45	0AM_C_379	21837				ILE_A_136	2AM_C_371	19664				LYS_A_143	2AM_C_371	19759
	HIS_A_145	2AM_C_371	14694				ASP_A_45	0AM_C_379	21837				SER_A_44	ANN_C_376	18519				ASP_A_125	0AG_C_369	14225
	TRP_B_319	GNA_C_374	15228				ASP_A_135	2AM_C_371	13668				SER_A_44	ANN_C_376	18519				CYS_A_137	AM1_C_372	19040
	LYS_A_111	0AG_C_369	19763				TYR_A_109	3AM_C_370	17914				TYR_A_109	0AG_C_369	20397				ASP_A_125	0AG_C_369	20897
	LYS_A_111	0AG_C_369	19763				TYR_A_109	3AM_C_370	17914				TYR_A_128	0AG_C_369	15472				ILE_A_136	2AM_C_371	18271
	HIS_A_145	2AM_C_371	14694				ASP_A_125	3AM_C_370	17158				ILE_A_136	2AM_C_371	19664				HIS_A_145	2AM_C_371	14417
	TRP_B_319	2AM_C_371	18090				ASP_A_125	3AM_C_370	17158				TYR_A_109	3AM_C_370	20397				TYR_A_109	0AG_C_369	14225
	CYS_A_137	AM1_C_372	21213				TYR_A_109	0AG_C_369	17914				SER_A_44	ANN_C_376	14454				TYR_A_109	0AG_C_369	14225
	TRP_B_319	GNA_C_374	18090				ASP_A_45	0AM_C_379	21837				SER_A_44	ANN_C_376	21665				ASN_A_154	0AG_C_369	18064
	ASP_A_71	ANN_C_376	16986				ASP_A_135	2AM_C_371	13668				HIS_A_145	0AG_C_369	15585				ASN_A_154	0AG_C_369	19276
	HIS_A_145	2AM_C_371	14694				ASP_A_135	2AM_C_371	13668				HIS_A_145	0AG_C_369	15585				ASN_A_154	0AG_C_369	19902
	ASP_A_135	2AM_C_371	20762				TYR_A_109	3AM_C_370	17914				ASP_A_135	0AG_C_369	18905				CYS_A_137	0AM_C_381	13289
	ASP_A_135	2AM_C_371	20762				TYR_A_109	3AM_C_370	17914				ILE_A_136	2AM_C_371	17455				ILE_A_136	2AM_C_371	18271
	THR_A_141	AM1_C_372	16412				ASP_A_45	0AM_C_379	21058				ARG_A_73	ANN_C_376	18778				LYS_A_111	0AG_C_369	14225
	GLY_A_124	0AG_C_369	19763				ASP_A_45	0AM_C_379	21837				TYR_A_109	0AG_C_369	20397				ASN_A_154	0AG_C_369	19276
	ASP_A_125	0AG_C_369	19763				ASP_A_45	0AM_C_379	21837				ASP_A_135	2AM_C_371	16345				ASP_A_125	0AG_C_369	20897
	TYR_A_109	0AG_C_369	20091				TYR_A_109	0AG_C_369	17914				ILE_A_136	2AM_C_371	16345				ILE_A_136	2AM_C_371	18271
	ASP_A_135	2AM_C_371	20762				ARG_A_73	0AM_C_379	15566				ILE_A_136	2AM_C_371	19664				ASN_A_154	0AG_C_369	18079
	HIS_A_145	2AM_C_371	14694				ASP_A_45	0AM_C_379	21837				HIS_A_145	0AG_C_369	15585				ASN_A_154	0AG_C_369	18079
	HIS_A_145	0AG_C_369	18147				ASP_A_45	0AM_C_379	21837				LYS_A_143	0AG_C_369	15585				ASN_A_154	0AG_C_369	19276
	ASP_A_125	0AG_C_369	15462				TYR_A_109	3AM_C_370	13668				TYR_A_109	0AG_C_369	20397				ASP_A_125	0AG_C_369	13131
	HIS_A_145	2AM_C_371	18147				LYS_A_43	AM3_C_378	19485				HIS_A_145	0AG_C_369	13229				SER_A_126	0AG_C_369	20593
	ASP_A_135	2AM_C_371	20762				TYR_A_109	0AG_C_369	17914				LYS_A_143	2AM_C_371	17679				LYS_A_111	0AG_C_369	20897
	LYS_A_111	0AG_C_369	14677				ASP_A_45	0AM_C_379	21837				LYS_A_143	2AM_C_371	18905				ASP_A_125	0AG_C_369	13131
	ASP_A_125	0AG_C_369	19763				LYS_B_322	ANN_C_376	16965				CYS_A_137	AM1_C_372	14810				ASP_A_125	0AG_C_369	13131
	ILE_A_136	2AM_C_371	21647				ARG_A_73	0AM_C_379	22281				TYR_A_109	0AG_C_369	20397				ILE_A_136	2AM_C_371	18271
	HIS_A_145	2AM_C_371	14694				ASP_A_45	0AM_C_379	21837				TRP_B_319	3AM_C_370	17257				ASP_A_125	0AG_C_369	14225
	THR_A_141	AM1_C_372	22241				ASP_A_45	0AM_C_379	21837				LYS_A_143	2AM_C_371	17679				ASP_A_125	0AG_C_369	19750
	ASP_A_135	2AM_C_371	20762				ASN_A_154	0AG_C_369	15908				LYS_A_143	2AM_C_371	18905				ASP_A_135	2AM_C_371	14198
	ASP_A_135	2AM_C_371	20762				ASN_A_154	0AG_C_369	15908				TRP_B_319	3AM_C_370	17257				CYS_A_137	AM1_C_372	20242
	HIS_A_145	0AG_C_369	14694				ASP_A_45	0AM_C_379	21837				CYS_A_137	AM1_C_372	22197				ASP_A_125	0AG_C_369	21281
	ASP_A_135	2AM_C_371	20762				ASP_A_45	0AM_C_379	21837				ASP_A_125	0AG_C_369	13136				ASP_A_125	0AG_C_369	21281
	ASP_A_135	2AM_C_371	20762				TRP_B_319	2AM_C_371	17903				SER_A_126	0AG_C_369	13136				ASP_A_125	3AM_C_370	20969
	ASP_A_125	0AG_C_369	20194				TYR_A_109	2AM_C_371	20582				TYR_A_109	0AG_C_369	20397				CYS_A_137	AM1_C_372	20242
	ASP_A_125	0AG_C_369	20194				LYS_A_43	AM3_C_378	14707				TYR_A_109	3AM_C_370	20397				ASP_A_125	0AG_C_369	14225
	ASN_A_154	0AG_C_369	20463				ASP_A_45	0AM_C_379	22243				HIS_A_145	0AG_C_369	13229				ILE_A_136	2AM_C_371	18271
	ASN_A_154	0AG_C_369	20463				ARG_A_73	0AM_C_379	12877				TRP_B_319	3AM_C_370	17257				HIS_A_145	2AM_C_371	14198
	THR_A_141	AM1_C_372	20000				LYS_A_43	0AM_C_379	13673				LYS_A_143	0AG_C_369	13229				ARG_A_73	ANN_C_376	22372
	ASN_A_154	0AG_C_369	20463				ASP_A_45	0AM_C_379	21837				TYR_A_109	0AG_C_369	20397				ASP_A_135	2AM_C_371	18271
	ASP_A_125	0AG_C_369	21567				ASP_A_45	0AM_C_379	21837				TYR_A_128	0AG_C_369	12637				ILE_A_136	2AM_C_371	18271
	ASN_A_149	0AG_C_369	21567				TYR_A_109	2AM_C_371	20582				ASP_A_125	0AG_C_369	13136				LYS_A_111	0AG_C_369	14225
	ILE_A_136	2AM_C_371	20393				TRP_B_319	2AM_C_371	20582				LYS_A_43	0AM_C_379	19585				LYS_A_111	0AG_C_369	16441
	HIS_A_145	2AM_C_371	12687				ASP_A_71	ANN_C_376	13758				ASP_A_135	2AM_C_371	16345				GLY_A_124	0AG_C_369	16441
	ASP_A_125	0AG_C_369	20147				ASP_A_45	0AM_C_379	21058				ILE_A_136	2AM_C_371	16345				CYS_A_137	0AM_C_381	19506
	ASP_A_125	0AG_C_369	20147				ASP_A_45	0AM_C_379	21837				ASP_A_135	2AM_C_371	18905				ILE_A_136	2AM_C_371	18271
	ASP_A_125	0AG_C_369	20463				ARG_A_73	0AM_C_379	21837				TYR_A_109	0AG_C_369	20397				ASP_A_125	0AG_C_369	16441
	ASP_A_135	2AM_C_371	12687				ASP_A_125	3AM_C_370	19500				ASP_A_135	2AM_C_371	16345				ILE_A_136	2AM_C_371	18271
	HIS_A_145	2AM_C_371	12687				ASP_A_125	3AM_C_370	19500				ASP_A_125	3AM_C_370	14563				CYS_A_137	AM1_C_372	16252
	CYS_A_137	2AM_C_371	19129				ASP_A_71	ANN_C_376	22420				TYR_A_109	0AG_C_369	20397				ASP_A_125	0AG_C_369	16441
	ILE_A_136	2AM_C_371	20393				ASN_A_154	0AG_C_369	20380				ILE_A_136	2AM_C_371	16345				ALA_A_72	ANN_C_376	14778
	ASP_A_135	2AM_C_371	12687				HIS_A_145	0AG_C_369	18853				ILE_A_136	2AM_C_371	16345				TRP_B_319	GNA_C_374	19040
	HIS_A_145	2AM_C_371	12687				ASP_A_45	0AM_C_379	21837				CYS_A_137	AM1_C_372	13991				TRP_B_319	GNP_C_375	19040
	GLY_A_106	2AM_C_371	20393				ASP_A_45	0AM_C_379	21837				ASN_A_154	0AG_C_369	12956				ASP_A_125	0AG_C_369	16441
	ASN_A_154	0AG_C_369	21567				ASP_A_135	2AM_C_371	21821				TYR_A_109	0AG_C_369	15053				ILE_A_136	2AM_C_371	18271
	ASN_A_154	0AG_C_369	21567				TYR_A_109	3AM_C_370	17914				TYR_A_109	0AG_C_369	20397				TRP_B_319	GNA_C_374	21259
	ASP_A_125	0AG_C_369	20455				ASN_A_154	0AG_C_369	18310				TYR_A_109	3AM_C_370	15053				ASP_A_125	0AG_C_369	16441
	ILE_A_136	2AM_C_371	20393				ASP_A_45	0AM_C_379	21837				CYS_A_137	AM1_C_372	15450				TYR_A_109	0AG_C_369	15626
	ASP_A_135	2AM_C_371	12687				ASP_A_45	0AM_C_379	21837				SER_A_44	ANN_C_376	18735				LYS_A_111	0AG_C_369	16441
	ASP_A_135	2AM_C_371	12687				ASP_A_135	2AM_C_371	21197				ASN_A_154	0AG_C_369	21163				ASP_A_125	0AG_C_369	19359
	HIS_A_145	2AM_C_371	12687				ASP_A_71	ANN_C_376	17386				ASP_A_135	2AM_C_371	16345				ASP_A_125	0AG_C_369	19359
	ASP_A_135	2AM_C_371	19129				TYR_A_109	0AG_C_369	17914				ASP_A_125	3AM_C_370	14575				ASP_A_104	0AM_C_381	19506
	ASP_A_135	2AM_C_371	19129				ARG_A_73	0AM_C_379	12946				TRP_B_319	3AM_C_370	15053				ILE_A_136	2AM_C_371	18271
	ILE_A_136	2AM_C_371	20393				ARG_A_73	0AM_C_379	21837				CYS_A_137	AM1_C_372	21577				HIS_A_145	2AM_C_371	16667
	LYS_A_111	0AG_C_369	18358				ASP_A_45	0AM_C_379	21837				SER_A_44	ANN_C_376	18735				TYR_A_109	3AM_C_370	14225
	ASP_A_125	0AG_C_369	20455				TRP_B_319	2AM_C_371	20582				ASN_A_154	0AG_C_369	12956				TYR_A_109	3AM_C_370	15626
	ASP_A_135	2AM_C_371	19129				ARG_A_73	0AM_C_379	16805				TYR_A_109	0AG_C_369	20397				TYR_A_109	3AM_C_370	15626
	ILE_A_136	2AM_C_371	20393				ASP_A_45	0AM_C_379	21837				SER_A_126	0AG_C_369	21163				ILE_A_136	2AM_C_371	18271
	CYS_A_137	AM1_C_372	16791				ASP_A_45	0AM_C_379	21837				ILE_A_136	2AM_C_371	16345				CYS_A_137	AM1_C_372	19680
	THR_A_141	AM1_C_372	21403				ASP_A_135	2AM_C_371	21821				HIS_A_145	0AG_C_369	20104				ARG_A_73	ANN_C_376	18857
	THR_A_141	AM1_C_372	12687				ASP_A_135	2AM_C_371	21821				LYS_A_111	0AG_C_369	20397				ASN_A_154	0AG_C_369	13622
	ASP_A_125	0AG_C_369	16078				TRP_B_319	3AM_C_370	20582				SER_A_126	0AG_C_369	21163				ASN_A_154	0AG_C_369	12987
	ASN_A_154	0AG_C_369	20390				VAL_B_321	GNP_C_375	16902				ASP_A_135	2AM_C_371	16345				LYS_A_111	0AG_C_369	16787
	CYS_A_137	AM1_C_372	17774				GLY_A_124	0AG_C_369	13668				SER_A_44	ANN_C_376	15697				LYS_A_111	0AG_C_369	16787
	ASP_A_125	0AG_C_369	22488				ASP_B_317	0AG_C_369	13668				SER_A_44	ANN_C_376	18735				ASN_A_149	0AG_C_369	21187
	ASN_A_154	0AG_C_369	18368				ASP_A_45	0AM_C_379	21837				SER_A_44	ANN_C_376	15340				ASP_A_135	2AM_C_371	14099
	LYS_A_111	0AG_C_369	14677				ARG_A_73	0AM_C_379	21837				ASP_A_125	0AG_C_369	19679				LYS_A_143	2AM_C_371	14099
	LYS_A_111	0AG_C_369	14677				ASP_A_71	ANN_C_376	15013				TYR_A_109	0AG_C_369	20397				LYS_A_111	0AG_C_369	16441
	CYS_A_137	AM1_C_372	17399				ASP_A_45	0AM_C_379	21837				ILE_A_136	2AM_C_371	16345				ASN_A_149	0AG_C_369	21187
	GLY_A_124	0AG_C_369	22488				ASP_A_135	2AM_C_371	21821				CYS_A_137	2AM_C_371	21477				ASN_A_149	0AG_C_369	21187
	ASP_A_125	0AG_C_369	14455				ASP_A_135	2AM_C_371	21821				CYS_A_137	AM1_C_372	21477				ASN_A_149	0AG_C_369	21187
	ILE_A_136	2AM_C_371	20393				ASP_A_125	3AM_C_370	20539				ILE_A_136	2AM_C_371	16345				CYS_A_137	0AM_C_381	12587
	ASP_A_125	0AG_C_369	22488				TYR_A_109	3AM_C_370	20582				TYR_A_109	0AG_C_369	20397				ASP_A_135	2AM_C_371	14099
	ASP_A_125	0AG_C_369	14455				TYR_A_109	3AM_C_370	20582				HIS_A_145	0AG_C_369	16432				LYS_A_143	2AM_C_371	14099
	LYS_A_111	0AG_C_369	20147				CYS_A_137	AM1_C_372	20326				ASP_A_135	2AM_C_371	22033				GLY_A_138	AM1_C_372	16139
	LYS_A_111	0AG_C_369	20147				SER_A_44	AM3_C_378	22178				TYR_A_109	3AM_C_370	20397				ASP_A_125	0AG_C_369	21187
	ASP_A_135	2AM_C_371	15904				ASN_A_154	0AG_C_369	17351				TYR_A_109	0AG_C_369	20397				ASN_A_149	0AG_C_369	21187
	HIS_A_145	2AM_C_371	15904				ASP_A_45	0AM_C_379	18596				ILE_A_136	2AM_C_371	16345				ASP_A_125	0AG_C_369	16356
	ASP_A_135	2AM_C_371	19129				ASP_A_45	0AM_C_379	13577				ASP_A_45	ANN_C_376	13764				LYS_A_111	0AG_C_369	16441
	ASP_A_125	0AG_C_369	14455				ASP_A_45	0AM_C_379	21837				TRP_B_319	0AG_C_369	20397				LYS_A_143	2AM_C_371	14099
	ILE_A_136	2AM_C_371	20393				ASP_A_45	0AM_C_379	21837				HIS_A_145	0AG_C_369	22033				ASN_A_149	0AG_C_369	16441
	THR_A_141	AM1_C_372	13162				TYR_A_109	3AM_C_370	20582				ILE_A_136	2AM_C_371	16345				ASN_A_149	0AG_C_369	16441
	THR_A_141	AM1_C_372	13162				TYR_A_109	3AM_C_370	20582				ASP_A_135	0AG_C_369	17633				ASN_A_149	0AG_C_369	21187
	ASP_A_71	ANN_C_376	18068				TYR_A_109	0AG_C_369	20582				ASP_A_135	0AG_C_369	17633				CYS_A_137	AM1_C_372	16323
	ASP_A_125	0AG_C_369	14345				ASP_A_45	0AM_C_379	21837				HIS_A_145	0AG_C_369	22033				TRP_B_319	GNA_C_374	18584
	HIS_A_145	2AM_C_371	20390				ASP_A_135	2AM_C_371	21821				ASP_A_135	2AM_C_371	16345				ASN_A_149	0AG_C_369	21187
	HIS_A_145	2AM_C_371	20390				ASP_A_135	2AM_C_371	21821				TYR_A_109	3AM_C_370	20397				ASP_A_125	0AG_C_369	14924
	HIS_A_145	2AM_C_371	21854				LYS_A_43	AM3_C_378	13577				ASN_A_154	0AG_C_369	13566				ILE_A_136	2AM_C_371	18271
	ASP_A_125	0AG_C_369	22488				TYR_A_109	0AG_C_369	20582				LYS_A_111	0AG_C_369	20397				TYR_A_128	0AG_C_369	14924
	LYS_A_111	0AG_C_369	14677				ASP_A_45	0AM_C_379	21837				ILE_A_136	2AM_C_371	16345				LYS_A_111	0AG_C_369	14924
	CYS_A_137	2AM_C_371	19129				ASP_A_45	0AM_C_379	21837				TRP_B_319	3AM_C_370	18150				TYR_A_128	0AG_C_369	17281
	ILE_A_136	2AM_C_371	20393				ASP_A_135	2AM_C_371	12627				CYS_A_137	AM1_C_372	17642				ASP_A_125	0AG_C_369	21187
	LYS_A_111	0AG_C_369	22488				ASP_A_135	2AM_C_371	12627				TRP_B_319	GNA_C_374	17315				CYS_A_137	AM1_C_372	16323
	LYS_A_111	0AG_C_369	22488				ASN_A_154	0AG_C_369	16940				HIS_A_145	0AG_C_369	15102				ASN_A_149	0AG_C_369	17563
	ASN_A_154	0AG_C_369	12608				ASP_A_45	0AM_C_379	21837				TYR_A_109	0AG_C_369	20397				ASN_A_149	0AG_C_369	17563
	TYR_A_128	0AG_C_369	12608				ASP_A_135	2AM_C_371	21547				ILE_A_136	2AM_C_371	16345				ASP_A_135	2AM_C_371	14099
	ILE_A_136	2AM_C_371	20393				SER_A_44	AM3_C_378	18702				CYS_A_137	AM1_C_372	17642				ILE_A_136	2AM_C_371	18271
	TYR_A_128	0AG_C_369	12608				ASP_A_71	GNP_C_375	13998				LYS_A_43	ANN_C_376	19538				ASN_A_149	0AG_C_369	17563
	ASN_A_154	0AG_C_369	12608				ARG_A_73	0AM_C_379	21001				ASN_A_154	0AG_C_369	18761				ASN_A_149	0AG_C_369	17563
	CYS_A_137	AM1_C_372	16350				ASP_A_45	0AM_C_379	21837				TYR_A_109	0AG_C_369	20397				LYS_A_111	0AG_C_369	16787
	ASN_A_154	0AG_C_369	20127				ASP_A_45	0AM_C_379	21837				TYR_A_109	0AG_C_369	20397				LYS_A_111	0AG_C_369	16787
	ASN_A_149	0AG_C_369	20127				ASP_A_45	0AM_C_379	21837				ASP_A_135	2AM_C_371	15102				ASN_A_154	0AG_C_369	17563
	ASP_A_125	0AG_C_369	22488				ASP_A_45	0AM_C_379	21837				CYS_A_137	AM1_C_372	22135				GLY_A_152	0AG_C_369	17563
	THR_A_141	AM1_C_372	17774				ASN_A_154	0AG_C_369	15008				ILE_A_136	2AM_C_371	16345				ASN_A_154	0AG_C_369	22510
	ASP_A_125	0AG_C_369	22488				ASP_A_45	0AM_C_379	21837				HIS_A_145	2AM_C_371	22369				ASN_A_149	0AG_C_369	17563
	ASP_A_125	0AG_C_369	22488				ASP_A_45	0AM_C_379	21837				ASN_A_154	0AG_C_369	18761				CYS_A_137	AM1_C_372	14613
	ILE_A_136	2AM_C_371	20393				TYR_A_109	3AM_C_370	12550				SER_A_126	0AG_C_369	18761				HIS_A_145	2AM_C_371	14099
	ALA_A_72	GNP_C_375	19408				ASP_A_45	0AM_C_379	21837				LYS_A_111	0AG_C_369	20397				CYS_A_137	AM1_C_372	14613
	ASP_A_125	0AG_C_369	22488				ASN_A_154	0AG_C_369	17394				ILE_A_136	2AM_C_371	16345				ASN_A_154	0AG_C_369	15973
	ASP_A_125	0AG_C_369	22488				ARG_A_73	0AM_C_379	14047				LYS_A_43	ANN_C_376	13433				ASN_A_149	0AG_C_369	17563
	GLY_A_124	0AG_C_369	14677				ARG_A_73	0AM_C_379	19903				ALA_A_72	ANN_C_376	13602				GLY_A_152	0AG_C_369	17563
	ASN_A_154	0AG_C_369	19371				ASP_A_135	2AM_C_371	18195				TYR_A_109	3AM_C_370	20397				ASP_A_125	0AG_C_369	19105
	ASP_A_135	2AM_C_371	15904				ASP_A_125	0AG_C_369	15693				TYR_A_109	3AM_C_370	20397				LYS_A_143	2AM_C_371	16236
	ASP_A_135	2AM_C_371	15904				ASP_A_125	0AG_C_369	15693				TYR_A_109	0AG_C_369	20397				TRP_B_319	GNA_C_374	15294
	ILE_A_136	2AM_C_371	20393				ASP_A_135	2AM_C_371	14889				GLY_A_106	2AM_C_371	16345				ASN_A_149	0AG_C_369	17563
	HIS_A_145	2AM_C_371	18992				TRP_B_319	2AM_C_371	18428				TYR_A_109	0AG_C_369	20397				ASN_A_154	0AG_C_369	19152
	THR_A_141	AM1_C_372	12716				ASP_A_125	3AM_C_370	15693				ILE_A_136	2AM_C_371	16345				ASP_A_125	0AG_C_369	19105
	CYS_A_137	AM1_C_372	20714				ASP_A_125	3AM_C_370	15693				TYR_A_109	3AM_C_370	20397				ILE_A_136	2AM_C_371	18271
	ALA_A_72	ANN_C_376	19408				HIS_A_145	0AG_C_369	19907				SER_A_44	ANN_C_376	22012				LYS_A_143	2AM_C_371	14099
	ASP_A_125	0AG_C_369	22488				ASP_A_125	0AG_C_369	17737				TYR_A_109	0AG_C_369	20397				HIS_A_145	2AM_C_371	14099
	ASP_A_125	0AG_C_369	22488				HIS_A_145	0AG_C_369	15268				HIS_A_145	0AG_C_369	15450				TYR_A_109	0AG_C_369	13090
	TYR_A_128	0AG_C_369	13921				LYS_A_43	0AM_C_379	18786				ILE_A_136	2AM_C_371	16345				LYS_A_111	0AG_C_369	16140
	ASP_A_135	2AM_C_371	15904				ASP_A_125	3AM_C_370	15316				TRP_B_319	3AM_C_370	13707				LYS_A_111	0AG_C_369	16140
	CYS_A_137	AM1_C_372	20714				GLY_A_106	2AM_C_371	16873				TYR_A_109	0AG_C_369	20397				ASN_A_154	0AG_C_369	17563
	ALA_A_72	ANN_C_376	19408				ASP_A_125	3AM_C_370	18246				HIS_A_145	0AG_C_369	13366				ASP_A_125	0AG_C_369	19105
	ASP_A_125	0AG_C_369	22488				ASP_A_125	3AM_C_370	17737				ILE_A_136	2AM_C_371	16345				ILE_A_136	2AM_C_371	18271
	ASP_A_135	2AM_C_371	18992				LYS_A_43	0AM_C_379	12835				LYS_A_143	2AM_C_371	21233				LYS_A_143	2AM_C_371	14099
	ASP_A_135	2AM_C_371	18992				ASP_A_125	3AM_C_370	17737				TRP_B_319	3AM_C_370	21773				ASN_A_149	0AG_C_369	17563
	ALA_A_72	ANN_C_376	19408				TYR_A_109	0AG_C_369	16834				CYS_A_137	AM1_C_372	14299				ASN_A_149	0AG_C_369	17563
	ASN_A_154	0AG_C_369	13016				ASP_A_125	3AM_C_370	18490				LYS_A_43	ANN_C_376	17415				TYR_A_128	0AG_C_369	17563
	ASP_A_135	2AM_C_371	20393				TYR_A_109	2AM_C_371	19915				TYR_A_128	0AG_C_369	16361				ASN_A_149	0AG_C_369	17563
	CYS_A_137	AM1_C_372	18595				ASP_A_125	3AM_C_370	17609				ILE_A_136	2AM_C_371	16345				ASP_A_125	0AG_C_369	22412
	ALA_A_72	ANN_C_376	19408				TRP_B_319	AM1_C_372	22173				TYR_A_109	0AG_C_369	20397				LYS_A_143	2AM_C_371	14099
	TYR_A_128	0AG_C_369	13863				LYS_A_43	0AM_C_379	15177				TYR_A_128	0AG_C_369	20597				LYS_A_143	2AM_C_371	14099
	ASN_A_149	0AG_C_369	13863				ASP_A_125	3AM_C_370	17609				HIS_A_145	2AM_C_371	17882				HIS_A_145	2AM_C_371	14417
	ASP_A_135	2AM_C_371	18992				ASP_A_125	3AM_C_370	15268				TRP_B_319	0AG_C_369	20397				CYS_A_137	AM1_C_372	17988
	ALA_A_72	ANN_C_376	19408				ASP_A_125	3AM_C_370	21393				ILE_A_136	2AM_C_371	16345				ASN_A_154	0AG_C_369	13821
	ASN_A_154	0AG_C_369	13863				ASP_A_125	3AM_C_370	15380				CYS_A_137	AM1_C_372	14801				GLY_A_152	0AG_C_369	13821
	ASN_A_149	0AG_C_369	13863				ASP_A_135	2AM_C_371	14672				TYR_A_109	0AG_C_369	20397				ASP_A_135	2AM_C_371	14099
	ASP_A_135	2AM_C_371	15904				ASP_A_135	2AM_C_371	14672				ILE_A_136	2AM_C_371	16345				HIS_A_145	2AM_C_371	14099
	ASP_A_135	2AM_C_371	18992				ASP_A_135	2AM_C_371	19600				ILE_A_136	2AM_C_371	16345				LYS_A_111	0AG_C_369	18632
	THR_A_141	AM1_C_372	22331				ASP_A_125	3AM_C_370	15380				HIS_A_145	2AM_C_371	13366				LYS_A_111	0AG_C_369	18632
	ASP_A_135	2AM_C_371	18992				ASP_A_135	2AM_C_371	14672				TYR_A_109	3AM_C_370	20397				CYS_A_137	AM1_C_372	19357
	ASP_A_135	2AM_C_371	18992				HIS_A_145	0AG_C_369	15538				ILE_A_136	2AM_C_371	16345				THR_A_141	AM1_C_372	19357
	GLY_A_106	2AM_C_371	20393				HIS_A_145	0AG_C_369	20817				ASN_A_154	0AG_C_369	13924				ASP_A_125	0AG_C_369	18632
	LYS_A_111	0AG_C_369	13595				ASP_A_125	0AG_C_369	19915				TYR_A_109	0AG_C_369	20397				CYS_A_137	AM1_C_372	18497
	LYS_A_111	0AG_C_369	13595				ASN_A_154	0AG_C_369	13238				ILE_A_136	2AM_C_371	16345				CYS_A_137	AM1_C_372	19357
	LYS_A_111	0AG_C_369	14305				ASP_A_125	3AM_C_370	19948				SER_A_44	ANN_C_376	14708				THR_A_141	AM1_C_372	19357
	LYS_A_111	0AG_C_369	14305				TRP_B_319	AM1_C_372	19079				TYR_A_128	0AG_C_369	18352				LYS_A_111	0AG_C_369	18632
	TYR_A_109	0AG_C_369	15069				ASP_A_125	0AG_C_369	15203				TYR_A_109	0AG_C_369	20397				ASP_A_125	0AG_C_369	18632
	HIS_A_145	2AM_C_371	15139				ASP_A_125	0AG_C_369	15203				TRP_B_319	0AG_C_369	20794				ILE_A_136	2AM_C_371	20496
	THR_A_141	AM1_C_372	16285				ASP_A_135	2AM_C_371	12868				ILE_A_136	2AM_C_371	16345				CYS_A_137	AM1_C_372	18497
	CYS_A_137	2AM_C_371	15904				ASP_A_135	0AG_C_369	20960				CYS_A_137	AM1_C_372	16760				ASP_A_125	0AG_C_369	18632
	HIS_A_145	2AM_C_371	15139				ASP_A_125	0AG_C_369	15203				TYR_A_128	0AG_C_369	18352				ILE_A_136	2AM_C_371	17548
	HIS_A_145	0AG_C_369	12885				ASP_A_125	0AG_C_369	15203				ASP_A_135	2AM_C_371	16345				CYS_A_137	AM1_C_372	18497
	LYS_A_111	0AG_C_369	15214				ASP_A_135	2AM_C_371	14037				HIS_A_145	2AM_C_371	15375				ASP_A_125	0AG_C_369	18632
	ASP_A_125	0AG_C_369	15214				ASP_A_125	0AG_C_369	15203				SER_A_44	ANN_C_376	18090				ILE_A_136	2AM_C_371	17548
	ASP_A_135	2AM_C_371	15904				ASP_A_125	0AG_C_369	15203				SER_A_126	0AG_C_369	21461				ASP_A_125	0AG_C_369	16787
	ASP_A_135	2AM_C_371	19533				ASP_A_125	0AG_C_369	15203				SER_A_126	0AG_C_369	21461				ASN_A_154	0AG_C_369	17398
	HIS_A_145	2AM_C_371	19533				ASP_A_125	0AG_C_369	18940				ASP_A_135	2AM_C_371	16345				ASP_A_125	0AG_C_369	18477
	LYS_A_111	0AG_C_369	12579				ASP_A_135	2AM_C_371	20183				HIS_A_145	2AM_C_371	15375				SER_A_126	0AG_C_369	18477
	ASP_A_135	2AM_C_371	19533				ASP_A_135	2AM_C_371	20183				ILE_A_136	2AM_C_371	16345				ILE_A_136	2AM_C_371	17548
	TRP_B_319	3AM_C_370	14648				TYR_A_109	0AG_C_369	15051				TYR_A_109	3AM_C_370	20397				ASP_A_125	0AG_C_369	18632
	ALA_A_72	ANN_C_376	15160				TYR_A_109	0AG_C_369	15051				LYS_A_43	ANN_C_376	22055				ASP_A_125	0AG_C_369	18477
	ASP_A_135	2AM_C_371	19533				TYR_A_109	0AG_C_369	15051				TYR_A_109	0AG_C_369	20397				GLY_A_152	0AG_C_369	20064
	ASP_A_135	2AM_C_371	19533				HIS_A_145	0AG_C_369	19480				ILE_A_136	2AM_C_371	16345				CYS_A_137	AM1_C_372	18756
	ASP_A_135	2AM_C_371	15904				TRP_B_319	2AM_C_371	15116				SER_A_44	ANN_C_376	13779				TRP_B_319	GNA_C_374	18293
	THR_A_141	AM1_C_372	15287				ASP_A_135	2AM_C_371	19129				TYR_A_109	0AG_C_369	20397				ASN_A_154	0AG_C_369	13545
	THR_A_141	AM1_C_372	15287				ASP_A_135	2AM_C_371	19129				ASP_A_125	0AG_C_369	21461				ASP_A_135	2AM_C_371	14743
	CYS_A_137	AM1_C_372	20529				ASP_A_135	2AM_C_371	20898				SER_A_126	0AG_C_369	21461				ASP_A_135	2AM_C_371	14743
	LYS_A_111	0AG_C_369	12579				ASP_A_135	2AM_C_371	20898				HIS_A_145	2AM_C_371	14247				CYS_A_137	AM1_C_372	12728
	LYS_A_111	0AG_C_369	12579				TRP_B_319	GNA_C_374	15116				HIS_A_145	2AM_C_371	15375				ASP_A_125	0AG_C_369	14068
	LYS_A_111	0AG_C_369	16291				ASP_A_135	2AM_C_371	19129				LYS_A_43	GNP_C_375	22055				ASN_A_149	0AG_C_369	14068
	LYS_A_111	0AG_C_369	16291				ASP_A_135	2AM_C_371	19129				TYR_A_109	0AG_C_369	20397				ASP_A_125	0AG_C_369	14625
	ASN_A_154	0AG_C_369	19965				ASP_A_135	2AM_C_371	20898				TYR_A_128	0AG_C_369	21461				ASP_A_125	0AG_C_369	14625
	TYR_A_128	0AG_C_369	20445				ASP_A_135	2AM_C_371	20898				HIS_A_145	2AM_C_371	15267				LYS_A_111	0AG_C_369	15048
	ASP_A_135	2AM_C_371	15904				TYR_A_109	3AM_C_370	13745				TYR_A_128	0AG_C_369	21461				TRP_B_319	GNA_C_374	22093
	ASP_A_135	2AM_C_371	15904				ASN_A_154	0AG_C_369	20308				ILE_A_136	2AM_C_371	16345				ASN_A_149	0AG_C_369	14068
	ILE_A_136	2AM_C_371	20393				ASP_A_135	2AM_C_371	22407				CYS_A_137	2AM_C_371	18304				LYS_A_111	0AG_C_369	15626
	THR_A_141	AM1_C_372	16959				TRP_B_319	2AM_C_371	16228				TYR_A_109	3AM_C_370	20397				ASP_A_125	0AG_C_369	14068
	LYS_A_111	0AG_C_369	21214				TYR_A_109	0AG_C_369	20634				SER_A_44	ANN_C_376	15713				ASP_A_135	2AM_C_371	14743
	ASP_A_135	2AM_C_371	15904				ASP_A_125	3AM_C_370	20308				SER_A_44	ANN_C_376	15713				ASN_A_149	0AG_C_369	14068
	ILE_A_136	2AM_C_371	20393				TYR_A_109	0AG_C_369	20634				SER_A_44	ANN_C_376	20466				ASN_A_149	0AG_C_369	14068
	THR_A_141	AM1_C_372	16959				HIS_A_145	0AG_C_369	18300				SER_A_44	ANN_C_376	20466				ASP_A_125	0AG_C_369	15367
	THR_A_141	AM1_C_372	17467				ASP_A_135	2AM_C_371	22407				TYR_A_109	0AG_C_369	20397				ASP_A_125	0AG_C_369	15367
	ASP_A_125	0AG_C_369	17486				ASP_A_135	2AM_C_371	22407				ILE_A_136	2AM_C_371	16345				HIS_A_145	2AM_C_371	14743
	CYS_A_137	AM1_C_372	18806				ASP_A_135	2AM_C_371	17772				LYS_A_143	2AM_C_371	18304				CYS_A_137	AM1_C_372	17901
	LYS_A_111	0AG_C_369	14648				ASP_A_135	2AM_C_371	17772				TYR_A_109	3AM_C_370	20397				ASN_A_149	0AG_C_369	14068
	TYR_A_128	0AG_C_369	15214				TYR_A_109	0AG_C_369	20634				TRP_B_319	3AM_C_370	20397				ASN_A_149	0AG_C_369	14068
	LYS_A_111	0AG_C_369	19052				ASP_A_135	2AM_C_371	22407				TRP_B_319	3AM_C_370	13999				LYS_A_111	0AG_C_369	14206
	LYS_A_111	0AG_C_369	19052				ASP_A_125	0AG_C_369	21901				SER_A_126	0AG_C_369	19955				LYS_A_111	0AG_C_369	14206
	LYS_A_111	0AG_C_369	14648				TRP_B_319	2AM_C_371	12940				TYR_A_109	0AG_C_369	20397				LYS_A_111	0AG_C_369	15626
	ILE_A_136	2AM_C_371	20393				HIS_A_145	0AG_C_369	13584				TYR_A_128	0AG_C_369	21461				LYS_A_111	0AG_C_369	15626
	ASP_A_135	2AM_C_371	15904				TRP_B_319	GNA_C_374	19059				TYR_A_109	3AM_C_370	20397				LYS_A_111	0AG_C_369	18632
	HIS_A_145	2AM_C_371	15372				TYR_A_109	0AG_C_369	20634				TYR_A_109	3AM_C_370	20397				LYS_A_111	0AG_C_369	18632
	LYS_A_111	0AG_C_369	15214				TRP_B_319	2AM_C_371	16855				TRP_B_319	3AM_C_370	18098				TYR_A_128	0AG_C_369	14068
	LYS_A_111	0AG_C_369	15214				TYR_A_109	3AM_C_370	15990				CYS_A_137	AM1_C_372	18689				ILE_A_136	2AM_C_371	17548
	TYR_A_109	0AG_C_369	16041				ASN_A_154	0AG_C_369	13317				HIS_A_145	0AG_C_369	20612				LYS_A_111	0AG_C_369	18632
	CYS_A_137	AM1_C_372	20795				TYR_A_109	0AG_C_369	20634				TRP_B_319	3AM_C_370	20880				ASP_A_125	0AG_C_369	18632
	PHE_A_74	ANN_C_376	15161				TRP_B_319	2AM_C_371	13820				HIS_A_145	0AG_C_369	16345				LYS_A_111	0AG_C_369	21890
	ASP_A_125	0AM_C_379	13592				TYR_A_109	3AM_C_370	15990				HIS_A_145	0AG_C_369	16345				LYS_A_111	0AG_C_369	21890
	HIS_A_145	2AM_C_371	15372				TRP_B_319	GNA_C_374	13820				HIS_A_145	0AG_C_369	17572				ASP_A_125	0AG_C_369	14068
	TRP_B_319	3AM_C_370	12579				TYR_A_109	0AG_C_369	20634				HIS_A_145	0AG_C_369	17572				CYS_A_137	AM1_C_372	22457
	ILE_A_136	2AM_C_371	20393				ASP_A_135	2AM_C_371	18801				LYS_A_143	2AM_C_371	12648				TRP_B_319	GNA_C_374	21702
	TYR_A_128	0AG_C_369	18555				ASP_A_135	2AM_C_371	18801				ASP_A_135	2AM_C_371	14803				ASP_A_125	0AG_C_369	14068
	ASP_A_135	2AM_C_371	15904				TYR_A_109	0AG_C_369	20634				ASP_A_135	2AM_C_371	14803				GLY_A_152	0AG_C_369	14068
	HIS_A_145	2AM_C_371	17296				ASP_A_125	0AG_C_369	21901				TRP_B_319	3AM_C_370	12836				ASP_A_125	0AG_C_369	14068
	HIS_A_145	2AM_C_371	17296				HIS_A_145	0AG_C_369	13913				CYS_A_137	AM1_C_372	13253				TYR_A_128	0AG_C_369	14068
	ASP_A_125	0AG_C_369	19639				TRP_B_319	2AM_C_371	18099				SER_A_44	ANN_C_376	14744				ASP_A_125	3AM_C_370	20609
	ASP_A_125	0AM_C_379	19639				ASP_A_125	3AM_C_370	21901				SER_A_44	ANN_C_376	14744				CYS_A_137	AM1_C_372	13637
	ASP_A_125	0AM_C_379	19639				ASP_A_125	3AM_C_370	21901				SER_A_44	ANN_C_376	15653				ASN_A_149	0AG_C_369	14068
	ASP_A_125	0AM_C_379	20462				TYR_A_109	0AG_C_369	20634				ASN_A_149	0AG_C_369	14958				ASN_A_154	0AG_C_369	14068
	ILE_A_136	2AM_C_371	20393				TRP_B_319	2AM_C_371	22190				SER_A_44	ANN_C_376	12754				TYR_A_128	0AG_C_369	14068
	THR_A_141	AM1_C_372	12583				TRP_B_319	GNA_C_374	22190				SER_A_44	ANN_C_376	14744				ASN_A_149	0AG_C_369	14068
	ASP_A_125	0AM_C_379	16666				HIS_A_145	0AG_C_369	22369				HIS_A_145	0AG_C_369	16270				ASP_A_135	2AM_C_371	14743
	THR_A_141	AM1_C_372	12583				ASP_A_135	0AG_C_369	22369				ASP_A_135	2AM_C_371	14803				LYS_A_143	2AM_C_371	14743
	TYR_A_128	0AG_C_369	18555				ASP_A_71	ANN_C_376	19179				ASP_A_135	2AM_C_371	14803				CYS_A_137	AM1_C_372	22114
	ILE_A_136	2AM_C_371	20393				ASP_A_125	0AG_C_369	20739				ASP_A_135	2AM_C_371	14803				ASN_A_149	0AG_C_369	14068
	TYR_A_128	0AG_C_369	18555				ASP_A_125	0AG_C_369	20739				ASP_A_135	2AM_C_371	14803				ASN_A_149	0AG_C_369	14068
	TRP_B_319	3AM_C_370	20466				HIS_A_145	0AG_C_369	13253				TRP_B_319	0AG_C_369	12657				TYR_A_109	0AG_C_369	17459
	ASP_A_135	2AM_C_371	15904				ASP_A_135	2AM_C_371	17772				TRP_B_319	0AG_C_369	12657				CYS_A_137	AM1_C_372	22457
	ASP_A_135	2AM_C_371	15904				ASP_A_135	2AM_C_371	17772				TYR_A_109	0AG_C_369	15663				THR_A_141	AM1_C_372	22457
	ILE_A_136	2AM_C_371	20393				TRP_B_319	2AM_C_371	20218				TYR_A_109	0AG_C_369	15663				ASN_A_149	0AG_C_369	14068
	ASP_A_45	ANN_C_376	15161				ASP_A_125	3AM_C_370	12786				TYR_A_128	0AG_C_369	13026				ASN_A_149	0AG_C_369	14068
	HIS_A_145	3AM_C_370	21326				ASP_A_125	3AM_C_370	16453				LYS_A_143	2AM_C_371	14803				ASN_A_154	0AG_C_369	15472
	THR_A_141	AM1_C_372	21783				ARG_A_73	ANN_C_376	19179				TYR_A_109	3AM_C_370	15663				HIS_A_145	2AM_C_371	14743
	TRP_B_319	GNP_C_375	13309				TRP_B_319	GNA_C_374	20218				SER_A_44	ANN_C_376	13957				CYS_A_137	AM1_C_372	17925
	LYS_A_111	0AG_C_369	20466				ASP_A_125	0AG_C_369	14013				SER_A_44	ANN_C_376	13957				LYS_A_111	0AG_C_369	17459
	ASP_A_135	2AM_C_371	15904				HIS_A_145	0AG_C_369	21191				TYR_A_128	0AG_C_369	13026				TYR_A_128	0AG_C_369	14068
	ASP_A_135	2AM_C_371	15904				TRP_B_319	2AM_C_371	20218				HIS_A_145	0AG_C_369	21123				ASP_A_125	0AG_C_369	18397
	GLY_A_106	2AM_C_371	20393				TYR_A_109	3AM_C_370	20634				ASP_A_125	3AM_C_370	19803				ASN_A_149	0AG_C_369	14068
	THR_A_141	AM1_C_372	13037				TYR_A_109	3AM_C_370	20634				TYR_A_128	0AG_C_369	13026				ASN_A_149	0AG_C_369	14068
	CYS_A_137	AM1_C_372	22104				ARG_A_73	ANN_C_376	16520				TYR_A_128	0AG_C_369	21385				HIS_A_145	2AM_C_371	14497
	TRP_B_319	GNP_C_375	13309				TRP_B_319	GNA_C_374	20218				HIS_A_145	0AG_C_369	13059				ALA_A_72	ANN_C_376	21928
	HIS_A_145	2AM_C_371	15904				ASN_A_154	0AG_C_369	16832				HIS_A_145	0AG_C_369	13059				ASN_A_154	0AG_C_369	14068
	HIS_A_145	2AM_C_371	15904				TYR_A_109	0AG_C_369	20634				HIS_A_145	0AG_C_369	14301				ASN_A_154	0AG_C_369	14068
	ILE_A_136	2AM_C_371	20393				SER_A_44	ANN_C_376	15206				ASP_A_135	0AG_C_369	14301				ASP_A_125	0AG_C_369	17459
	LYS_A_111	0AG_C_369	20466				SER_A_44	ANN_C_376	15206				TYR_A_128	0AG_C_369	21385				ASN_A_154	0AG_C_369	18719
	LYS_A_111	0AG_C_369	20466				ASP_A_45	ANN_C_376	18267				TYR_A_109	3AM_C_370	17466				CYS_A_137	AM1_C_372	17925
	TYR_A_128	0AG_C_369	21860				SER_A_44	ANN_C_376	19619				TRP_B_319	3AM_C_370	17466				ASN_A_154	0AG_C_369	13963
	ILE_A_136	2AM_C_371	20393				TRP_B_319	2AM_C_371	21670				ASP_A_125	3AM_C_370	19086				ASN_A_154	0AG_C_369	14068
	ASN_A_154	0AG_C_369	13645				TYR_A_109	0AG_C_369	15151				TRP_B_319	3AM_C_370	19581				ASN_A_149	0AG_C_369	14068
	ILE_A_136	2AM_C_371	20393				TYR_A_128	0AG_C_369	21597				HIS_A_145	0AG_C_369	18960				ASN_A_154	0AG_C_369	15443
	TYR_A_109	0AG_C_369	20466				ASN_A_154	0AG_C_369	21597				LYS_A_143	2AM_C_371	14301				ASN_A_154	0AG_C_369	15443
	GLY_A_106	2AM_C_371	20393				ASP_A_135	2AM_C_371	16478				HIS_A_145	0AG_C_369	18960				ASP_A_125	0AG_C_369	21890
	TYR_A_109	3AM_C_370	20466				ASP_A_135	2AM_C_371	16478				LYS_A_143	2AM_C_371	18960				ASP_A_125	0AG_C_369	21890
	TYR_A_109	3AM_C_370	20466				ASP_A_125	3AM_C_370	12697				LYS_A_143	2AM_C_371	18960				LYS_A_111	0AG_C_369	21890
	ASP_A_125	0AG_C_369	13968				ASP_A_45	ANN_C_376	14001				ASP_A_135	2AM_C_371	14301				GLY_A_152	0AG_C_369	14068
	THR_A_141	AM1_C_372	13037				SER_A_44	ANN_C_376	14001				LYS_A_143	2AM_C_371	14301				ASP_A_135	2AM_C_371	13081
	ILE_A_136	2AM_C_371	20393				SER_A_44	ANN_C_376	19329				LYS_A_143	2AM_C_371	14301				ASP_A_125	3AM_C_370	22106
	ASN_A_149	0AG_C_369	13968				SER_A_44	ANN_C_376	19329				LYS_A_143	2AM_C_371	20912				ASN_A_154	0AG_C_369	14068
	ILE_A_136	2AM_C_371	20393				TYR_A_109	0AG_C_369	15151				HIS_A_145	0AG_C_369	14301				ASN_A_154	0AG_C_369	15641
	CYS_A_137	AM1_C_372	13358				HIS_A_145	0AG_C_369	13391				TRP_B_319	3AM_C_370	18527				ASN_A_154	0AG_C_369	14068
	ILE_A_136	2AM_C_371	20393				ASP_A_45	ANN_C_376	16985				ASP_A_135	2AM_C_371	21488				ASN_A_149	0AG_C_369	14068
	CYS_A_137	AM1_C_372	20251				TYR_A_109	0AG_C_369	14768				ASP_A_125	3AM_C_370	13040				ASN_A_154	0AG_C_369	14068
	TRP_B_319	GNP_C_375	13309				TYR_A_109	0AG_C_369	14768				LYS_A_143	0AG_C_369	21488				ASN_A_149	0AG_C_369	14068
	ASP_A_135	2AM_C_371	20393				HIS_A_145	0AG_C_369	19828				LYS_A_143	2AM_C_371	21488				ASN_A_154	0AG_C_369	20961
	CYS_A_137	AM1_C_372	20251				TYR_A_109	0AG_C_369	22533				LYS_A_143	2AM_C_371	21488				LYS_A_143	2AM_C_371	21577
	CYS_A_137	AM1_C_372	20494				TYR_A_109	0AG_C_369	14768				SER_A_44	ANN_C_376	14153				LYS_A_143	2AM_C_371	21577
	TRP_B_319	GNP_C_375	13858				TRP_B_319	2AM_C_371	14821				TYR_A_128	0AG_C_369	20046				LYS_A_143	AM1_C_372	21577
	LYS_A_111	0AG_C_369	19380				ASP_A_135	2AM_C_371	13391				ASP_A_135	0AG_C_369	21488				ASN_A_154	0AG_C_369	14068
	LYS_A_111	0AG_C_369	19380				ASP_A_135	2AM_C_371	13391				ASP_A_135	0AG_C_369	21488				ASN_A_149	0AG_C_369	14068
	GLY_A_106	2AM_C_371	20393				TYR_A_109	3AM_C_370	14768				TRP_B_319	3AM_C_370	15663				LYS_A_111	0AG_C_369	22114
	HIS_A_145	3AM_C_370	20466				ASP_A_135	2AM_C_371	18577				SER_A_44	ANN_C_376	15434				GLY_A_124	0AG_C_369	22114
	ASP_A_135	2AM_C_371	14319				ASP_A_135	2AM_C_371	16769				HIS_A_145	0AG_C_369	19455				GLY_A_152	0AG_C_369	19608
	ASP_A_135	2AM_C_371	20393				GLY_A_106	2AM_C_371	15151				HIS_A_145	0AG_C_369	19455				LYS_A_143	2AM_C_371	17600
	ASP_A_135	2AM_C_371	20393				SER_A_44	ANN_C_376	16441				LYS_A_143	2AM_C_371	21488				LYS_A_143	2AM_C_371	17600
	LYS_A_43	ANN_C_376	13045				SER_A_44	ANN_C_376	16441				ASP_A_135	2AM_C_371	21488				LYS_A_111	0AG_C_369	22114
	LYS_A_43	GNP_C_375	13045				PHE_A_74	GNP_C_375	22194				ARG_A_73	ANN_C_376	20330				LYS_A_111	0AG_C_369	22114
	ASP_A_125	0AG_C_369	13413				ASP_A_125	0AG_C_369	21464				TRP_B_319	0AG_C_369	12657				ASN_A_154	0AG_C_369	15105
	TRP_B_319	2AM_C_371	20393				ASP_A_125	0AG_C_369	21464				ARG_A_73	ANN_C_376	21793				HIS_A_145	2AM_C_371	17600
	THR_A_141	AM1_C_372	14251				HIS_A_145	0AG_C_369	15777				LYS_A_143	0AG_C_369	21488				ASP_A_135	2AM_C_371	17600
	LYS_A_43	GNP_C_375	20825				TYR_A_128	0AG_C_369	19166				LYS_A_143	0AG_C_369	15175				CYS_A_137	AM1_C_372	12597
	TRP_B_319	2AM_C_371	20393				ASN_A_154	0AG_C_369	19166				TYR_A_128	0AG_C_369	15451				ASN_A_154	0AG_C_369	16592
	TRP_B_319	2AM_C_371	21233				ASP_A_45	ANN_C_376	18733				LYS_A_143	2AM_C_371	18539				GLY_A_152	0AG_C_369	16592
	LYS_A_43	GNP_C_375	12803				ASP_A_125	0AG_C_369	21464				LYS_A_143	2AM_C_371	18539				ASP_A_125	0AG_C_369	18210
	ASP_A_135	2AM_C_371	20393				HIS_A_145	0AG_C_369	16769				ASP_A_45	ANN_C_376	14153				ASP_A_125	0AG_C_369	22114
	TRP_B_319	2AM_C_371	20393				ASP_A_135	2AM_C_371	22444				ASP_A_45	ANN_C_376	15757				LYS_A_143	2AM_C_371	17600
	TRP_B_319	2AM_C_371	13709				PHE_A_74	GNP_C_375	22194				ASP_A_135	2AM_C_371	15175				LYS_A_143	2AM_C_371	17600
	HIS_A_145	2AM_C_371	20466				TYR_A_109	0AG_C_369	15151				SER_A_44	ANN_C_376	14153				ASN_A_149	0AG_C_369	16592
	ASN_A_154	0AG_C_369	15407				ASN_A_154	0AG_C_369	12997				ASP_A_135	2AM_C_371	15175				TYR_A_128	0AG_C_369	22114
	TYR_A_128	0AG_C_369	19724				ASP_A_135	2AM_C_371	22434				CYS_A_137	AM1_C_372	14570				LYS_A_143	2AM_C_371	17600
	ASP_A_135	2AM_C_371	20466				ASP_A_135	2AM_C_371	15522				CYS_A_137	AM1_C_372	18907				CYS_A_137	AM1_C_372	12555
	ASP_A_135	2AM_C_371	20393				ASP_A_125	3AM_C_370	19945				SER_A_44	ANN_C_376	18734				LYS_A_143	2AM_C_371	17600
	ILE_A_136	2AM_C_371	20393				TRP_B_319	AM1_C_372	15784				SER_A_44	ANN_C_376	18734				LYS_A_143	2AM_C_371	17600
	TYR_A_128	0AG_C_369	19462				ASP_A_45	ANN_C_376	18812				TYR_A_128	0AG_C_369	14130				LYS_A_143	AM1_C_372	15965
	ASP_A_135	2AM_C_371	17407				SER_A_44	ANN_C_376	19008				SER_A_44	ANN_C_376	12688				LYS_A_143	AM1_C_372	15965
	HIS_A_145	2AM_C_371	17407				SER_A_44	ANN_C_376	19008				ARG_A_73	ANN_C_376	13806				ASN_A_149	0AG_C_369	16592
	TRP_B_319	2AM_C_371	20393				ASP_A_45	ANN_C_376	18848				TYR_A_128	0AG_C_369	14130				ILE_A_136	2AM_C_371	15562
	LYS_A_111	0AG_C_369	15778				LYS_A_43	GNP_C_375	22283				LYS_A_143	2AM_C_371	21488				LYS_A_143	2AM_C_371	17600
	LYS_A_111	0AG_C_369	15778				ASP_A_125	0AG_C_369	21464				ARG_A_73	ANN_C_376	13806				LYS_A_143	2AM_C_371	17600
	ASP_A_135	2AM_C_371	17407				ASP_A_125	0AG_C_369	21464				SER_A_44	ANN_C_376	16413				HIS_A_145	2AM_C_371	16898
	HIS_A_145	2AM_C_371	17407				GLY_A_106	2AM_C_371	15522				ARG_A_73	ANN_C_376	18434				VAL_B_321	ANN_C_376	21378
	ASP_A_135	2AM_C_371	20393				ASP_A_125	3AM_C_370	21464				ASP_A_45	ANN_C_376	18434				ASN_A_149	0AG_C_369	16592
	TRP_B_319	2AM_C_371	20393				ASP_A_125	3AM_C_370	21464				ARG_A_73	ANN_C_376	13806				ASN_A_154	0AG_C_369	16592
	ASP_A_125	0AG_C_369	21597				ASP_A_45	ANN_C_376	14357				TRP_B_319	0AG_C_369	17592				ASP_A_125	0AG_C_369	19608
	ASP_A_135	2AM_C_371	20393				SER_A_44	ANN_C_376	19224				CYS_A_137	AM1_C_372	19948				LYS_A_143	2AM_C_371	17600
	ILE_A_136	2AM_C_371	20393				LYS_A_43	GNA_C_374	20050				SER_A_44	ANN_C_376	17626				ASP_A_135	2AM_C_371	17600
	TYR_A_128	0AG_C_369	14331				SER_A_44	GNP_C_375	14244				ARG_A_73	ANN_C_376	20043				LYS_A_143	AM1_C_372	13303
	TRP_B_319	2AM_C_371	18921				SER_A_44	GNP_C_375	14244				HIS_A_145	0AG_C_369	20329				LYS_A_143	AM1_C_372	13303
	ASP_A_135	2AM_C_371	20393				LYS_A_43	GNP_C_375	14766				ASP_A_125	3AM_C_370	17592				ASN_A_149	0AG_C_369	16592
	ILE_A_136	2AM_C_371	20393				TYR_A_128	0AG_C_369	12997				PHE_A_74	GNP_C_375	16185				LYS_A_111	0AG_C_369	18704
	TYR_A_128	0AG_C_369	18403				SER_A_126	0AG_C_369	12997				ASP_A_125	0AG_C_369	17592				ASP_A_125	0AG_C_369	21562
	TRP_B_319	2AM_C_371	17539				TYR_A_128	0AG_C_369	16470				TYR_A_128	0AG_C_369	21825				SER_A_126	0AG_C_369	21562
	ILE_A_136	2AM_C_371	20393				GLY_A_106	2AM_C_371	15522				TYR_A_109	0AG_C_369	16151				ASP_A_125	0AG_C_369	13432
	TRP_B_319	GNA_C_374	18921				ASP_A_135	2AM_C_371	13751				HIS_A_123	0AM_C_379	19832				ASP_A_125	0AG_C_369	13432
	LYS_A_111	0AG_C_369	17874				ASP_A_125	3AM_C_370	21464				HIS_A_123	0AM_C_379	13451				ASN_A_154	0AG_C_369	13867
	LYS_A_111	0AG_C_369	17874				SER_A_44	ANN_C_376	17986				ASP_A_125	3AM_C_370	16148				ASN_A_154	0AG_C_369	16592
	ASP_A_135	2AM_C_371	20393				ASP_A_125	0AG_C_369	21464				HIS_A_123	0AM_C_379	19832				ASN_A_154	0AG_C_369	16592
	ASN_A_154	0AG_C_369	19462				ASP_A_125	0AG_C_369	12697				ASP_A_125	3AM_C_370	16148				ASP_A_125	0AG_C_369	17284
	ILE_A_136	2AM_C_371	20393				ASP_A_125	0AG_C_369	21464				LYS_A_43	GNP_C_375	14926				ASP_A_125	0AG_C_369	21562
	GLY_A_124	0AG_C_369	15738				TRP_B_319	2AM_C_371	15151				LYS_A_43	GNP_C_375	15830				ASP_A_125	0AG_C_369	21562
	ILE_A_136	2AM_C_371	20393				LYS_A_43	GNA_C_374	12657				LYS_A_43	GNP_C_375	15830				ASP_A_135	2AM_C_371	17600
	LYS_A_111	0AG_C_369	12969				LYS_A_43	GNA_C_374	12657				TYR_A_109	0AG_C_369	16151				ASP_A_125	3AM_C_370	17284
	LYS_A_111	0AG_C_369	12969				ASP_A_125	3AM_C_370	19442				LYS_A_43	GNA_C_374	14926				ASP_A_125	0AG_C_369	13432
	TYR_A_128	0AG_C_369	16261				TYR_A_109	0AG_C_369	20131				LYS_A_43	GNA_C_374	14926				ASP_A_125	0AG_C_369	21562
	ASP_A_135	2AM_C_371	16723				ASP_A_125	0AG_C_369	21464				TYR_A_109	0AG_C_369	16151				ASP_A_125	0AG_C_369	21562
	GLY_A_106	2AM_C_371	20393				HIS_A_145	0AG_C_369	15180				ASP_A_125	3AM_C_370	15126				HIS_A_145	2AM_C_371	16898
	TRP_B_319	2AM_C_371	15962				LYS_A_43	GNP_C_375	15361				TYR_A_109	0AG_C_369	13673				HIS_A_145	2AM_C_371	18694
	LYS_A_111	0AG_C_369	19463				LYS_A_43	GNP_C_375	16311				TYR_A_109	0AG_C_369	16151				ASN_A_149	0AG_C_369	16592
	LYS_A_111	0AG_C_369	19463				ASN_A_154	0AG_C_369	16612				ASP_A_125	0AM_C_379	20925				ASP_A_125	0AG_C_369	18704
	ASP_A_125	0AG_C_369	22379				ASP_A_125	0AG_C_369	21464				LYS_A_43	GNP_C_375	21865				ASP_A_125	0AG_C_369	18704
	ASP_A_125	0AG_C_369	12969				SER_A_44	ANN_C_376	17548				ASN_A_154	0AG_C_369	19534				ASN_A_149	0AG_C_369	21562
	ASP_A_125	0AG_C_369	18134				ASP_A_125	3AM_C_370	21464				LYS_A_111	0AG_C_369	19204				ASN_A_149	0AG_C_369	21562
	GLY_A_124	0AM_C_379	18297				ASP_A_125	3AM_C_370	21464				SER_A_44	ANN_C_376	15709				ASN_A_149	0AG_C_369	16592
	LYS_A_43	0AM_C_379	20993				TYR_A_128	0AG_C_369	15876				LYS_A_43	GNP_C_375	12773				ASP_A_125	0AG_C_369	21562
	ASP_A_135	2AM_C_371	16723				ASN_A_154	0AG_C_369	15876				TYR_A_109	0AG_C_369	13673				ASP_A_125	0AG_C_369	21562
	ASP_A_135	2AM_C_371	16723				SER_A_44	ANN_C_376	22319				SER_A_126	0AG_C_369	19534				LYS_A_143	2AM_C_371	18262
	TRP_B_319	2AM_C_371	15962				SER_A_44	ANN_C_376	22319				TYR_A_128	0AG_C_369	19534				LYS_A_143	AM1_C_372	18694
	ASP_A_135	2AM_C_371	18047				ASN_A_154	0AG_C_369	15082				TYR_A_109	0AG_C_369	13673				ASP_A_125	0AG_C_369	18704
	CYS_A_137	AM1_C_372	17539				TYR_A_128	0AG_C_369	15082				TYR_A_109	0AG_C_369	13673				LYS_A_111	0AG_C_369	18704
	ASP_A_125	0AG_C_369	15366				ASP_A_125	0AG_C_369	21464				ASN_A_154	0AG_C_369	16273				ASN_A_154	0AG_C_369	16592
	ASN_A_154	0AG_C_369	16534				ASP_A_125	0AG_C_369	21464				ASN_A_154	0AG_C_369	17814				LYS_A_143	2AM_C_371	15261
	ASN_A_154	0AG_C_369	16534				SER_A_44	ANN_C_376	19397				TYR_A_109	0AG_C_369	19474				ASN_A_149	0AG_C_369	16592
	LYS_A_43	0AM_C_379	20993				ASP_A_45	ANN_C_376	16512				ASP_A_45	ANN_C_376	14345				SER_A_126	0AG_C_369	16592
	GLY_A_124	0AM_C_379	18297				ASP_A_135	2AM_C_371	20570				ARG_A_73	ANN_C_376	16246				ASP_A_125	0AG_C_369	18704
	ASP_A_135	2AM_C_371	16723				SER_A_44	ANN_C_376	17476				SER_A_44	ANN_C_376	16435				ASP_A_135	2AM_C_371	16192
	ASP_A_135	2AM_C_371	16723				PHE_A_74	GNP_C_375	22194				SER_A_126	0AG_C_369	16273				HIS_A_145	2AM_C_371	16192
	TRP_B_319	2AM_C_371	15962				LYS_A_43	GNP_C_375	20393				HIS_A_145	0AG_C_369	17747				ASN_A_149	0AG_C_369	16592
	TRP_B_319	GNA_C_374	15962				ASP_A_125	0AG_C_369	19835				ARG_A_73	ANN_C_376	19249				ASN_A_149	0AG_C_369	16592
	LYS_A_43	0AM_C_379	13709				GLY_A_106	2AM_C_371	13959				ASN_A_154	0AG_C_369	16584				LYS_A_143	2AM_C_371	15374
	GLY_A_124	0AM_C_379	21497				ASP_A_135	2AM_C_371	17828				TYR_A_128	0AG_C_369	16584				LYS_A_143	2AM_C_371	18694
	ASP_A_135	2AM_C_371	16723				TRP_B_319	2AM_C_371	18773				HIS_A_145	0AG_C_369	22188				ASN_A_149	0AG_C_369	16592
	GLY_A_106	2AM_C_371	20393				ASP_A_125	3AM_C_370	21464				HIS_A_145	0AG_C_369	20212				ASP_A_135	2AM_C_371	13291
	LYS_A_43	0AM_C_379	14608				ASP_A_125	3AM_C_370	21464				ASP_A_45	ANN_C_376	21313				LYS_A_143	2AM_C_371	13291
	ASP_A_71	ANN_C_376	18762				ASN_A_154	0AG_C_369	15852				TYR_A_109	0AG_C_369	19474				ASN_A_154	0AG_C_369	16592
	GLY_A_124	0AM_C_379	12878				SER_A_44	ANN_C_376	15631				TYR_A_128	0AG_C_369	16584				LYS_A_143	2AM_C_371	13291
	HIS_A_145	2AM_C_371	16723				PHE_A_74	GNP_C_375	22194				LYS_A_43	GNP_C_375	15319				ASP_A_135	2AM_C_371	13291
	GLY_A_124	0AM_C_379	12878				ASP_A_45	ANN_C_376	21915				ASN_A_154	0AG_C_369	21202				ASN_A_149	0AG_C_369	16592
	ASP_A_135	2AM_C_371	16723				ARG_A_73	ANN_C_376	21915				TYR_A_109	0AG_C_369	19474				ASN_A_149	0AG_C_369	16592
	HIS_A_145	2AM_C_371	14319				ASP_A_125	0AG_C_369	21464				HIS_A_145	0AG_C_369	16478				ASN_A_154	0AG_C_369	19695
	TRP_B_319	2AM_C_371	15089				LYS_A_43	GNA_C_374	17228				ASP_A_135	0AG_C_369	16478				LYS_A_143	2AM_C_371	13291
	TRP_B_319	GNA_C_374	15089				LYS_A_43	GNA_C_374	17228				TYR_A_109	0AG_C_369	19474				ASN_A_149	0AG_C_369	16592
	ILE_A_136	2AM_C_371	20393				TYR_A_109	0AG_C_369	14213				TYR_A_109	0AG_C_369	22101				ASN_A_149	0AG_C_369	16592
	ASN_A_154	0AG_C_369	18457				ASP_A_135	2AM_C_371	17161				ASP_A_135	0AG_C_369	19204				GLY_A_152	0AG_C_369	15965
	ASN_A_154	0AG_C_369	18457				ASP_A_135	2AM_C_371	17161				ASP_A_45	ANN_C_376	19820				ASP_A_125	3AM_C_370	13432
	ASP_A_125	0AG_C_369	20525				TRP_B_319	AM1_C_372	22088				HIS_A_145	0AG_C_369	18601				ASN_A_154	0AG_C_369	16592
	ASP_A_125	0AM_C_379	20525				SER_A_44	ANN_C_376	13827				ASP_A_135	2AM_C_371	19204				ASP_A_125	0AG_C_369	16050
	ASP_A_135	2AM_C_371	16723				SER_A_44	ANN_C_376	14079				ILE_A_136	2AM_C_371	19204				TRP_B_319	GNP_C_375	18667
	ILE_A_136	2AM_C_371	20393				LYS_A_43	GNP_C_375	13478				SER_A_44	ANN_C_376	16216				ASP_A_125	0AG_C_369	16592
	CYS_A_137	AM1_C_372	15636				ASP_A_45	ANN_C_376	21831				HIS_A_145	0AG_C_369	19204				ASN_A_154	0AG_C_369	16592
	ASN_A_154	0AG_C_369	19899				ASP_A_45	ANN_C_376	21831				ASP_A_135	0AG_C_369	19204				ASP_A_125	0AG_C_369	16050
	GLY_A_124	0AM_C_379	16587				LYS_A_43	GNA_C_374	16815				HIS_A_145	0AG_C_369	19204				HIS_A_145	2AM_C_371	22193
	ASP_A_135	2AM_C_371	15211				PHE_A_74	GNP_C_375	22194				LYS_A_43	GNP_C_375	13478				ASP_A_125	0AG_C_369	16416
	ASP_A_135	2AM_C_371	15211				ASN_A_154	0AG_C_369	14221				HIS_A_145	0AG_C_369	18148				GLY_A_152	0AG_C_369	16592
	ASP_A_135	2AM_C_371	16723				GLY_A_106	2AM_C_371	17161				HIS_A_145	0AG_C_369	18312				ASN_A_154	0AG_C_369	14664
	ILE_A_136	2AM_C_371	20393				GLY_A_106	2AM_C_371	17161				ASP_A_135	0AG_C_369	18312				ASN_A_154	0AG_C_369	16592
	ASP_A_135	2AM_C_371	16723				ASP_A_135	2AM_C_371	16041				LYS_A_43	GNP_C_375	20067				ASN_A_149	0AG_C_369	16592
	GLY_A_106	2AM_C_371	20393				ASP_A_135	2AM_C_371	19632				HIS_A_145	0AG_C_369	19234				HIS_A_145	0AG_C_369	14342
	LYS_A_111	0AG_C_369	17225				ASP_A_135	2AM_C_371	19632				TRP_B_319	2AM_C_371	20719				ASP_A_125	0AG_C_369	16416
	LYS_A_111	0AG_C_369	17225				TRP_B_319	AM1_C_372	22088				TYR_A_109	3AM_C_370	14115				ILE_A_136	2AM_C_371	15562
	LYS_A_111	0AG_C_369	19899				ASP_A_45	ANN_C_376	18822				SER_A_44	ANN_C_376	21944				ASP_A_125	0AG_C_369	16416
	LYS_A_111	0AG_C_369	19899				SER_A_44	ANN_C_376	18998				ASN_A_154	0AG_C_369	20993				ILE_A_136	2AM_C_371	16748
	ASP_A_125	0AG_C_369	20289				SER_A_44	ANN_C_376	19414				ASP_A_125	0AM_C_379	17797				ASN_A_149	0AG_C_369	16592
	ILE_A_136	2AM_C_371	20393				PHE_A_74	GNP_C_375	22194				ASP_A_45	ANN_C_376	22432				GLY_A_152	0AG_C_369	16592
	ASN_A_154	0AG_C_369	15959				ASP_A_125	0AG_C_369	13708				ASN_A_154	0AG_C_369	13937				ASP_A_45	ANN_C_376	12549
	LYS_A_111	0AG_C_369	17225				SER_A_44	ANN_C_376	14511				ARG_A_73	ANN_C_376	13358				ASP_A_125	3AM_C_370	21962
	LYS_A_111	0AG_C_369	19899				ASP_A_125	0AG_C_369	16914				SER_A_44	ANN_C_376	14970				ASP_A_135	2AM_C_371	15750
	LYS_A_111	0AG_C_369	19899				ASP_A_45	ANN_C_376	12562				TYR_A_109	0AG_C_369	14115				HIS_A_145	2AM_C_371	15750
	ASP_A_135	2AM_C_371	16723				ASP_A_45	ANN_C_376	12562				SER_A_44	ANN_C_376	19630				ALA_A_72	ANN_C_376	19501
	ILE_A_136	2AM_C_371	20393				SER_A_44	ANN_C_376	21675				HIS_A_145	0AG_C_369	18148				LYS_A_111	0AG_C_369	18380
	TRP_B_319	2AM_C_371	15089				LYS_A_43	GNA_C_374	15725				TYR_A_109	3AM_C_370	13658				ASP_A_125	0AG_C_369	12648
	TRP_B_319	GNA_C_374	15089				TRP_B_319	2AM_C_371	21263				TYR_A_109	3AM_C_370	13658				ILE_A_136	2AM_C_371	16796
	LYS_A_43	GNP_C_375	16220				TRP_B_319	AM1_C_372	21263				TYR_A_109	3AM_C_370	14115				GLY_A_138	AM1_C_372	22050
	LYS_A_111	0AG_C_369	17225				LYS_A_43	GNA_C_374	15725				TYR_A_109	0AG_C_369	13658				CYS_A_137	AM1_C_372	14796
	LYS_A_111	0AG_C_369	17225				ASN_A_154	0AG_C_369	21882				ASN_A_154	0AG_C_369	14141				ASP_A_125	0AG_C_369	18044
	LYS_A_111	0AG_C_369	19899				ASP_A_135	2AM_C_371	18793				ASP_A_135	2AM_C_371	21997				ASP_A_125	0AG_C_369	18380
	LYS_A_111	0AG_C_369	19899				TYR_A_109	2AM_C_371	18793				ASP_A_135	2AM_C_371	21997				GLY_A_106	2AM_C_371	22193
	ILE_A_136	2AM_C_371	20393				ASP_A_135	2AM_C_371	13377				ASP_A_45	ANN_C_376	17152				TYR_A_109	3AM_C_370	13062
	TRP_B_319	GNA_C_374	15089				SER_A_44	ANN_C_376	19104				ASP_A_135	2AM_C_371	14115				CYS_A_137	AM1_C_372	14796
	ASN_A_154	0AG_C_369	16365				ASP_A_45	ANN_C_376	19994				ASP_A_135	2AM_C_371	14115				GLY_A_152	0AG_C_369	18044
	ILE_A_136	2AM_C_371	20393				GLY_A_106	2AM_C_371	15297				ASP_A_135	2AM_C_371	14115				LYS_A_111	0AG_C_369	16000
	TRP_B_319	GNA_C_374	15089				ASP_B_317	3AM_C_370	15981				TRP_B_319	2AM_C_371	17330				LYS_A_111	0AG_C_369	16000
	ILE_A_136	2AM_C_371	20393				TYR_A_109	3AM_C_370	15981				TYR_A_109	3AM_C_370	13056				ASP_A_125	0AG_C_369	16948
	HIS_A_145	2AM_C_371	17502				TYR_A_109	3AM_C_370	16914				SER_A_44	ANN_C_376	19108				ILE_A_136	2AM_C_371	15562
[truncated: 946 more rows]

## Sheet: CRTEh
Lectin	Glycan	WATER_IDX
SER_A_33	AM3_C_378	14388
GLU_A_61	ANN_C_376	12334
LYS_A_64	ANN_C_376	12334
[truncated: 2,706 more rows]

## Sheet: CRTTc
Lectin	Glycan	WATER_IDX
[truncated: 3,490 more rows]
