# Supplementary material for: Mixed mechanism of conformational selection and induced fit as a molecular recognition process in the calreticulin family of proteins
Source: PLoS Comput Biol. 2022 Dec 12;18(12):e1010661. doi: 10.1371/journal.pcbi.1010661 (PMC9744295; doi:10.1371/journal.pcbi.1010661)
Supplement: S2 Data — (XLSX) [file pcbi.1010661.s037.xlsx]

## Sheet: CALR3_CMONOG-CLUS1
Hydrogen Bonds	Occurences		Hydrophobic Bonds	Occurences		van der Waals contacts	Occurences
0AG(355)-GLU(156)	927		AM1(358)-TRP(305)	1530		AM1(358)-TRP(305)	6609
0AG(355)-HIS(145)	342		0AG(355)-MET(131)	402		0AG(355)-GLU(156)	5842
GNA(360)-ARG(45)	226		GNP(361)-ARG(45)	342		GNP(361)-ARG(45)	4714
GNP(361)-ARG(45)	78		0AG(355)-ILE(147)	219		0AG(355)-HIS(145)	4274
AM1(358)-TRP(305)	53		AM1(358)-PHE(74)	188		GNA(360)-ARG(45)	3415
GNP(361)-ASP(43)	31		2AM(357)-PHE(74)	153		0AG(355)-ILE(147)	2187
0AM(365)-ARG(45)	28		0AG(355)-HIS(145)	68		2AM(357)-TRP(305)	1822
2AM(357)-TRP(305)	27		2AM(357)-TRP(305)	60		0AG(355)-MET(131)	1391
ANN(362)-SER(44)	22		0AG(355)-GLU(156)	43		0AM(365)-ARG(45)	1276
ANN(362)-ASN(123)	21		GNP(361)-ASP(43)	33		0AG(355)-TYR(128)	923
ANN(362)-ARG(73)	18		GNP(361)-PHE(46)	33		AM1(358)-PHE(74)	906
0AG(355)-TYR(109)	17		0AM(365)-ARG(45)	22		0AG(355)-TYR(109)	781
ANN(362)-ASN(42)	17		ANN(362)-SER(44)	16		2AM(357)-PHE(74)	656
0AG(355)-TYR(128)	5		ANN(362)-GLN(70)	13		ANN(362)-ARG(73)	486
0AM(365)-ASP(43)	5		ANN(362)-ASN(123)	11		ANN(362)-SER(44)	460
0AM(367)-ARG(45)	4		ANN(362)-ARG(73)	10		ANN(362)-ASN(123)	398
0AG(355)-LYS(111)	2		GNP(361)-SER(44)	9		ANN(362)-ASN(42)	283
AM1(358)-ARG(45)	2		GNP(361)-ARG(73)	8		GNP(361)-SER(44)	281
2AM(357)-TYR(109)	1		GNP(361)-ASN(123)	8		GNP(361)-ASP(43)	274
2AM(357)-GLU(303)	1		ANN(362)-ASN(42)	7		2AM(357)-TYR(109)	251
0AM(365)-SER(44)	1		0AG(355)-TYR(109)	6		0AM(367)-ARG(45)	181
ANN(362)-ASN(121)	1		ANN(362)-ASP(43)	5		GNA(360)-PHE(74)	156
AM3(364)-ARG(45)	1		GNA(360)-ARG(45)	4		ANN(362)-ARG(45)	116
			GNA(360)-PHE(74)	4		ANN(362)-ASN(121)	76
			ANN(362)-GLY(124)	4		0AG(355)-LYS(111)	74
			ANN(362)-ARG(45)	4		AM1(358)-ARG(45)	54
			GNP(361)-GLY(72)	2		GNP(361)-ASN(42)	52
			ANN(362)-GLY(72)	1		0AM(365)-ASP(43)	41
			GNP(361)-PHE(74)	1		GNP(361)-ARG(73)	35
			0AM(367)-ARG(45)	1		ANN(362)-GLN(70)	33
			ANN(362)-ASN(121)	1		GNP(361)-PHE(46)	33
			AM3(364)-ARG(45)	1		ANN(362)-ASP(43)	32
						GNP(361)-ASN(123)	31
						ANN(362)-GLY(124)	30
						GNP(361)-GLY(72)	28
						0AM(365)-SER(44)	28
						ANN(362)-ASN(71)	23
						2AM(357)-GLU(303)	21
						AM3(364)-ARG(45)	13
						2AM(357)-ASP(135)	10
						AM1(358)-VAL(307)	8
						3AM(356)-GLU(156)	8
						0AM(367)-TRP(305)	8
						GNP(361)-PHE(74)	5
						AM1(358)-CYS(137)	4
						0AG(355)-ASP(135)	4
						ANN(362)-GLY(72)	3
						AM3(364)-ILE(141)	3
						0AG(355)-LYS(158)	2
						2AM(357)-ARG(45)	2
						GNP(361)-LEU(122)	2
						2AM(357)-GLY(107)	1
						0AM(365)-LYS(158)	1
						3AM(356)-TYR(109)	1
						3AM(356)-TRP(305)	1
						2AM(357)-LEU(304)	1
						GNP(361)-GLY(124)	1
						2AM(357)-LYS(111)	1

## Sheet: CMG_CMONOG-CLUS1
Hydrogen Bonds	Occurences		Hydrophobic Bonds	Occurences		van der Waals contacts	Occurences
0AG(460)-GLU(207)	711		2AM(462)-TRP(416)	856		ANN(466)-ARG(116)	7029
0AG(460)-TYR(176)	485		0AG(460)-ILE(194)	569		0AG(460)-TYR(176)	6399
GNP(465)-SER(89)	471		GNA(464)-TRP(416)	543		GNP(465)-SER(89)	5564
ANN(466)-SER(89)	317		GNP(465)-ALA(117)	519		0AG(460)-GLU(207)	4150
0AM(469)-LYS(173)	114		GNP(465)-ILE(88)	507		GNP(465)-ILE(90)	3023
ANN(466)-ILE(88)	100		ANN(466)-ARG(116)	442		ANN(466)-SER(89)	2734
0AM(469)-ASP(172)	98		GNP(465)-ARG(116)	422		0AM(469)-LYS(173)	2663
ANN(466)-ARG(116)	52		GNP(465)-ILE(90)	404		0AG(460)-HIS(192)	2545
0AM(469)-LYS(118)	44		GNP(465)-ASP(92)	378		ANN(466)-ILE(88)	2517
0AM(469)-TYR(91)	40		0AG(460)-HIS(192)	365		2AM(462)-TRP(416)	2416
2AM(462)-LYS(190)	35		ANN(466)-ILE(88)	346		GNP(465)-ILE(88)	1931
2AM(462)-ASP(183)	23		GNA(464)-ILE(90)	256		2AM(462)-ASP(183)	1918
0AG(460)-LYS(190)	11		0AM(469)-ILE(90)	187		AM1(463)-CYS(185)	1816
GNP(465)-ILE(90)	8		GNP(465)-SER(89)	154		AM1(463)-TRP(416)	1804
AM3(468)-LYS(173)	5		ANN(466)-GLU(87)	143		0AM(469)-TYR(91)	1469
0AM(469)-ILE(90)	4		0AG(460)-MET(179)	119		2AM(462)-CYS(185)	1435
0AM(469)-SER(89)	4		GNA(464)-ILE(88)	74		GNP(465)-ARG(116)	1410
AM1(463)-TRP(416)	3		0AM(469)-LYS(173)	52		GNA(464)-TRP(416)	1204
2AM(462)-TRP(416)	2		ANN(466)-ASP(92)	47		0AM(469)-LYS(118)	1188
ANN(466)-GLU(87)	2		0AM(469)-ASP(172)	36		0AG(460)-ILE(194)	1182
0AM(469)-ILE(88)	2		AM1(463)-TRP(416)	22		GNP(465)-ALA(117)	1177
0AM(469)-LYS(80)	1		ANN(466)-SER(89)	19		0AM(469)-ILE(90)	1169
GNP(465)-ILE(88)	1		0AG(460)-TYR(176)	15		2AM(462)-LYS(190)	1107
0AG(460)-HIS(192)	1		0AM(469)-TRP(416)	11		GNA(464)-ILE(90)	1040
			GNP(465)-TYR(91)	10		AM1(463)-CYS(151)	816
			0AG(460)-GLU(207)	10		0AM(469)-ASP(172)	809
			0AM(469)-ILE(88)	5		2AM(462)-CYS(151)	649
			0AM(469)-SER(89)	4		ANN(466)-GLU(87)	625
			0AG(460)-HIS(209)	4		0AG(460)-MET(179)	414
			0AM(469)-TYR(91)	3		GNP(465)-ASP(92)	411
			2AM(462)-CYS(185)	3		2AM(462)-GLY(152)	405
			AM1(463)-MET(418)	3		0AG(460)-LYS(190)	272
			GNA(464)-MET(418)	2		GNP(465)-TRP(416)	265
			0AG(460)-LYS(190)	2		0AG(460)-ASP(183)	169
			ANN(466)-TYR(91)	1		0AM(469)-SER(89)	168
			0AM(469)-LYS(118)	1		AM3(468)-LYS(173)	156
			ANN(466)-GLU(86)	1		0AM(469)-ILE(88)	142
			AM3(468)-LYS(173)	1		2AM(462)-TYR(155)	129
						GNA(464)-ILE(88)	120
						ANN(466)-TYR(91)	111
						0AG(460)-LYS(157)	111
						ANN(466)-ASP(92)	104
						2AM(462)-LYS(184)	102
						GNP(465)-TYR(91)	80
						GNA(464)-MET(418)	72
						0AM(469)-GLU(414)	53
						3AM(461)-TYR(155)	48
						0AM(469)-LYS(80)	43
						0AM(469)-GLU(86)	39
						0AG(460)-HIS(209)	32
						0AG(460)-LYS(173)	24
						ANN(466)-GLU(86)	19
						0AG(460)-ARG(196)	19
						0AM(469)-TRP(416)	14
						AM1(463)-MET(418)	9
						GNA(464)-SER(89)	9
						ANN(466)-ASP(85)	8
						3AM(461)-LYS(118)	6
						3AM(461)-LYS(190)	6
						AM3(468)-ASP(172)	6
						3AM(461)-LYS(157)	5
						AM3(468)-TYR(91)	5
						0AM(469)-TYR(171)	4
						2AM(462)-HIS(192)	4
						GNA(464)-ALA(117)	3
						3AM(461)-LYS(173)	3
						0AM(469)-ASP(85)	2
						0AG(460)-TYR(155)	2
						0AM(469)-MET(84)	2
						AM3(468)-ILE(90)	2
						AM3(468)-GLU(86)	1
						0AG(460)-SER(175)	1
						3AM(461)-TRP(416)	1

## Sheet: CNXC_CMONOG-CLUS1
Hydrogen Bonds	Occurences		Hydrophobic Bonds	Occurences		van der Waals contacts	Occurences
0AG(460)-GLU(217)	1141		CBM(464)-TRP(428)	1074		CBM(464)-TRP(428)	2078
0AG(460)-ARG(206)	314		2AM(462)-TRP(428)	912		0AG(460)-ARG(206)	7369
AM1(463)-TRP(428)	257		AM1(463)-TRP(428)	758		AM1(463)-TRP(428)	7303
0AG(460)-HIS(219)	248		0AG(460)-GLU(217)	348		GNP(465)-ARG(126)	6908
GNP(465)-ARG(126)	213		GNP(465)-ARG(126)	347		0AG(460)-GLU(217)	6680
0AM(471)-GLU(197)	190		GNP(465)-ILE(159)	328		0AG(460)-TYR(186)	5461
GNA(464)-TRP(428)	153		0AG(460)-ILE(204)	326		AM1(463)-GLY(196)	3170
AM1(463)-GLY(196)	89		AM1(463)-GLY(162)	309		0AG(460)-HIS(219)	2997
GNA(464)-LYS(194)	46		0AG(460)-HIS(219)	152		AM1(463)-CYS(195)	2856
AM1(463)-LYS(194)	43		0AG(460)-MET(189)	134		2AM(462)-TRP(428)	2800
GNA(464)-ARG(126)	21		GNA(464)-MET(430)	118		AM1(463)-LYS(194)	2021
0AM(469)-ARG(126)	12		AM1(463)-LYS(194)	96		0AM(471)-GLU(197)	1765
0AG(460)-TYR(165)	7		0AM(469)-MET(430)	78		GNA(464)-TRP(428)	1261
2AM(462)-LEU(427)	7		0AM(469)-TRP(428)	34		2AM(462)-LEU(427)	1229
2AM(462)-GLY(162)	7		GNA(464)-TRP(428)	26		GNA(464)-LYS(194)	1108
2AM(462)-GLU(426)	6		0AM(471)-GLY(196)	25		0AG(460)-TYR(165)	1033
0AG(460)-TYR(186)	5		0AM(471)-GLU(197)	19		GNP(465)-ILE(159)	933
0AM(471)-LYS(194)	4		GNP(465)-MET(430)	17		GNA(464)-MET(430)	862
0AM(469)-ALA(127)	4		GNA(464)-ILE(159)	16		0AM(469)-MET(430)	754
2AM(462)-SER(429)	4		AM3(468)-MET(430)	13		AM1(463)-GLY(162)	741
AM1(463)-CYS(195)	2		AM6(470)-GLY(196)	7		GNA(464)-ILE(159)	616
2AM(462)-LYS(194)	2		0AM(471)-LYS(194)	6		0AG(460)-ILE(204)	586
0AM(471)-GLY(196)	1		ANN(466)-ILE(159)	6		0AG(460)-MET(189)	580
AM6(470)-CYS(195)	1		GNP(465)-TYR(199)	5		GNA(464)-ARG(126)	521
ANN(466)-GLU(197)	1		AM1(463)-CYS(195)	4		0AM(471)-GLY(196)	466
ANN(466)-TYR(199)	1		GNA(464)-LYS(194)	4		2AM(462)-SER(429)	389
GNP(465)-LYS(194)	1		AM3(468)-TRP(428)	3		2AM(462)-TYR(165)	362
2AM(462)-ASP(193)	1		0AM(469)-ALA(127)	3		GNP(465)-MET(430)	313
			ANN(466)-THR(232)	2		0AM(469)-ARG(126)	293
			GNP(465)-THR(232)	2		0AM(471)-LYS(194)	279
			ANN(466)-ASN(157)	1		2AM(462)-GLY(162)	266
			3AM(461)-CYS(195)	1		3AM(461)-CYS(195)	220
			AM6(470)-CYS(195)	1		0AG(460)-ASP(193)	206
			0AM(469)-ILE(159)	1		0AM(469)-ALA(127)	190
			0AM(469)-GLY(196)	1		2AM(462)-GLU(426)	185
						AM6(470)-GLY(196)	166
						GNP(465)-LYS(194)	142
						0AM(469)-TRP(428)	125
						ANN(466)-ILE(159)	106
						AM3(468)-MET(430)	100
						2AM(462)-LYS(194)	73
						GNP(465)-TYR(199)	60
						0AG(460)-CYS(195)	48
						AM3(468)-TRP(428)	46
						GNP(465)-GLU(160)	33
						AM6(470)-CYS(195)	26
						0AM(471)-CYS(195)	25
						AM1(463)-CYS(161)	24
						ANN(466)-ASN(157)	22
						ANN(466)-TYR(199)	22
						3AM(461)-TYR(165)	21
						2AM(462)-GLY(163)	17
						0AM(471)-TYR(199)	15
						0AM(469)-LYS(128)	12
						2AM(462)-CYS(195)	11
						AM6(470)-GLU(197)	10
						3AM(461)-ASP(193)	10
						0AG(460)-HIS(202)	8
						ANN(466)-GLU(197)	8
						2AM(462)-ASP(193)	8
						AM6(470)-LYS(194)	7
						0AM(469)-GLU(197)	7
						0AM(469)-SER(429)	6
						GNP(465)-GLY(158)	5
						0AM(469)-LYS(194)	5
						0AM(469)-GLY(196)	5
						CAM(467)-MET(430)	5
						AM1(463)-ILE(159)	3
						GNA(464)-GLU(160)	3
						0AM(469)-ILE(159)	3
						ANN(466)-THR(232)	3
						0AM(471)-ILE(159)	2
						GNA(464)-THR(431)	2
						0AM(471)-TRP(428)	2
						GNP(465)-THR(232)	2
						GNA(464)-GLY(196)	1
						GNP(465)-GLU(197)	1
						3AM(461)-GLU(426)	1
						CBM(464)-MET(430)	1
						GNP(465)-ASN(157)	1

## Sheet: CNXC_CMONOG-CLUS2
Hydrogen Bonds	Occurences		Hydrophobic Bonds	Occurences		van der Waals contacts	Occurences
0AG(460)-GLU(217)	1166		2AM(462)-TRP(428)	1183		AM1(463)-TRP(428)	7461
0AM(471)-GLU(197)	663		AM1(463)-TRP(428)	822		0AG(460)-ARG(206)	6883
0AG(460)-HIS(219)	370		GNP(465)-ILE(159)	557		0AG(460)-GLU(217)	6683
0AG(460)-ARG(206)	296		CBM(464)-TRP(428)	532		0AM(471)-GLU(197)	5535
AM1(463)-TRP(428)	277		AM1(463)-GLY(162)	459		0AG(460)-TYR(186)	5425
AM1(463)-GLY(196)	127		0AG(460)-ILE(204)	380		0AG(460)-HIS(219)	4030
AM1(463)-LYS(194)	68		0AG(460)-GLU(217)	328		AM1(463)-CYS(195)	3249
GNA(464)-LYS(194)	49		0AG(460)-MET(189)	200		2AM(462)-TRP(428)	3175
2AM(462)-SER(429)	22		0AG(460)-HIS(219)	197		AM1(463)-GLY(196)	3060
2AM(462)-LEU(427)	12		AM1(463)-LYS(194)	151		AM1(463)-LYS(194)	2591
0AM(469)-ARG(126)	10		0AM(469)-MET(430)	131		GNA(464)-LYS(194)	2516
0AM(471)-GLY(196)	7		0AM(471)-GLU(197)	52		GNP(465)-ILE(159)	1797
0AM(469)-MET(430)	4		GNA(464)-ILE(159)	45		0AM(471)-GLY(196)	1663
GNP(465)-ARG(126)	3		AM3(468)-MET(430)	26		CBM(464)-TRP(428)	1458
0AG(460)-TYR(186)	3		0AM(469)-ALA(127)	25		0AM(469)-ARG(126)	1192
0AM(469)-ALA(127)	3		0AM(471)-GLY(196)	17		0AM(469)-MET(430)	1184
0AG(460)-ASP(193)	1		0AM(469)-TRP(428)	15		AM1(463)-GLY(162)	1181
ANN(466)-ASN(157)	1		GNA(464)-MET(430)	10		GNA(464)-ILE(159)	1044
2AM(462)-TYR(165)	1		0AM(469)-ARG(126)	7		0AG(460)-TYR(165)	1027
2AM(462)-GLY(162)	1		AM1(463)-CYS(195)	7		2AM(462)-LEU(427)	994
0AG(460)-TYR(165)	1		AM3(468)-TRP(428)	7		0AG(460)-ILE(204)	773
0AM(471)-CYS(195)	1		ANN(466)-THR(232)	6		0AG(460)-MET(189)	636
			CBM(464)-MET(430)	5		2AM(462)-SER(429)	590
			GNA(464)-LYS(194)	5		0AM(471)-LYS(194)	588
			ANN(466)-ILE(159)	5		3AM(461)-CYS(195)	331
			AM1(463)-CYS(161)	1		ANN(466)-ILE(159)	271
			GNP(465)-TYR(199)	1		2AM(462)-TYR(165)	265
						0AM(469)-ALA(127)	222
						0AG(460)-ASP(193)	216
						AM3(468)-MET(430)	167
						2AM(462)-GLY(162)	144
						GNA(464)-MET(430)	94
						0AM(471)-CYS(195)	75
						0AG(460)-CYS(195)	61
						AM3(468)-TRP(428)	54
						0AM(469)-TRP(428)	52
						GNP(465)-LYS(194)	51
						GNP(465)-TYR(199)	46
						2AM(462)-GLU(426)	38
						GNP(465)-ARG(126)	36
						AM1(463)-CYS(161)	28
						ANN(466)-ASN(157)	24
						GNP(465)-GLU(197)	18
						3AM(461)-TYR(165)	17
						3AM(461)-ASP(193)	11
						CAM(467)-MET(430)	10
						0AG(460)-HIS(202)	10
						2AM(462)-LYS(194)	10
						CBM(464)-GLY(196)	9
						CBM(464)-MET(430)	7
						GNA(464)-TRP(428)	6
						ANN(466)-THR(232)	6
						0AM(469)-GLU(160)	6
						0AM(471)-TYR(199)	3
						ANN(466)-TYR(199)	3
						2AM(462)-CYS(195)	3
						2AM(462)-GLY(163)	2
						GNA(464)-GLY(196)	2
						GNP(465)-GLY(158)	1
						AM6(470)-GLY(196)	1
						AM6(470)-GLU(197)	1
						3AM(461)-LYS(194)	1
						AM1(463)-ILE(159)	1
						ANN(466)-GLU(197)	1
						GNA(464)-GLY(158)	1

## Sheet: CNXC_CMONOG-CLUS3
Hydrogen Bonds	Occurences		Hydrophobic Bonds	Occurences		van der Waals contacts	Occurences
0AG(460)-GLU(217)	1121		CBM(464)-TRP(428)	1535		CBM(464)-TRP(428)	3336
GNA(464)-TRP(428)	469		AM1(463)-TRP(428)	1309		AM1(463)-TRP(428)	7623
GNP(465)-ARG(126)	413		0AG(460)-ILE(204)	755		0AG(460)-GLU(217)	6845
0AG(460)-HIS(219)	367		2AM(462)-TRP(428)	713		AM1(463)-LYS(194)	6199
AM1(463)-LYS(194)	316		0AG(460)-MET(189)	456		0AG(460)-ARG(206)	5823
0AG(460)-ARG(206)	252		GNP(465)-MET(430)	394		0AG(460)-TYR(186)	5716
AM1(463)-TRP(428)	237		0AG(460)-GLU(217)	383		GNP(465)-ARG(126)	4814
2AM(462)-LEU(427)	148		AM1(463)-GLY(162)	216		0AG(460)-HIS(219)	4335
0AG(460)-TYR(165)	109		0AG(460)-HIS(219)	207		2AM(462)-LEU(427)	3900
0AM(471)-GLU(197)	54		0AM(469)-MET(430)	180		2AM(462)-TRP(428)	3748
0AM(471)-GLY(196)	46		0AM(471)-GLY(196)	136		0AG(460)-TYR(165)	3677
0AM(471)-CYS(195)	44		3AM(461)-TYR(165)	110		GNA(464)-TRP(428)	3465
3AM(461)-TYR(165)	35		GNA(464)-MET(430)	101		0AM(471)-GLY(196)	2793
0AG(460)-TYR(186)	28		2AM(462)-LEU(427)	94		3AM(461)-TYR(165)	2739
0AM(471)-LYS(194)	24		ANN(466)-ARG(126)	55		0AM(471)-CYS(195)	1593
AM1(463)-GLY(196)	11		0AG(460)-HIS(202)	46		AM1(463)-CYS(195)	1400
3AM(461)-ASP(193)	7		GNP(465)-ARG(126)	43		GNP(465)-MET(430)	1376
AM1(463)-CYS(195)	6		ANN(466)-ILE(159)	28		0AG(460)-ILE(204)	1155
2AM(462)-TRP(428)	5		0AM(469)-TRP(428)	22		2AM(462)-TYR(165)	1141
ANN(466)-ARG(126)	1		GNA(464)-TRP(428)	14		0AG(460)-MET(189)	1139
0AG(460)-HIS(202)	1		0AM(471)-LYS(194)	14		ANN(466)-ARG(126)	1030
AM1(463)-GLY(162)	1		2AM(462)-TYR(165)	12		GNA(464)-MET(430)	1018
0AG(460)-ASP(193)	1		GNP(465)-ILE(159)	12		0AM(471)-LYS(194)	983
			0AG(460)-TYR(165)	11		AM1(463)-GLY(196)	975
			0AM(471)-CYS(195)	10		0AM(469)-MET(430)	852
			AM1(463)-LYS(194)	7		AM1(463)-GLY(162)	664
			ANN(466)-ASN(157)	3		0AG(460)-HIS(202)	662
			3AM(461)-CYS(195)	3		0AG(460)-ASP(193)	628
			ANN(466)-GLU(160)	2		0AM(471)-GLU(197)	499
			0AM(471)-GLU(197)	2		3AM(461)-ASP(193)	252
			GNP(465)-GLU(160)	1		2AM(462)-SER(429)	238
						2AM(462)-GLU(426)	162
						3AM(461)-CYS(195)	134
						2AM(462)-HIS(129)	93
						0AM(469)-TRP(428)	77
						ANN(466)-ILE(159)	37
						ANN(466)-ASN(157)	30
						GNP(465)-ILE(159)	30
						3AM(461)-LYS(194)	27
						ANN(466)-GLU(160)	25
						AM1(463)-ASP(193)	19
						GNP(465)-GLU(160)	16
						0AG(460)-LYS(200)	15
						AM6(470)-GLY(196)	13
						GNA(464)-ARG(126)	13
						2AM(462)-LYS(194)	13
						AM3(468)-TRP(428)	11
						GNP(465)-ASN(157)	7
						AM6(470)-CYS(195)	6
						AM1(463)-TYR(165)	6
						3AM(461)-GLY(196)	5
						0AM(469)-ARG(126)	3
						AM3(468)-MET(430)	2
						3AM(461)-LYS(200)	2
						AM6(470)-GLU(197)	1

## Sheet: CNXH_CMONOG-CLUS1
Hydrogen Bonds	Occurences		Hydrophobic Bonds	Occurences		van der Waals contacts	Occurences
0AG(460)-GLU(216)	798		2AM(462)-TRP(427)	923		0AG(460)-TYR(185)	6361
AM1(463)-ASP(192)	724		ANN(466)-TYR(100)	886		0AG(460)-GLU(216)	5266
0AM(471)-GLU(159)	277		AM1(463)-CYS(194)	630		2AM(462)-LYS(127)	5163
0AG(460)-HIS(201)	264		CBM(464)-TRP(427)	626		2AM(462)-TRP(427)	4661
AM6(470)-CYS(194)	253		AM1(463)-TRP(427)	621		AM1(463)-ASP(192)	4606
0AG(460)-TYR(185)	214		ANN(466)-LYS(99)	562		AM1(463)-TRP(427)	4261
ANN(466)-LYS(99)	163		AM1(463)-GLY(161)	482		AM6(470)-CYS(194)	3519
2AM(462)-LYS(127)	147		GNA(464)-TRP(427)	388		0AM(471)-GLU(159)	3518
2AM(462)-ASP(95)	127		0AG(460)-ILE(203)	346		AM1(463)-CYS(194)	3478
GNP(465)-TYR(100)	113		0AM(471)-CYS(194)	291		AM1(463)-TYR(164)	3167
0AM(471)-GLU(196)	79		GNP(465)-ILE(97)	261		ANN(466)-LYS(99)	2963
2AM(462)-TRP(427)	61		AM1(463)-GLY(162)	241		0AG(460)-HIS(201)	2900
0AM(471)-LYS(193)	57		AM1(463)-CYS(160)	226		CBM(464)-TRP(427)	2606
ANN(466)-TYR(100)	54		ANN(466)-ILE(97)	196		CBM(464)-TRP(427)	2606
AM1(463)-LYS(193)	42		0AG(460)-MET(188)	185		ANN(466)-TYR(100)	2539
0AM(471)-CYS(194)	33		GNP(465)-TYR(100)	137		0AM(471)-CYS(194)	2515
AM1(463)-TYR(164)	31		0AG(460)-TYR(185)	118		AM1(463)-GLY(161)	2333
GNP(465)-LYS(99)	26		2AM(462)-TYR(164)	108		0AM(471)-LYS(193)	2312
0AM(471)-GLY(195)	16		0AM(471)-MET(429)	94		AM1(463)-GLY(162)	1974
GNA(464)-GLU(96)	10		GNA(464)-MET(429)	93		GNP(465)-TYR(100)	1898
3AM(461)-ASP(95)	6		0AG(460)-HIS(201)	89		2AM(462)-ASP(95)	1651
AM1(463)-GLY(161)	5		GNP(465)-ASP(94)	83		0AM(471)-CYS(160)	1599
2AM(462)-GLU(425)	3		2AM(462)-LYS(127)	80		AM1(463)-LYS(193)	1512
2AM(462)-LEU(426)	3		0AM(471)-GLY(195)	78		AM1(463)-CYS(160)	1455
ANN(466)-ILE(97)	3		GNP(465)-GLU(96)	73		0AG(460)-MET(188)	1402
GNA(464)-TRP(427)	3		GNP(465)-LYS(99)	70		0AM(471)-GLY(195)	1205
3AM(461)-HIS(201)	2		0AG(460)-GLU(216)	62		2AM(462)-GLU(425)	1162
AM1(463)-CYS(160)	2		AM6(470)-CYS(194)	47		GNA(464)-MET(429)	1051
3AM(461)-LYS(182)	2		0AM(471)-CYS(160)	36		0AM(471)-GLU(196)	1004
GNP(465)-ASP(94)	2		AM6(470)-GLY(195)	35		GNA(464)-TRP(427)	880
ANN(466)-ASP(95)	1		GNP(465)-ALA(98)	33		CBM(464)-CYS(194)	785
ANN(466)-ARG(125)	1		ANN(466)-ASP(94)	26		0AG(460)-ILE(203)	746
0AG(460)-LYS(182)	1		3AM(461)-TYR(164)	25		GNP(465)-ILE(97)	682
3AM(461)-TYR(164)	1		GNP(465)-ASP(95)	23		AM6(470)-GLY(195)	667
AM1(463)-MET(429)	1		GNP(465)-MET(429)	20		ANN(466)-ILE(97)	656
AM1(463)-LYS(199)	1		ANN(466)-ALA(98)	20		2AM(462)-TYR(164)	655
			ANN(466)-GLU(96)	17		3AM(461)-LYS(182)	523
			0AM(471)-GLU(196)	14		0AM(471)-MET(429)	501
			CAM(467)-MET(429)	13		AM1(463)-LYS(199)	463
			AM1(463)-SER(428)	13		0AM(471)-TRP(427)	435
			ANN(466)-ASP(95)	10		GNP(465)-ALA(98)	387
			AM1(463)-ASP(192)	7		GNP(465)-LYS(99)	381
			AM6(470)-MET(429)	7		CBM(464)-MET(429)	371
			2AM(462)-ASP(95)	3		AM1(463)-MET(429)	356
			GNP(465)-THR(93)	2		ANN(466)-ALA(98)	340
			0AM(471)-GLU(159)	2		0AG(460)-LYS(182)	306
			ANN(466)-THR(93)	2		GNP(465)-GLU(96)	285
			CBM(464)-MET(429)	1		3AM(461)-LYS(127)	262
			CBM(464)-CYS(194)	1		GNP(465)-ASP(94)	217
			2AM(462)-LEU(426)	1		3AM(461)-ASP(95)	194
			2AM(462)-GLU(96)	1		0AG(460)-TYR(164)	154
			0AM(469)-ILE(97)	1		GNA(464)-GLU(96)	121
						3AM(461)-TYR(164)	112
						2AM(462)-LEU(426)	110
						3AM(461)-HIS(201)	109
						GNP(465)-ASP(95)	107
						AM1(463)-SER(428)	94
						0AG(460)-ARG(205)	85
						GNP(465)-THR(93)	83
						ANN(466)-ASP(94)	67
						GNP(465)-MET(429)	56
						AM6(470)-MET(429)	55
						ANN(466)-GLU(96)	54
						ANN(466)-ARG(125)	45
						AM6(470)-GLU(196)	43
						CAM(467)-MET(429)	43
						ANN(466)-ASP(95)	40
						0AM(469)-ILE(97)	37
						2AM(462)-GLU(96)	34
						ANN(466)-THR(93)	24
						0AM(469)-LYS(99)	14
						GNA(464)-ALA(126)	10
						2AM(462)-MET(188)	9
						2AM(462)-ASP(94)	9
						GNP(465)-ARG(125)	8
						GNA(464)-ASP(95)	5
						2AM(462)-GLY(162)	5
						ANN(466)-ASP(92)	4
						0AM(469)-ASP(94)	4
						GNA(464)-CYS(194)	4
						AM6(470)-CYS(160)	3
						GNA(464)-LYS(127)	3
						3AM(461)-ASP(94)	2
						GNA(464)-ALA(98)	2
						0AM(471)-GLY(161)	2
						0AG(460)-GLU(425)	2
						0AM(469)-GLU(96)	2
						2AM(462)-LYS(90)	1
						3AM(461)-MET(188)	1
						0AG(460)-LYS(199)	1

## Sheet: CNXH_CMONOG-CLUS2
Hydrogen Bonds	Occurences		Hydrophobic Bonds	Occurences		van der Waals contacts	Occurences
AM1(463)-ASP(192)	617		AM1(463)-TRP(427)	738		0AG(460)-TYR(185)	7241
0AG(460)-GLU(216)	594		2AM(462)-TRP(427)	601		0AG(460)-GLU(216)	5353
2AM(462)-GLU(425)	470		2AM(462)-TYR(164)	599		AM1(463)-TRP(427)	5231
0AG(460)-TYR(185)	467		CBM(464)-TRP(427)	524		AM1(463)-TYR(164)	4672
AM6(470)-CYS(194)	217		AM1(463)-CYS(194)	457		2AM(462)-GLU(425)	4287
GNP(465)-LYS(99)	54		GNA(464)-TRP(427)	341		AM1(463)-ASP(192)	4120
0AG(460)-LYS(166)	51		AM1(463)-GLY(161)	290		AM1(463)-CYS(194)	3460
AM1(463)-LYS(193)	45		0AG(460)-MET(188)	250		AM6(470)-CYS(194)	3400
GNA(464)-LYS(99)	35		0AG(460)-ILE(203)	201		2AM(462)-TYR(164)	3379
AM1(463)-TYR(164)	34		AM1(463)-GLY(162)	179		AM1(463)-GLY(161)	2739
GNP(465)-ARG(125)	29		0AG(460)-GLU(216)	148		2AM(462)-TRP(427)	2463
ANN(466)-ILE(97)	25		GNP(465)-LYS(99)	134		GNP(465)-LYS(99)	2032
GNA(464)-ARG(125)	24		2AM(462)-LYS(127)	122		CBM(464)-TRP(427)	1964
2AM(462)-TRP(427)	14		AM6(470)-GLY(195)	99		AM6(470)-GLY(195)	1912
AM1(463)-GLY(161)	11		ANN(466)-ILE(97)	60		0AM(471)-MET(429)	1902
0AM(471)-CYS(194)	11		GNP(465)-ILE(97)	59		0AM(471)-CYS(194)	1721
ANN(466)-LYS(99)	10		0AM(471)-MET(429)	59		CBM(464)-CYS(194)	1536
GNP(465)-TYR(100)	9		GNA(464)-MET(429)	55		CBM(464)-CYS(194)	1536
GNP(465)-ILE(97)	8		GNP(465)-MET(429)	41		AM1(463)-GLY(162)	1513
2AM(462)-LYS(127)	8		0AG(460)-HIS(218)	35		AM1(463)-LYS(193)	1485
GNA(464)-TYR(100)	6		0AG(460)-TYR(185)	33		GNA(464)-LYS(99)	1275
AM1(463)-CYS(160)	4		3AM(461)-TYR(164)	30		GNP(465)-ARG(125)	1274
2AM(462)-TYR(164)	3		GNP(465)-ARG(125)	30		0AM(471)-CYS(160)	1005
0AG(460)-HIS(201)	3		ANN(466)-LYS(99)	27		0AG(460)-LYS(166)	978
AM6(470)-GLY(195)	3		AM1(463)-ASP(192)	26		0AM(471)-TRP(427)	859
GNP(465)-GLU(96)	2		ANN(466)-GLU(96)	26		AM1(463)-CYS(160)	765
0AM(469)-GLU(96)	2		0AM(471)-CYS(194)	24		GNA(464)-MET(429)	721
0AM(469)-ASP(95)	2		0AG(460)-LYS(166)	18		0AG(460)-MET(188)	668
AM1(463)-GLY(162)	1		GNP(465)-TYR(100)	16		GNA(464)-ARG(125)	613
GNA(464)-TRP(427)	1		GNP(465)-GLU(96)	14		3AM(461)-ASP(181)	588
2AM(462)-LYS(89)	1		AM1(463)-CYS(160)	14		2AM(462)-LYS(127)	586
AM1(463)-TRP(427)	1		ANN(466)-ARG(125)	12		GNA(464)-TRP(427)	573
			AM6(470)-CYS(194)	8		0AG(460)-HIS(201)	439
			GNA(464)-LYS(99)	7		ANN(466)-ILE(97)	361
			AM1(463)-LYS(193)	6		GNP(465)-MET(429)	331
			0AG(460)-HIS(201)	4		ANN(466)-LYS(99)	306
			AM1(463)-TYR(164)	2		0AG(460)-ILE(203)	262
			0AM(471)-CYS(160)	2		GNP(465)-ILE(97)	253
			2AM(462)-GLU(425)	1		0AG(460)-ASP(181)	236
			ANN(466)-MET(429)	1		GNP(465)-TYR(100)	197
			0AM(469)-GLU(96)	1		GNA(464)-TYR(100)	192
			0AM(471)-TRP(427)	1		ANN(466)-ARG(125)	184
						AM6(470)-GLU(196)	171
						0AG(460)-HIS(218)	169
						2AM(462)-LEU(426)	133
						ANN(466)-GLU(96)	120
						GNP(465)-GLU(96)	91
						2AM(462)-LYS(89)	89
						0AG(460)-ARG(205)	64
						AM1(463)-LYS(199)	56
						3AM(461)-TYR(164)	53
						3AM(461)-GLU(425)	33
						0AG(460)-TYR(164)	31
						0AM(469)-GLU(96)	28
						0AM(471)-GLY(195)	26
						0AM(469)-ASP(95)	19
						AM1(463)-MET(429)	17
						0AM(471)-GLU(159)	11
						ANN(466)-ASP(95)	10
						0AM(469)-LYS(99)	10
						GNP(465)-CYS(160)	8
						0AM(469)-LYS(127)	8
						0AM(471)-ASP(197)	8
						AM6(470)-MET(429)	5
						ANN(466)-MET(429)	5
						0AM(471)-LYS(193)	5
						ANN(466)-ALA(98)	4
						2AM(462)-MET(188)	4
						0AM(471)-GLU(196)	4
						3AM(461)-HIS(201)	3
						AM1(463)-GLU(159)	2
						CBM(464)-MET(429)	2
						3AM(461)-LYS(89)	2
						GNA(464)-GLU(96)	2
						GNA(464)-ILE(97)	2
						2AM(462)-HIS(128)	1
						3AM(461)-LYS(166)	1
						0AM(471)-ARG(125)	1
						AM1(463)-SER(428)	1
						0AG(460)-LYS(199)	1
						2AM(462)-HIS(201)	1
						GNA(464)-CYS(160)	1
						2AM(462)-LYS(166)	1
						0AG(460)-LYS(182)	1
						ANN(466)-TYR(100)	1
						GNP(465)-ALA(98)	1

## Sheet: CNXH_CMONOG-CLUS3
Hydrogen Bonds	Occurences		Hydrophobic Bonds	Occurences		van der Waals contacts	Occurences
AM1(463)-ASP(192)	902		0AG(460)-TYR(185)	935		2AM(462)-LYS(127)	6894
ANN(466)-ASP(101)	468		GNA(464)-TRP(427)	582		0AG(460)-TYR(185)	6082
0AG(460)-TYR(185)	406		AM1(463)-CYS(194)	577		ANN(466)-ASP(101)	5946
0AG(460)-HIS(201)	397		2AM(462)-TYR(164)	573		AM1(463)-ASP(192)	5863
0AG(460)-ASP(181)	313		AM1(463)-TRP(427)	504		AM1(463)-TYR(164)	4470
0AG(460)-GLU(216)	280		AM1(463)-GLY(161)	403		AM1(463)-CYS(194)	4369
2AM(462)-LYS(127)	212		0AG(460)-ILE(203)	380		AM1(463)-TRP(427)	3531
0AM(471)-GLU(159)	182		ANN(466)-ARG(125)	375		ANN(466)-TYR(100)	3209
ANN(466)-LYS(99)	169		ANN(466)-ASP(101)	337		AM6(470)-CYS(194)	3209
AM6(470)-CYS(194)	108		CBM(464)-TRP(427)	335		AM1(463)-LYS(193)	3024
0AM(471)-GLU(196)	100		GNP(465)-ALA(126)	292		0AG(460)-GLU(216)	3014
0AG(460)-LYS(182)	76		2AM(462)-TRP(427)	267		AM1(463)-GLY(161)	2874
AM1(463)-LYS(193)	69		0AG(460)-MET(188)	248		0AG(460)-HIS(201)	2834
AM1(463)-TYR(164)	65		ANN(466)-TYR(100)	230		0AG(460)-ASP(181)	2811
AM1(463)-GLY(161)	58		AM1(463)-CYS(160)	213		0AG(460)-MET(188)	2756
3AM(461)-ASP(181)	23		ANN(466)-ALA(126)	171		0AG(460)-LYS(182)	2561
0AM(471)-LYS(193)	22		0AG(460)-ASP(181)	164		0AM(471)-GLU(159)	2200
2AM(462)-TRP(427)	19		GNP(465)-TYR(100)	162		2AM(462)-TYR(164)	2031
0AM(471)-CYS(194)	13		GNA(464)-MET(429)	156		ANN(466)-LYS(99)	1948
0AM(471)-GLY(195)	3		ANN(466)-LYS(99)	133		ANN(466)-ARG(125)	1754
AM1(463)-GLY(162)	3		0AM(471)-GLY(195)	98		0AM(471)-LYS(193)	1566
AM1(463)-CYS(160)	3		AM1(463)-ASP(192)	78		3AM(461)-HIS(201)	1421
2AM(462)-GLU(425)	3		AM6(470)-GLY(195)	65		AM1(463)-CYS(160)	1406
3AM(461)-HIS(201)	2		AM1(463)-GLY(162)	63		2AM(462)-TRP(427)	1295
GNA(464)-TRP(427)	2		AM6(470)-CYS(194)	62		CBM(464)-TRP(427)	1253
3AM(461)-LYS(182)	1		0AM(471)-CYS(194)	60		GNA(464)-TRP(427)	1167
AM1(463)-LYS(199)	1		0AM(471)-MET(429)	54		0AG(460)-ILE(203)	1128
ANN(466)-TYR(100)	1		ANN(466)-ALA(98)	39		GNP(465)-ALA(126)	1079
AM6(470)-GLY(195)	1		3AM(461)-MET(188)	35		0AM(471)-CYS(194)	1063
ANN(466)-ARG(125)	1		0AM(471)-GLU(196)	19		GNA(464)-MET(429)	1013
			0AM(471)-CYS(160)	19		0AM(471)-GLU(196)	951
			GNP(465)-LYS(99)	18		0AM(471)-GLY(195)	832
			AM1(463)-LYS(193)	15		AM1(463)-GLY(162)	819
			3AM(461)-TYR(164)	14		ANN(466)-ALA(126)	766
			0AG(460)-GLU(216)	14		0AM(471)-CYS(160)	660
			0AM(471)-GLU(159)	13		AM1(463)-LYS(199)	652
			GNP(465)-ARG(125)	7		AM6(470)-GLY(195)	619
			GNP(465)-MET(429)	6		CBM(464)-MET(429)	557
			2AM(462)-LYS(127)	5		2AM(462)-GLU(425)	502
			CBM(464)-MET(429)	5		0AM(471)-MET(429)	455
			0AG(460)-LYS(182)	5		0AM(471)-MET(429)	455
			CBM(464)-CYS(194)	4		CBM(464)-CYS(194)	416
			3AM(461)-HIS(201)	4		3AM(461)-ASP(181)	347
			0AG(460)-HIS(201)	2		AM1(463)-MET(429)	247
			CAM(467)-MET(429)	1		ANN(466)-ALA(98)	228
			3AM(461)-ASP(181)	1		AM6(470)-MET(429)	216
						GNP(465)-TYR(100)	170
						GNP(465)-LYS(99)	127
						2AM(462)-MET(188)	112
						GNP(465)-ARG(125)	87
						GNP(465)-LYS(127)	85
						0AG(460)-THR(183)	76
						3AM(461)-LYS(182)	71
						3AM(461)-TYR(164)	69
						3AM(461)-ILE(203)	56
						3AM(461)-MET(188)	53
						GNP(465)-MET(429)	50
						AM6(470)-CYS(160)	49
						AM6(470)-GLU(196)	36
						AM6(470)-TRP(427)	14
						0AM(471)-ARG(125)	13
						0AG(460)-ARG(205)	13
						GNA(464)-ALA(126)	11
						0AM(471)-THR(430)	10
						GNA(464)-ARG(125)	8
						0AM(471)-TRP(427)	6
						AM6(470)-LYS(193)	6
						3AM(461)-GLU(216)	4
						AM6(470)-GLU(159)	4
						ANN(466)-SER(124)	4
						CAM(467)-CYS(194)	4
						2AM(462)-ASP(181)	3
						CAM(467)-MET(429)	3
						GNP(465)-ASP(101)	1
						0AG(460)-TYR(164)	1
						GNA(464)-LYS(127)	1

## Sheet: CRTH_CMONOG-CLUS1
Hydrogen Bonds	Occurences		Hydrophobic Bonds	Occurences		van der Waals contacts	Occurences
2AM(371)-ASP(135)	1040		GNP(375)-TRP(319)	269		0AG(369)-TYR(128)	6857
0AG(369)-TYR(128)	484		0AG(369)-ILE(147)	266		2AM(371)-ASP(135)	5637
0AG(369)-ASN(154)	97		0AG(369)-LEU(156)	239		0AG(369)-ASN(154)	5171
ANN(376)-ALA(72)	50		ANN(376)-ALA(72)	224		2AM(371)-CYS(137)	3487
0AG(369)-HIS(145)	19		GNP(375)-ALA(72)	201		0AG(369)-HIS(145)	1463
GNP(375)-LYS(43)	13		2AM(371)-CYS(137)	179		AM1(372)-CYS(137)	1349
2AM(371)-HIS(145)	12		2AM(371)-ASP(135)	149		ANN(376)-ALA(72)	1347
GNA(374)-TRP(319)	11		AM1(372)-CYS(137)	123		ANN(376)-ARG(73)	1023
AM1(372)-TRP(319)	9		GNP(375)-PHE(74)	106		GNA(374)-TRP(319)	902
ANN(376)-ARG(73)	9		ANN(376)-ARG(73)	106		GNP(375)-TRP(319)	755
ANN(376)-ASP(45)	4		2AM(371)-TRP(319)	94		2AM(371)-HIS(145)	599
2AM(371)-TRP(319)	3		0AG(369)-HIS(145)	89		0AG(369)-LEU(156)	540
0AM(379)-LYS(43)	3		0AG(369)-ASN(154)	83		0AG(369)-ILE(147)	527
0AM(379)-ASP(45)	2		GNP(375)-VAL(321)	73		2AM(371)-ILE(136)	464
GNP(375)-ALA(72)	2		GNA(374)-TRP(319)	47		2AM(371)-TRP(319)	450
0AG(369)-ASP(135)	2		ANN(376)-VAL(321)	45		GNP(375)-ALA(72)	418
AM1(372)-THR(141)	2		ANN(376)-TRP(319)	40		GNP(375)-PHE(74)	291
AM1(372)-CYS(137)	2		GNP(375)-ARG(73)	32		GNP(375)-LYS(43)	279
0AM(379)-ASP(125)	2		ANN(376)-ASP(71)	32		AM1(372)-CYS(105)	275
0AG(369)-ASP(125)	1		0AG(369)-MET(131)	26		AM1(372)-THR(141)	269
GNP(375)-ARG(73)	1		ANN(376)-ASP(45)	21		ANN(376)-ASP(71)	201
ANN(376)-LYS(322)	1		ANN(376)-PHE(74)	13		ANN(376)-TRP(319)	195
2AM(371)-LYS(143)	1		0AM(379)-PHE(74)	12		GNP(375)-VAL(321)	194
ANN(376)-LYS(43)	1		AM1(372)-THR(141)	6		0AM(379)-LYS(43)	184
0AG(369)-TYR(109)	1		2AM(371)-PHE(74)	5		0AG(369)-LYS(111)	183
			AM1(372)-VAL(321)	4		ANN(376)-ASP(45)	162
			ANN(376)-SER(44)	4		ANN(376)-LYS(43)	151
			AM1(372)-TRP(319)	3		0AG(369)-ASP(125)	145
			GNP(375)-LYS(43)	3		GNP(375)-ARG(73)	143
			ANN(376)-LYS(43)	3		AM1(372)-TRP(319)	135
			GNP(375)-LYS(322)	2		0AG(369)-MET(131)	112
			GNP(375)-CYS(105)	2		ANN(376)-VAL(321)	110
			GNP(375)-ASP(71)	1		GNA(374)-CYS(105)	98
			0AM(379)-SER(44)	1		ANN(376)-PHE(74)	97
			0AG(369)-ASP(125)	1		0AM(379)-PHE(74)	94
						0AM(379)-ASP(45)	92
						0AM(379)-ASP(45)	92
						2AM(371)-CYS(105)	74
						0AM(379)-SER(44)	65
						2AM(371)-PHE(74)	43
						0AG(369)-ASP(135)	34
						3AM(370)-TYR(109)	34
						ANN(376)-SER(44)	34
						ANN(376)-LYS(322)	33
						GNA(374)-VAL(321)	28
						0AG(369)-TYR(109)	26
						0AM(381)-CYS(137)	19
						0AM(379)-ASP(125)	18
						2AM(371)-LYS(143)	17
						AM1(372)-VAL(321)	16
						GNA(374)-PHE(74)	14
						GNP(375)-ASP(71)	13
						2AM(371)-TYR(109)	12
						GNA(374)-ALA(72)	12
						0AM(381)-GLY(138)	10
						0AM(381)-PRO(139)	8
						GNP(375)-CYS(105)	7
						3AM(370)-HIS(145)	4
						0AG(369)-GLY(124)	4
						0AG(369)-ASN(149)	4
						0AM(379)-TRP(319)	4
						GNP(375)-GLN(320)	4
						2AM(371)-GLY(106)	3
						0AM(381)-VAL(321)	2
						GNP(375)-LYS(322)	2
						3AM(370)-ASP(135)	2
						0AM(381)-THR(141)	1
						3AM(370)-GLY(124)	1
						3AM(370)-ASP(125)	1
						0AM(381)-TRP(319)	1
						0AM(379)-GLY(124)	1
						CBM(373)-CYS(137)	1
						AM1(372)-GLY(138)	1

## Sheet: CRTHCMONOG-CLUS2
Hydrogen Bonds	Occurences		Hydrophobic Bonds	Occurences		van der Waals contacts	Occurences
0AG(369)-TYR(128)	487		0AG(369)-LYS(111)	487		0AG(369)-LYS(111)	10603
0AG(369)-LYS(111)	473		0AG(369)-ILE(147)	348		0AG(369)-TYR(128)	8703
0AG(369)-ASP(125)	338		0AG(369)-TYR(128)	338		0AG(369)-ASP(125)	4483
0AM(379)-ASP(45)	284		2AM(371)-TRP(319)	293		0AM(379)-ARG(73)	2539
ANN(376)-SER(44)	154		GNP(375)-ALA(72)	273		ANN(376)-SER(44)	2166
2AM(371)-ASP(135)	128		GNP(375)-VAL(321)	235		0AM(379)-ASP(45)	2132
2AM(371)-TYR(109)	68		GNP(375)-PHE(74)	162		2AM(371)-TRP(319)	1690
3AM(370)-ASP(125)	36		GNA(374)-TRP(319)	137		2AM(371)-ASP(135)	1363
ANN(376)-LYS(43)	35		0AM(379)-TRP(319)	130		2AM(371)-GLY(106)	1157
2AM(371)-GLY(106)	25		AM1(372)-CYS(137)	91		0AG(369)-TYR(109)	1140
GNP(375)-LYS(43)	22		GNP(375)-LYS(43)	90		ANN(376)-LYS(43)	1088
GNP(375)-VAL(321)	15		ANN(376)-ASP(45)	89		GNP(375)-LYS(43)	1017
ANN(376)-LYS(322)	15		0AM(379)-ARG(73)	87		2AM(371)-TYR(109)	936
ANN(376)-ALA(72)	12		0AG(369)-MET(131)	65		GNP(375)-VAL(321)	888
0AG(369)-HIS(145)	9		GNP(375)-TRP(319)	64		0AG(369)-GLY(124)	865
0AM(379)-ARG(73)	6		ANN(376)-SER(44)	58		AM1(372)-CYS(137)	852
ANN(376)-ASP(45)	5		3AM(370)-PHE(74)	51		2AM(371)-CYS(137)	852
2AM(371)-TRP(319)	5		GNA(374)-VAL(321)	47		AM1(372)-CYS(137)	852
AM3(378)-LYS(43)	4		GNP(375)-LYS(322)	40		3AM(370)-TYR(109)	726
GNA(374)-TRP(319)	4		2AM(371)-PHE(74)	40		AM1(372)-CYS(105)	717
ANN(376)-ASP(71)	4		0AM(379)-PHE(74)	33		0AG(369)-MET(131)	693
ANN(376)-VAL(321)	4		3AM(370)-TRP(319)	31		GNA(374)-TRP(319)	634
0AG(369)-TYR(109)	3		ANN(376)-ALA(72)	31		2AM(371)-CYS(105)	602
2AM(371)-ILE(136)	2		GNP(375)-ASP(45)	27		2AM(371)-ILE(136)	556
ANN(376)-ARG(73)	2		0AM(379)-ASP(45)	26		GNP(375)-ALA(72)	500
0AM(379)-LYS(43)	1		ANN(376)-LYS(43)	25		ANN(376)-ASP(45)	464
GNP(375)-ALA(72)	1		0AG(369)-ASP(125)	24		0AM(379)-TRP(319)	456
0AG(369)-ASN(154)	1		ANN(376)-ARG(73)	22		GNA(374)-VAL(321)	434
0AM(379)-ASP(104)	1		ANN(376)-LYS(322)	22		0AG(369)-ILE(147)	425
3AM(370)-TYR(109)	1		0AG(369)-TYR(109)	22		GNP(375)-PHE(74)	406
0AM(381)-CYS(137)	1		2AM(371)-CYS(137)	20		ANN(376)-LYS(322)	404
AM1(372)-TRP(319)	1		ANN(376)-ASP(71)	18		0AG(369)-HIS(145)	403
			GNP(375)-ARG(73)	17		3AM(370)-ASP(125)	381
			AM3(378)-PHE(74)	14		0AG(369)-ASN(154)	300
			0AG(369)-LEU(156)	9		ANN(376)-ALA(72)	248
			GNA(374)-PHE(74)	8		0AG(369)-SER(126)	247
			AM3(378)-LYS(43)	7		ANN(376)-ARG(73)	221
			GNA(374)-CYS(105)	7		GNA(374)-PHE(74)	216
			2AM(371)-ASP(135)	6		3AM(370)-TRP(319)	199
			AM1(372)-CYS(105)	5		0AM(379)-ALA(72)	195
			GNP(375)-CYS(105)	5		GNA(374)-ALA(72)	186
			GNA(374)-ALA(72)	4		GNP(375)-ASP(45)	177
			0AM(379)-ALA(72)	3		2AM(371)-PHE(74)	154
			GNP(375)-SER(44)	3		2AM(371)-GLY(107)	146
			3AM(370)-ASP(125)	2		ANN(376)-ASP(71)	145
			ANN(376)-PHE(74)	2		ANN(376)-VAL(321)	141
			ANN(376)-ASP(104)	2		GNP(375)-TRP(319)	137
			AM3(378)-ARG(73)	1		AM1(372)-TRP(319)	121
			CBM(373)-PHE(74)	1		AM3(378)-PHE(74)	114
			ANN(376)-VAL(321)	1		GNA(374)-CYS(105)	105
						AM3(378)-LYS(43)	96
						0AM(379)-PHE(74)	90
						0AG(369)-ASP(317)	89
						3AM(370)-PHE(74)	82
						GNP(375)-SER(44)	62
						0AM(379)-LYS(43)	60
						GNP(375)-LYS(322)	58
						GNP(375)-ARG(73)	54
						2AM(371)-LYS(143)	53
						ANN(376)-PHE(74)	46
						AM1(372)-GLY(138)	36
						AM1(372)-ILE(136)	31
						0AM(379)-LYS(322)	25
						0AG(369)-LEU(156)	21
						AM1(372)-ASP(104)	21
						GNP(375)-CYS(105)	20
						0AM(379)-CYS(105)	14
						0AM(379)-ASP(104)	13
						GNP(375)-ASP(71)	11
						AM1(372)-LYS(143)	10
						0AG(369)-ASP(135)	8
						2AM(371)-HIS(145)	8
						CBM(373)-CYS(105)	8
						0AM(381)-CYS(137)	7
						GNP(375)-HIS(123)	6
						ANN(376)-TRP(319)	6
						AM6(380)-LYS(43)	6
						0AM(379)-VAL(321)	5
						AM3(378)-ALA(72)	5
						AM3(378)-ARG(73)	5
						AM3(378)-SER(44)	4
						GNA(374)-LYS(43)	4
						0AM(381)-THR(141)	4
						ANN(376)-ASP(104)	4
						CBM(373)-PHE(74)	4
						0AM(379)-PHE(46)	3
						3AM(370)-ASP(135)	3
						3AM(370)-LYS(111)	2
						GNP(375)-GLN(320)	2
						GNP(375)-ASP(104)	2
						0AG(369)-ASN(149)	2
						0AM(379)-SER(44)	1
						GNA(374)-ARG(73)	1
						ANN(376)-HIS(42)	1
						AM1(372)-ASP(135)	1
						0AM(379)-ASP(125)	1
						0AM(381)-LYS(143)	1

[truncated: 4 more sheets: CRTH_CMONOG-CLUS3, CRTH_CMONOG-CLUS4, CRTEh_CMONOG-CLUS1, CRTTc_CMONOG-CLUS1]
